# Supplementary material for: Changes in tail posture detected by a 3D machine vision system are associated with injury from damaging behaviours and ill health on commercial pig farms
Source: PLoS One. 2021 Oct 28;16(10):e0258895. doi: 10.1371/journal.pone.0258895 (PMC8553069; doi:10.1371/journal.pone.0258895)
Supplement: S2 File — (XLSX) [file pone.0258895.s002.xlsx]

## Sheet: in
Batch_ID	date	farm_number	pen_number	group	Production_stage	Current_enrichment	Docked_status	Floor	tail_img_count	tail_down_count	tail_up_low	tail_up_high	prop_down	prop_up_high	prop_up_low	days_in_pen	injury_status	pc_change	n_pigs	pigs_removed	injury_sum	theoretical_max	prop_sv_n_0	prop_sv_n_1	prop_sv_n_2	prop_sv_n_3	prop_sv_n_4	prop_fr_n_0	prop_fr_n_1	prop_fr_n_2	prop_fr_n_3	prop_fr_n_4	prop_fr_n_5	prop_ln_n_0	prop_ln_n_1	prop_ln_n_2	prop_ln_n_3	prop_ln_n_4	prop_sw_n_0	prop_sw_n_1	n_bitten	n_severe	n_fresh	n_swelling	prop_fresh	prop_fresh_severe	Ears_SV_0	Ears_SV_1	Ears_SV_2
10-F1-1	2018-10-04	10	F1	1	Finisher	Straw	Undocked	Straw	7547	1789	1899	3859	23.7048	51.1329	25.1623	73	increasing	70.878	105	0	103	420	13.3333	77.1429	8.57143	0	0.952381	97.1429	0.952381	1.90476	0	0	0	99.0476	0	0.952381	0	0	100	0	91	1	0	0	0	0	71.4286	24.7619	3.80952
10-F1-1	2018-10-05	10	F1	1	Finisher	Straw	Undocked	Straw	5940	1185	1527	3228	19.9495	54.3434	25.7071	74	increasing	70.878	76	0	256	304	1.31579	18.4211	1.31579	0	78.9474	15.7895	35.5263	34.2105	5.26316	7.89474	1.31579	30.2632	65.7895	3.94737	0	0	59.2105	40.7895	75	60	11	31	0.146667	0.183333	56.5789	35.5263	7.89474
10-F1-1	2018-10-06	10	F1	1	Finisher	Straw	Undocked	Straw	4998	1141	1249	2608	22.8291	52.1809	24.99	75	increasing	70.878	76	0	256	304	1.31579	18.4211	1.31579	0	78.9474	15.7895	35.5263	34.2105	5.26316	7.89474	1.31579	30.2632	65.7895	3.94737	0	0	59.2105	40.7895	75	60	11	31	0.146667	0.183333	56.5789	35.5263	7.89474
10-F1-1	2018-10-07	10	F1	1	Finisher	Straw	Undocked	Straw	6997	1474	1749	3774	21.0662	53.9374	24.9964	76	increasing	70.878	76	0	256	304	1.31579	18.4211	1.31579	0	78.9474	15.7895	35.5263	34.2105	5.26316	7.89474	1.31579	30.2632	65.7895	3.94737	0	0	59.2105	40.7895	75	60	11	31	0.146667	0.183333	56.5789	35.5263	7.89474
10-F1-1	2018-10-08	10	F1	1	Finisher	Straw	Undocked	Straw	4968	1338	1266	2364	26.9324	47.5845	25.4831	77	increasing	70.878	76	0	256	304	1.31579	18.4211	1.31579	0	78.9474	15.7895	35.5263	34.2105	5.26316	7.89474	1.31579	30.2632	65.7895	3.94737	0	0	59.2105	40.7895	75	60	11	31	0.146667	0.183333	56.5789	35.5263	7.89474
10-F1-1	2018-10-09	10	F1	1	Finisher	Straw	Undocked	Straw	10621	2925	2743	4953	27.5398	46.634	25.8262	78	increasing	70.878	76	0	256	304	1.31579	18.4211	1.31579	0	78.9474	15.7895	35.5263	34.2105	5.26316	7.89474	1.31579	30.2632	65.7895	3.94737	0	0	59.2105	40.7895	75	60	11	31	0.146667	0.183333	56.5789	35.5263	7.89474
10-F1-1	2018-10-10	10	F1	1	Finisher	Straw	Undocked	Straw	12233	4016	2984	5233	32.8292	42.7777	24.393	79	increasing	70.878	76	0	256	304	1.31579	18.4211	1.31579	0	78.9474	15.7895	35.5263	34.2105	5.26316	7.89474	1.31579	30.2632	65.7895	3.94737	0	0	59.2105	40.7895	75	60	11	31	0.146667	0.183333	56.5789	35.5263	7.89474
10-F1-1	2018-10-11	10	F1	1	Finisher	Straw	Undocked	Straw	8993	3083	2103	3807	34.2822	42.3329	23.3849	80	increasing	70.878	76	0	256	304	1.31579	18.4211	1.31579	0	78.9474	15.7895	35.5263	34.2105	5.26316	7.89474	1.31579	30.2632	65.7895	3.94737	0	0	59.2105	40.7895	75	60	11	31	0.146667	0.183333	56.5789	35.5263	7.89474
10-F1-1	2018-10-12	10	F1	1	Finisher	Straw	Undocked	Straw	7234	2489	1521	3224	34.407	44.5673	21.0257	81	increasing	70.878	76	0	256	304	1.31579	18.4211	1.31579	0	78.9474	15.7895	35.5263	34.2105	5.26316	7.89474	1.31579	30.2632	65.7895	3.94737	0	0	59.2105	40.7895	75	60	11	31	0.146667	0.183333	56.5789	35.5263	7.89474
10-F1-1	2018-10-13	10	F1	1	Finisher	Straw	Undocked	Straw	8637	2785	1891	3961	32.245	45.8608	21.8942	82	increasing	70.878	76	0	256	304	1.31579	18.4211	1.31579	0	78.9474	15.7895	35.5263	34.2105	5.26316	7.89474	1.31579	30.2632	65.7895	3.94737	0	0	59.2105	40.7895	75	60	11	31	0.146667	0.183333	56.5789	35.5263	7.89474
10-F1-1	2018-10-14	10	F1	1	Finisher	Straw	Undocked	Straw	12719	4384	2417	5918	34.4681	46.5288	19.0031	83	increasing	70.878	76	0	256	304	1.31579	18.4211	1.31579	0	78.9474	15.7895	35.5263	34.2105	5.26316	7.89474	1.31579	30.2632	65.7895	3.94737	0	0	59.2105	40.7895	75	60	11	31	0.146667	0.183333	56.5789	35.5263	7.89474
10-F1-1	2018-10-15	10	F1	1	Finisher	Straw	Undocked	Straw	9188	2944	1893	4351	32.0418	47.3552	20.603	84	increasing	70.878	76	0	256	304	1.31579	18.4211	1.31579	0	78.9474	15.7895	35.5263	34.2105	5.26316	7.89474	1.31579	30.2632	65.7895	3.94737	0	0	59.2105	40.7895	75	60	11	31	0.146667	0.183333	56.5789	35.5263	7.89474
10-F1-1	2018-10-16	10	F1	1	Finisher	Straw	Undocked	Straw	10943	3419	2441	5083	31.2437	46.4498	22.3065	85	increasing	70.878	76	0	256	304	1.31579	18.4211	1.31579	0	78.9474	15.7895	35.5263	34.2105	5.26316	7.89474	1.31579	30.2632	65.7895	3.94737	0	0	59.2105	40.7895	75	60	11	31	0.146667	0.183333	56.5789	35.5263	7.89474
10-F1-1	2018-10-17	10	F1	1	Finisher	Straw	Undocked	Straw	10522	4280	2163	4079	40.6767	38.7664	20.5569	86	increasing	70.878	76	0	256	304	1.31579	18.4211	1.31579	0	78.9474	15.7895	35.5263	34.2105	5.26316	7.89474	1.31579	30.2632	65.7895	3.94737	0	0	59.2105	40.7895	75	60	11	31	0.146667	0.183333	56.5789	35.5263	7.89474
10-F1-1	2018-10-18	10	F1	1	Finisher	Straw	Undocked	Straw	16375	6784	3442	6149	41.429	37.5511	21.0198	87	increasing	70.878	76	0	256	304	1.31579	18.4211	1.31579	0	78.9474	15.7895	35.5263	34.2105	5.26316	7.89474	1.31579	30.2632	65.7895	3.94737	0	0	59.2105	40.7895	75	60	11	31	0.146667	0.183333	56.5789	35.5263	7.89474
10-F1-1	2018-10-19	10	F1	1	Finisher	Straw	Undocked	Straw	20245	7984	4315	7946	39.4369	39.2492	21.3139	88	increasing	70.878	76	0	256	304	1.31579	18.4211	1.31579	0	78.9474	15.7895	35.5263	34.2105	5.26316	7.89474	1.31579	30.2632	65.7895	3.94737	0	0	59.2105	40.7895	75	60	11	31	0.146667	0.183333	56.5789	35.5263	7.89474
10-F1-1	2018-10-20	10	F1	1	Finisher	Straw	Undocked	Straw	16818	8108	3371	5339	48.2103	31.7457	20.044	89	increasing	70.878	76	0	256	304	1.31579	18.4211	1.31579	0	78.9474	15.7895	35.5263	34.2105	5.26316	7.89474	1.31579	30.2632	65.7895	3.94737	0	0	59.2105	40.7895	75	60	11	31	0.146667	0.183333	56.5789	35.5263	7.89474
10-F1-1	2018-10-21	10	F1	1	Finisher	Straw	Undocked	Straw	13768	6147	2930	4691	44.647	34.0718	21.2812	90	increasing	70.878	76	0	256	304	1.31579	18.4211	1.31579	0	78.9474	15.7895	35.5263	34.2105	5.26316	7.89474	1.31579	30.2632	65.7895	3.94737	0	0	59.2105	40.7895	75	60	11	31	0.146667	0.183333	56.5789	35.5263	7.89474
10-F1-1	2018-10-22	10	F1	1	Finisher	Straw	Undocked	Straw	16547	6507	3392	6648	39.3243	40.1765	20.4992	91	unknown	70.878	76	0	256	304	1.31579	18.4211	1.31579	0	78.9474	15.7895	35.5263	34.2105	5.26316	7.89474	1.31579	30.2632	65.7895	3.94737	0	0	59.2105	40.7895	75	60	11	31	0.146667	0.183333	56.5789	35.5263	7.89474
10-F1-2	2018-11-12	10	F1	2	Finisher	Straw	Undocked	Straw	10891	4283	2624	3984	39.326	36.5807	24.0933	12	increasing	73.9595	140	0	138	560	10.7143	84.2857	2.14286	1.42857	1.42857	97.1429	0	2.85714	0	0	0	97.8571	2.14286	0	0	0	100	0	125	4	0	0	0	0	58.5714	34.2857	7.14286
10-F1-2	2018-11-13	10	F1	2	Finisher	Straw	Undocked	Straw	12133	4738	2834	4561	39.0505	37.5917	23.3578	13	increasing	73.9595	177	0	670	708	0	3.9548	1.69492	6.21469	88.1356	4.51977	33.8983	59.887	1.69492	0	0	18.0791	81.3559	0.564972	0	0	16.9492	83.0508	177	167	3	147	0.0169492	0.0179641	40.678	49.7175	9.60452
10-F1-2	2018-11-14	10	F1	2	Finisher	Straw	Undocked	Straw	12193	4819	2833	4541	39.5227	37.2427	23.2346	14	increasing	73.9595	177	0	670	708	0	3.9548	1.69492	6.21469	88.1356	4.51977	33.8983	59.887	1.69492	0	0	18.0791	81.3559	0.564972	0	0	16.9492	83.0508	177	167	3	147	0.0169492	0.0179641	40.678	49.7175	9.60452
10-F1-2	2018-11-15	10	F1	2	Finisher	Straw	Undocked	Straw	19578	7276	4547	7755	37.1642	39.6108	23.225	15	increasing	73.9595	177	0	670	708	0	3.9548	1.69492	6.21469	88.1356	4.51977	33.8983	59.887	1.69492	0	0	18.0791	81.3559	0.564972	0	0	16.9492	83.0508	177	167	3	147	0.0169492	0.0179641	40.678	49.7175	9.60452
10-F1-2	2018-11-16	10	F1	2	Finisher	Straw	Undocked	Straw	17514	6285	4223	7006	35.8856	40.0023	24.1121	16	increasing	73.9595	177	0	670	708	0	3.9548	1.69492	6.21469	88.1356	4.51977	33.8983	59.887	1.69492	0	0	18.0791	81.3559	0.564972	0	0	16.9492	83.0508	177	167	3	147	0.0169492	0.0179641	40.678	49.7175	9.60452
10-F1-2	2018-11-17	10	F1	2	Finisher	Straw	Undocked	Straw	15227	5484	3637	6106	36.015	40.0998	23.8852	17	increasing	73.9595	177	0	670	708	0	3.9548	1.69492	6.21469	88.1356	4.51977	33.8983	59.887	1.69492	0	0	18.0791	81.3559	0.564972	0	0	16.9492	83.0508	177	167	3	147	0.0169492	0.0179641	40.678	49.7175	9.60452
10-F1-2	2018-11-18	10	F1	2	Finisher	Straw	Undocked	Straw	16922	6168	4148	6606	36.4496	39.0379	24.5125	18	increasing	73.9595	177	0	670	708	0	3.9548	1.69492	6.21469	88.1356	4.51977	33.8983	59.887	1.69492	0	0	18.0791	81.3559	0.564972	0	0	16.9492	83.0508	177	167	3	147	0.0169492	0.0179641	40.678	49.7175	9.60452
10-F1-2	2018-11-19	10	F1	2	Finisher	Straw	Undocked	Straw	15810	5913	3731	6166	37.4004	39.0006	23.599	19	increasing	73.9595	177	0	670	708	0	3.9548	1.69492	6.21469	88.1356	4.51977	33.8983	59.887	1.69492	0	0	18.0791	81.3559	0.564972	0	0	16.9492	83.0508	177	167	3	147	0.0169492	0.0179641	40.678	49.7175	9.60452
10-F1-2	2018-11-20	10	F1	2	Finisher	Straw	Undocked	Straw	19346	9619	3969	5758	49.7209	29.7633	20.5159	20	increasing	73.9595	177	0	670	708	0	3.9548	1.69492	6.21469	88.1356	4.51977	33.8983	59.887	1.69492	0	0	18.0791	81.3559	0.564972	0	0	16.9492	83.0508	177	167	3	147	0.0169492	0.0179641	40.678	49.7175	9.60452
10-F1-2	2018-11-21	10	F1	2	Finisher	Straw	Undocked	Straw	5361	3013	964	1384	56.2022	25.8161	17.9817	21	increasing	73.9595	177	0	670	708	0	3.9548	1.69492	6.21469	88.1356	4.51977	33.8983	59.887	1.69492	0	0	18.0791	81.3559	0.564972	0	0	16.9492	83.0508	177	167	3	147	0.0169492	0.0179641	40.678	49.7175	9.60452
10-F1-2	2018-11-22	10	F1	2	Finisher	Straw	Undocked	Straw	9617	5393	1790	2434	56.0778	25.3093	18.6129	22	increasing	73.9595	177	0	670	708	0	3.9548	1.69492	6.21469	88.1356	4.51977	33.8983	59.887	1.69492	0	0	18.0791	81.3559	0.564972	0	0	16.9492	83.0508	177	167	3	147	0.0169492	0.0179641	40.678	49.7175	9.60452
10-F1-2	2018-11-23	10	F1	2	Finisher	Straw	Undocked	Straw	4263	2077	812	1374	48.7216	32.2308	19.0476	23	increasing	73.9595	177	0	670	708	0	3.9548	1.69492	6.21469	88.1356	4.51977	33.8983	59.887	1.69492	0	0	18.0791	81.3559	0.564972	0	0	16.9492	83.0508	177	167	3	147	0.0169492	0.0179641	40.678	49.7175	9.60452
10-F1-2	2018-11-24	10	F1	2	Finisher	Straw	Undocked	Straw	13477	8308	2283	2886	61.6458	21.4143	16.94	24	increasing	73.9595	177	0	670	708	0	3.9548	1.69492	6.21469	88.1356	4.51977	33.8983	59.887	1.69492	0	0	18.0791	81.3559	0.564972	0	0	16.9492	83.0508	177	167	3	147	0.0169492	0.0179641	40.678	49.7175	9.60452
10-F1-2	2018-11-25	10	F1	2	Finisher	Straw	Undocked	Straw	11722	6962	1979	2781	59.3926	23.7246	16.8828	25	increasing	73.9595	177	0	670	708	0	3.9548	1.69492	6.21469	88.1356	4.51977	33.8983	59.887	1.69492	0	0	18.0791	81.3559	0.564972	0	0	16.9492	83.0508	177	167	3	147	0.0169492	0.0179641	40.678	49.7175	9.60452
10-F1-2	2018-11-26	10	F1	2	Finisher	Straw	Undocked	Straw	10196	6270	1735	2191	61.4947	21.4888	17.0165	26	increasing	3.82962	177	0	670	708	0	3.9548	1.69492	6.21469	88.1356	4.51977	33.8983	59.887	1.69492	0	0	18.0791	81.3559	0.564972	0	0	16.9492	83.0508	177	167	3	147	0.0169492	0.0179641	40.678	49.7175	9.60452
10-F1-2	2018-11-27	10	F1	2	Finisher	Straw	Undocked	Straw	12423	7518	2136	2769	60.5168	22.2893	17.1939	27	increasing	3.82962	172	0	677	688	0	0.581395	2.32558	0	97.093	2.90698	55.2326	41.8605	0	0	0	6.39535	92.4419	1.16279	0	0	77.3256	22.6744	172	167	0	39	0	0	47.6744	48.8372	3.48837
10-F1-2	2018-11-28	10	F1	2	Finisher	Straw	Undocked	Straw	15098	8590	2604	3904	56.895	25.8577	17.2473	28	increasing	3.82962	172	0	677	688	0	0.581395	2.32558	0	97.093	2.90698	55.2326	41.8605	0	0	0	6.39535	92.4419	1.16279	0	0	77.3256	22.6744	172	167	0	39	0	0	47.6744	48.8372	3.48837
10-F1-2	2018-11-29	10	F1	2	Finisher	Straw	Undocked	Straw	14577	8406	2469	3702	57.6662	25.3962	16.9376	29	increasing	3.82962	172	0	677	688	0	0.581395	2.32558	0	97.093	2.90698	55.2326	41.8605	0	0	0	6.39535	92.4419	1.16279	0	0	77.3256	22.6744	172	167	0	39	0	0	47.6744	48.8372	3.48837
10-F1-2	2018-11-30	10	F1	2	Finisher	Straw	Undocked	Straw	17045	8570	3110	5365	50.2787	31.4755	18.2458	30	increasing	3.82962	172	0	677	688	0	0.581395	2.32558	0	97.093	2.90698	55.2326	41.8605	0	0	0	6.39535	92.4419	1.16279	0	0	77.3256	22.6744	172	167	0	39	0	0	47.6744	48.8372	3.48837
10-F1-2	2018-12-01	10	F1	2	Finisher	Straw	Undocked	Straw	14245	7286	2413	4546	51.1478	31.913	16.9393	31	increasing	3.82962	172	0	677	688	0	0.581395	2.32558	0	97.093	2.90698	55.2326	41.8605	0	0	0	6.39535	92.4419	1.16279	0	0	77.3256	22.6744	172	167	0	39	0	0	47.6744	48.8372	3.48837
10-F1-2	2018-12-02	10	F1	2	Finisher	Straw	Undocked	Straw	14525	7593	2694	4238	52.2754	29.1773	18.5473	32	increasing	3.82962	172	0	677	688	0	0.581395	2.32558	0	97.093	2.90698	55.2326	41.8605	0	0	0	6.39535	92.4419	1.16279	0	0	77.3256	22.6744	172	167	0	39	0	0	47.6744	48.8372	3.48837
10-F1-2	2018-12-03	10	F1	2	Finisher	Straw	Undocked	Straw	13245	5926	2686	4633	44.7414	34.9792	20.2794	33	increasing	3.82962	172	0	677	688	0	0.581395	2.32558	0	97.093	2.90698	55.2326	41.8605	0	0	0	6.39535	92.4419	1.16279	0	0	77.3256	22.6744	172	167	0	39	0	0	47.6744	48.8372	3.48837
10-F1-2	2018-12-04	10	F1	2	Finisher	Straw	Undocked	Straw	15766	7397	2947	5422	46.9174	34.3905	18.6921	34	increasing	3.82962	172	0	677	688	0	0.581395	2.32558	0	97.093	2.90698	55.2326	41.8605	0	0	0	6.39535	92.4419	1.16279	0	0	77.3256	22.6744	172	167	0	39	0	0	47.6744	48.8372	3.48837
10-F1-2	2018-12-05	10	F1	2	Finisher	Straw	Undocked	Straw	13503	6193	2791	4519	45.8639	33.4666	20.6695	35	increasing	3.82962	172	0	677	688	0	0.581395	2.32558	0	97.093	2.90698	55.2326	41.8605	0	0	0	6.39535	92.4419	1.16279	0	0	77.3256	22.6744	172	167	0	39	0	0	47.6744	48.8372	3.48837
10-F1-2	2018-12-06	10	F1	2	Finisher	Straw	Undocked	Straw	10152	4727	1986	3439	46.5623	33.8751	19.5626	36	increasing	1.1602	172	0	677	688	0	0.581395	2.32558	0	97.093	2.90698	55.2326	41.8605	0	0	0	6.39535	92.4419	1.16279	0	0	77.3256	22.6744	172	167	0	39	0	0	47.6744	48.8372	3.48837
10-F1-2	2018-12-07	10	F1	2	Finisher	Straw	Undocked	Straw	8358	3715	1716	2927	44.4484	35.0203	20.5312	37	increasing	1.1602	169	0	673	676	0	0.591716	0	0	99.4083	0.591716	79.8817	16.568	1.18343	1.77515	0	1.77515	96.4497	1.77515	0	0	83.432	16.568	169	168	5	28	0.0295858	0.0297619	18.3432	60.9467	20.7101
10-F1-2	2018-12-08	10	F1	2	Finisher	Straw	Undocked	Straw	9384	4061	1881	3442	43.2758	36.6795	20.0448	38	increasing	1.1602	169	0	673	676	0	0.591716	0	0	99.4083	0.591716	79.8817	16.568	1.18343	1.77515	0	1.77515	96.4497	1.77515	0	0	83.432	16.568	169	168	5	28	0.0295858	0.0297619	18.3432	60.9467	20.7101
10-F1-2	2018-12-09	10	F1	2	Finisher	Straw	Undocked	Straw	10127	4113	2231	3783	40.6142	37.3556	22.0302	39	increasing	1.1602	169	0	673	676	0	0.591716	0	0	99.4083	0.591716	79.8817	16.568	1.18343	1.77515	0	1.77515	96.4497	1.77515	0	0	83.432	16.568	169	168	5	28	0.0295858	0.0297619	18.3432	60.9467	20.7101
10-F1-2	2018-12-10	10	F1	2	Finisher	Straw	Undocked	Straw	10701	4796	2194	3711	44.8182	34.679	20.5028	40	increasing	1.1602	169	0	673	676	0	0.591716	0	0	99.4083	0.591716	79.8817	16.568	1.18343	1.77515	0	1.77515	96.4497	1.77515	0	0	83.432	16.568	169	168	5	28	0.0295858	0.0297619	18.3432	60.9467	20.7101
10-F1-2	2018-12-11	10	F1	2	Finisher	Straw	Undocked	Straw	10226	4061	2246	3919	39.7125	38.3239	21.9636	41	increasing	1.1602	169	0	673	676	0	0.591716	0	0	99.4083	0.591716	79.8817	16.568	1.18343	1.77515	0	1.77515	96.4497	1.77515	0	0	83.432	16.568	169	168	5	28	0.0295858	0.0297619	18.3432	60.9467	20.7101
10-F1-2	2018-12-12	10	F1	2	Finisher	Straw	Undocked	Straw	9638	4019	2063	3556	41.6995	36.8956	21.4049	42	increasing	1.1602	169	0	673	676	0	0.591716	0	0	99.4083	0.591716	79.8817	16.568	1.18343	1.77515	0	1.77515	96.4497	1.77515	0	0	83.432	16.568	169	168	5	28	0.0295858	0.0297619	18.3432	60.9467	20.7101
10-F1-2	2018-12-13	10	F1	2	Finisher	Straw	Undocked	Straw	8616	3740	1657	3219	43.4076	37.3607	19.2317	43	increasing	1.1602	169	0	673	676	0	0.591716	0	0	99.4083	0.591716	79.8817	16.568	1.18343	1.77515	0	1.77515	96.4497	1.77515	0	0	83.432	16.568	169	168	5	28	0.0295858	0.0297619	18.3432	60.9467	20.7101
10-F1-2	2018-12-14	10	F1	2	Finisher	Straw	Undocked	Straw	8477	3282	1923	3272	38.7165	38.5986	22.6849	44	increasing	1.1602	169	0	673	676	0	0.591716	0	0	99.4083	0.591716	79.8817	16.568	1.18343	1.77515	0	1.77515	96.4497	1.77515	0	0	83.432	16.568	169	168	5	28	0.0295858	0.0297619	18.3432	60.9467	20.7101
10-F1-2	2018-12-15	10	F1	2	Finisher	Straw	Undocked	Straw	7416	3380	1467	2569	45.5771	34.6413	19.7816	45	increasing	1.1602	169	0	673	676	0	0.591716	0	0	99.4083	0.591716	79.8817	16.568	1.18343	1.77515	0	1.77515	96.4497	1.77515	0	0	83.432	16.568	169	168	5	28	0.0295858	0.0297619	18.3432	60.9467	20.7101
10-F1-2	2018-12-16	10	F1	2	Finisher	Straw	Undocked	Straw	10009	3897	2049	4063	38.935	40.5935	20.4716	46	increasing	1.1602	169	0	673	676	0	0.591716	0	0	99.4083	0.591716	79.8817	16.568	1.18343	1.77515	0	1.77515	96.4497	1.77515	0	0	83.432	16.568	169	168	5	28	0.0295858	0.0297619	18.3432	60.9467	20.7101
10-F1-2	2018-12-17	10	F1	2	Finisher	Straw	Undocked	Straw	7999	3657	1661	2681	45.7182	33.5167	20.7651	47	increasing	1.1602	169	0	673	676	0	0.591716	0	0	99.4083	0.591716	79.8817	16.568	1.18343	1.77515	0	1.77515	96.4497	1.77515	0	0	83.432	16.568	169	168	5	28	0.0295858	0.0297619	18.3432	60.9467	20.7101
10-F1-2	2018-12-18	10	F1	2	Finisher	Straw	Undocked	Straw	7754	3236	1558	2960	41.7333	38.1738	20.0929	48	decreasing	-1.13647	169	0	673	676	0	0.591716	0	0	99.4083	0.591716	79.8817	16.568	1.18343	1.77515	0	1.77515	96.4497	1.77515	0	0	83.432	16.568	169	168	5	28	0.0295858	0.0297619	18.3432	60.9467	20.7101
10-F1-2	2018-12-19	10	F1	2	Finisher	Straw	Undocked	Straw	7890	3106	1743	3041	39.3663	38.5425	22.0913	49	decreasing	-1.13647	128	0	504	512	1.5625	0	0	0	98.4375	1.5625	91.4062	6.25	0.78125	0	0	3.90625	91.4062	4.6875	0	0	85.9375	14.0625	126	126	1	18	0.00793651	0.00793651	9.375	65.625	25
10-F1-2	2018-12-20	10	F1	2	Finisher	Straw	Undocked	Straw	10798	4261	2452	4085	39.461	37.8311	22.7079	50	decreasing	-1.13647	128	0	504	512	1.5625	0	0	0	98.4375	1.5625	91.4062	6.25	0.78125	0	0	3.90625	91.4062	4.6875	0	0	85.9375	14.0625	126	126	1	18	0.00793651	0.00793651	9.375	65.625	25
10-F1-2	2018-12-21	10	F1	2	Finisher	Straw	Undocked	Straw	11455	4607	2454	4394	40.2182	38.3588	21.423	51	decreasing	-1.13647	128	0	504	512	1.5625	0	0	0	98.4375	1.5625	91.4062	6.25	0.78125	0	0	3.90625	91.4062	4.6875	0	0	85.9375	14.0625	126	126	1	18	0.00793651	0.00793651	9.375	65.625	25
10-F1-2	2018-12-22	10	F1	2	Finisher	Straw	Undocked	Straw	13916	5725	3133	5058	41.1397	36.3467	22.5137	52	decreasing	-1.13647	128	0	504	512	1.5625	0	0	0	98.4375	1.5625	91.4062	6.25	0.78125	0	0	3.90625	91.4062	4.6875	0	0	85.9375	14.0625	126	126	1	18	0.00793651	0.00793651	9.375	65.625	25
10-F1-2	2018-12-23	10	F1	2	Finisher	Straw	Undocked	Straw	8296	3539	1873	2884	42.6591	34.7637	22.5771	53	decreasing	-1.13647	128	0	504	512	1.5625	0	0	0	98.4375	1.5625	91.4062	6.25	0.78125	0	0	3.90625	91.4062	4.6875	0	0	85.9375	14.0625	126	126	1	18	0.00793651	0.00793651	9.375	65.625	25
10-F1-2	2018-12-24	10	F1	2	Finisher	Straw	Undocked	Straw	9279	4198	1863	3218	45.2419	34.6805	20.0776	54	decreasing	-1.13647	128	0	504	512	1.5625	0	0	0	98.4375	1.5625	91.4062	6.25	0.78125	0	0	3.90625	91.4062	4.6875	0	0	85.9375	14.0625	126	126	1	18	0.00793651	0.00793651	9.375	65.625	25
10-F1-2	2018-12-25	10	F1	2	Finisher	Straw	Undocked	Straw	9141	3980	2037	3124	43.5401	34.1757	22.2842	55	decreasing	-1.13647	128	0	504	512	1.5625	0	0	0	98.4375	1.5625	91.4062	6.25	0.78125	0	0	3.90625	91.4062	4.6875	0	0	85.9375	14.0625	126	126	1	18	0.00793651	0.00793651	9.375	65.625	25
10-F1-2	2018-12-26	10	F1	2	Finisher	Straw	Undocked	Straw	10313	4608	2348	3357	44.6815	32.5511	22.7674	56	decreasing	-1.13647	128	0	504	512	1.5625	0	0	0	98.4375	1.5625	91.4062	6.25	0.78125	0	0	3.90625	91.4062	4.6875	0	0	85.9375	14.0625	126	126	1	18	0.00793651	0.00793651	9.375	65.625	25
10-F1-2	2018-12-27	10	F1	2	Finisher	Straw	Undocked	Straw	12896	6231	2576	4089	48.3173	31.7075	19.9752	57	decreasing	-1.13647	128	0	504	512	1.5625	0	0	0	98.4375	1.5625	91.4062	6.25	0.78125	0	0	3.90625	91.4062	4.6875	0	0	85.9375	14.0625	126	126	1	18	0.00793651	0.00793651	9.375	65.625	25
10-F1-2	2018-12-28	10	F1	2	Finisher	Straw	Undocked	Straw	14353	6440	3294	4619	44.8687	32.1814	22.9499	58	decreasing	-1.13647	128	0	504	512	1.5625	0	0	0	98.4375	1.5625	91.4062	6.25	0.78125	0	0	3.90625	91.4062	4.6875	0	0	85.9375	14.0625	126	126	1	18	0.00793651	0.00793651	9.375	65.625	25
10-F1-2	2018-12-29	10	F1	2	Finisher	Straw	Undocked	Straw	13909	6178	3116	4615	44.4173	33.18	22.4028	59	decreasing	-1.13647	128	0	504	512	1.5625	0	0	0	98.4375	1.5625	91.4062	6.25	0.78125	0	0	3.90625	91.4062	4.6875	0	0	85.9375	14.0625	126	126	1	18	0.00793651	0.00793651	9.375	65.625	25
10-F1-2	2018-12-30	10	F1	2	Finisher	Straw	Undocked	Straw	16418	7044	3585	5789	42.9041	35.2601	21.8358	60	decreasing	-1.13647	128	0	504	512	1.5625	0	0	0	98.4375	1.5625	91.4062	6.25	0.78125	0	0	3.90625	91.4062	4.6875	0	0	85.9375	14.0625	126	126	1	18	0.00793651	0.00793651	9.375	65.625	25
10-F1-2	2018-12-31	10	F1	2	Finisher	Straw	Undocked	Straw	13846	5391	3223	5232	38.9354	37.7871	23.2775	61	decreasing	-1.13647	128	0	504	512	1.5625	0	0	0	98.4375	1.5625	91.4062	6.25	0.78125	0	0	3.90625	91.4062	4.6875	0	0	85.9375	14.0625	126	126	1	18	0.00793651	0.00793651	9.375	65.625	25
10-F1-2	2019-01-01	10	F1	2	Finisher	Straw	Undocked	Straw	13029	5070	2801	5158	38.9132	39.5886	21.4982	62	decreasing	-1.13647	128	0	504	512	1.5625	0	0	0	98.4375	1.5625	91.4062	6.25	0.78125	0	0	3.90625	91.4062	4.6875	0	0	85.9375	14.0625	126	126	1	18	0.00793651	0.00793651	9.375	65.625	25
10-F1-2	2019-01-02	10	F1	2	Finisher	Straw	Undocked	Straw	11812	4105	2590	5117	34.7528	43.3204	21.9269	63	decreasing	-1.13647	128	0	504	512	1.5625	0	0	0	98.4375	1.5625	91.4062	6.25	0.78125	0	0	3.90625	91.4062	4.6875	0	0	85.9375	14.0625	126	126	1	18	0.00793651	0.00793651	9.375	65.625	25
10-F1-2	2019-01-03	10	F1	2	Finisher	Straw	Undocked	Straw	10415	3796	2448	4171	36.4474	40.048	23.5046	64	decreasing	-1.13647	128	0	504	512	1.5625	0	0	0	98.4375	1.5625	91.4062	6.25	0.78125	0	0	3.90625	91.4062	4.6875	0	0	85.9375	14.0625	126	126	1	18	0.00793651	0.00793651	9.375	65.625	25
10-F1-2	2019-01-04	10	F1	2	Finisher	Straw	Undocked	Straw	16400	5540	3981	6879	33.7805	41.9451	24.2744	65	decreasing	-1.13647	128	0	504	512	1.5625	0	0	0	98.4375	1.5625	91.4062	6.25	0.78125	0	0	3.90625	91.4062	4.6875	0	0	85.9375	14.0625	126	126	1	18	0.00793651	0.00793651	9.375	65.625	25
10-F1-2	2019-01-05	10	F1	2	Finisher	Straw	Undocked	Straw	17733	5888	4079	7766	33.2036	43.7941	23.0023	66	decreasing	-1.13647	128	0	504	512	1.5625	0	0	0	98.4375	1.5625	91.4062	6.25	0.78125	0	0	3.90625	91.4062	4.6875	0	0	85.9375	14.0625	126	126	1	18	0.00793651	0.00793651	9.375	65.625	25
10-F1-2	2019-01-06	10	F1	2	Finisher	Straw	Undocked	Straw	18764	7371	4222	7171	39.2827	38.2168	22.5005	67	decreasing	-1.13647	128	0	504	512	1.5625	0	0	0	98.4375	1.5625	91.4062	6.25	0.78125	0	0	3.90625	91.4062	4.6875	0	0	85.9375	14.0625	126	126	1	18	0.00793651	0.00793651	9.375	65.625	25
10-F1-2	2019-01-07	10	F1	2	Finisher	Straw	Undocked	Straw	21615	7196	5265	9154	33.2917	42.3502	24.3581	68	decreasing	-1.13647	128	0	504	512	1.5625	0	0	0	98.4375	1.5625	91.4062	6.25	0.78125	0	0	3.90625	91.4062	4.6875	0	0	85.9375	14.0625	126	126	1	18	0.00793651	0.00793651	9.375	65.625	25
10-F1-2	2019-01-08	10	F1	2	Finisher	Straw	Undocked	Straw	16166	6056	3640	6470	37.4613	40.0223	22.5164	69	decreasing	-1.13647	128	0	504	512	1.5625	0	0	0	98.4375	1.5625	91.4062	6.25	0.78125	0	0	3.90625	91.4062	4.6875	0	0	85.9375	14.0625	126	126	1	18	0.00793651	0.00793651	9.375	65.625	25
10-F1-2	2019-01-09	10	F1	2	Finisher	Straw	Undocked	Straw	5953	2308	1253	2392	38.7704	40.1814	21.0482	70	decreasing	-1.13647	128	0	504	512	1.5625	0	0	0	98.4375	1.5625	91.4062	6.25	0.78125	0	0	3.90625	91.4062	4.6875	0	0	85.9375	14.0625	126	126	1	18	0.00793651	0.00793651	9.375	65.625	25
10-F1-2	2019-01-10	10	F1	2	Finisher	Straw	Undocked	Straw	7940	2828	1815	3297	35.6171	41.5239	22.8589	71	unknown	-1.13647	128	0	504	512	1.5625	0	0	0	98.4375	1.5625	91.4062	6.25	0.78125	0	0	3.90625	91.4062	4.6875	0	0	85.9375	14.0625	126	126	1	18	0.00793651	0.00793651	9.375	65.625	25
10-F1-3	2019-02-04	10	F1	3	Finisher	Straw	Docked	Straw	6421	2470	1118	2833	38.4675	44.1209	17.4116	12	decreasing	-24.3998	174	0	200	696	55.7471	0	17.8161	26.4368	0	73.5632	21.8391	0	4.5977	0	0	100	0	0	0	0	100	0	77	46	8	0	0.103896	0.173913	25.8621	63.7931	10.3448
10-F1-3	2019-02-05	10	F1	3	Finisher	Straw	Docked	Straw	6516	2349	1156	3011	36.0497	46.2093	17.7409	13	decreasing	-24.3998	171	0	158	684	61.9883	1.16959	19.2982	17.5439	0	82.4561	15.2047	1.16959	1.16959	0	0	100	0	0	0	0	100	0	65	30	2	0	0.0307692	0.0666667	18.7135	44.4444	36.8421
10-F1-3	2019-02-06	10	F1	3	Finisher	Straw	Docked	Straw	6287	2302	1137	2848	36.6152	45.2998	18.0849	14	decreasing	-24.3998	171	0	158	684	61.9883	1.16959	19.2982	17.5439	0	82.4561	15.2047	1.16959	1.16959	0	0	100	0	0	0	0	100	0	65	30	2	0	0.0307692	0.0666667	18.7135	44.4444	36.8421
10-F1-3	2019-02-07	10	F1	3	Finisher	Straw	Docked	Straw	5753	2159	1043	2550	37.5282	44.3247	18.1297	15	decreasing	-24.3998	171	0	158	684	61.9883	1.16959	19.2982	17.5439	0	82.4561	15.2047	1.16959	1.16959	0	0	100	0	0	0	0	100	0	65	30	2	0	0.0307692	0.0666667	18.7135	44.4444	36.8421
10-F1-3	2019-02-08	10	F1	3	Finisher	Straw	Docked	Straw	4634	1946	840	1848	41.994	39.8792	18.1269	16	decreasing	-24.3998	171	0	158	684	61.9883	1.16959	19.2982	17.5439	0	82.4561	15.2047	1.16959	1.16959	0	0	100	0	0	0	0	100	0	65	30	2	0	0.0307692	0.0666667	18.7135	44.4444	36.8421
10-F1-3	2019-02-10	10	F1	3	Finisher	Straw	Docked	Straw	751	344	143	264	45.8056	35.1531	19.0413	18	decreasing	-24.3998	171	0	158	684	61.9883	1.16959	19.2982	17.5439	0	82.4561	15.2047	1.16959	1.16959	0	0	100	0	0	0	0	100	0	65	30	2	0	0.0307692	0.0666667	18.7135	44.4444	36.8421
10-F1-3	2019-02-11	10	F1	3	Finisher	Straw	Docked	Straw	3699	1429	746	1524	38.6321	41.2003	20.1676	19	decreasing	-24.3998	171	0	158	684	61.9883	1.16959	19.2982	17.5439	0	82.4561	15.2047	1.16959	1.16959	0	0	100	0	0	0	0	100	0	65	30	2	0	0.0307692	0.0666667	18.7135	44.4444	36.8421
10-F1-3	2019-02-12	10	F1	3	Finisher	Straw	Docked	Straw	3440	1478	630	1332	42.9651	38.7209	18.314	20	decreasing	-24.3998	171	0	158	684	61.9883	1.16959	19.2982	17.5439	0	82.4561	15.2047	1.16959	1.16959	0	0	100	0	0	0	0	100	0	65	30	2	0	0.0307692	0.0666667	18.7135	44.4444	36.8421
10-F1-3	2019-02-13	10	F1	3	Finisher	Straw	Docked	Straw	3700	1513	724	1463	40.8919	39.5405	19.5676	21	decreasing	-24.3998	171	0	158	684	61.9883	1.16959	19.2982	17.5439	0	82.4561	15.2047	1.16959	1.16959	0	0	100	0	0	0	0	100	0	65	30	2	0	0.0307692	0.0666667	18.7135	44.4444	36.8421
10-F1-3	2019-02-14	10	F1	3	Finisher	Straw	Docked	Straw	4407	1766	811	1830	40.0726	41.5248	18.4025	22	decreasing	-24.3998	171	0	158	684	61.9883	1.16959	19.2982	17.5439	0	82.4561	15.2047	1.16959	1.16959	0	0	100	0	0	0	0	100	0	65	30	2	0	0.0307692	0.0666667	18.7135	44.4444	36.8421
10-F1-3	2019-02-15	10	F1	3	Finisher	Straw	Docked	Straw	3856	1596	740	1520	41.39	39.4191	19.1909	23	decreasing	-24.3998	171	0	158	684	61.9883	1.16959	19.2982	17.5439	0	82.4561	15.2047	1.16959	1.16959	0	0	100	0	0	0	0	100	0	65	30	2	0	0.0307692	0.0666667	18.7135	44.4444	36.8421
10-F1-3	2019-02-16	10	F1	3	Finisher	Straw	Docked	Straw	3101	1262	616	1223	40.6965	39.4389	19.8646	24	decreasing	-24.3998	171	0	158	684	61.9883	1.16959	19.2982	17.5439	0	82.4561	15.2047	1.16959	1.16959	0	0	100	0	0	0	0	100	0	65	30	2	0	0.0307692	0.0666667	18.7135	44.4444	36.8421
10-F1-3	2019-02-17	10	F1	3	Finisher	Straw	Docked	Straw	3025	1242	571	1212	41.0579	40.0661	18.876	25	decreasing	-24.3998	171	0	158	684	61.9883	1.16959	19.2982	17.5439	0	82.4561	15.2047	1.16959	1.16959	0	0	100	0	0	0	0	100	0	65	30	2	0	0.0307692	0.0666667	18.7135	44.4444	36.8421
10-F1-3	2019-02-18	10	F1	3	Finisher	Straw	Docked	Straw	2441	989	492	960	40.5162	39.3281	20.1557	26	decreasing	-9.72222	171	0	158	684	61.9883	1.16959	19.2982	17.5439	0	82.4561	15.2047	1.16959	1.16959	0	0	100	0	0	0	0	100	0	65	30	2	0	0.0307692	0.0666667	18.7135	44.4444	36.8421
10-F1-3	2019-02-19	10	F1	3	Finisher	Straw	Docked	Straw	3417	1439	697	1281	42.113	37.489	20.398	27	decreasing	-9.72222	171	0	144	684	67.8363	0	13.4503	17.5439	1.16959	81.2865	8.18713	8.18713	2.33918	0	0	100	0	0	0	0	100	0	55	32	4	0	0.0727273	0.125	19.2982	59.0643	21.6374
10-F1-3	2019-02-20	10	F1	3	Finisher	Straw	Docked	Straw	3236	1288	601	1347	39.8022	41.6255	18.5723	28	decreasing	-9.72222	171	0	144	684	67.8363	0	13.4503	17.5439	1.16959	81.2865	8.18713	8.18713	2.33918	0	0	100	0	0	0	0	100	0	55	32	4	0	0.0727273	0.125	19.2982	59.0643	21.6374
10-F1-3	2019-02-21	10	F1	3	Finisher	Straw	Docked	Straw	4092	1627	819	1646	39.7605	40.2248	20.0147	29	decreasing	-9.72222	171	0	144	684	67.8363	0	13.4503	17.5439	1.16959	81.2865	8.18713	8.18713	2.33918	0	0	100	0	0	0	0	100	0	55	32	4	0	0.0727273	0.125	19.2982	59.0643	21.6374
10-F1-3	2019-02-22	10	F1	3	Finisher	Straw	Docked	Straw	2360	949	464	947	40.2119	40.1271	19.661	30	decreasing	-9.72222	171	0	144	684	67.8363	0	13.4503	17.5439	1.16959	81.2865	8.18713	8.18713	2.33918	0	0	100	0	0	0	0	100	0	55	32	4	0	0.0727273	0.125	19.2982	59.0643	21.6374
10-F1-3	2019-02-23	10	F1	3	Finisher	Straw	Docked	Straw	4524	1760	858	1906	38.9036	42.1309	18.9655	31	decreasing	-9.72222	171	0	144	684	67.8363	0	13.4503	17.5439	1.16959	81.2865	8.18713	8.18713	2.33918	0	0	100	0	0	0	0	100	0	55	32	4	0	0.0727273	0.125	19.2982	59.0643	21.6374
10-F1-3	2019-02-24	10	F1	3	Finisher	Straw	Docked	Straw	3757	1419	765	1573	37.7695	41.8685	20.362	32	decreasing	-9.72222	171	0	144	684	67.8363	0	13.4503	17.5439	1.16959	81.2865	8.18713	8.18713	2.33918	0	0	100	0	0	0	0	100	0	55	32	4	0	0.0727273	0.125	19.2982	59.0643	21.6374
10-F1-3	2019-02-25	10	F1	3	Finisher	Straw	Docked	Straw	4668	1878	974	1816	40.2314	38.9032	20.8655	33	decreasing	-9.72222	171	0	144	684	67.8363	0	13.4503	17.5439	1.16959	81.2865	8.18713	8.18713	2.33918	0	0	100	0	0	0	0	100	0	55	32	4	0	0.0727273	0.125	19.2982	59.0643	21.6374
10-F1-3	2019-02-26	10	F1	3	Finisher	Straw	Docked	Straw	3098	1197	669	1232	38.6378	39.7676	21.5946	34	decreasing	-9.72222	171	0	144	684	67.8363	0	13.4503	17.5439	1.16959	81.2865	8.18713	8.18713	2.33918	0	0	100	0	0	0	0	100	0	55	32	4	0	0.0727273	0.125	19.2982	59.0643	21.6374
10-F1-3	2019-02-27	10	F1	3	Finisher	Straw	Docked	Straw	3084	1262	654	1168	40.9209	37.8729	21.2062	35	decreasing	-9.72222	171	0	144	684	67.8363	0	13.4503	17.5439	1.16959	81.2865	8.18713	8.18713	2.33918	0	0	100	0	0	0	0	100	0	55	32	4	0	0.0727273	0.125	19.2982	59.0643	21.6374
10-F1-3	2019-02-28	10	F1	3	Finisher	Straw	Docked	Straw	2506	1066	491	949	42.5379	37.8691	19.593	36	decreasing	-9.72222	171	0	144	684	67.8363	0	13.4503	17.5439	1.16959	81.2865	8.18713	8.18713	2.33918	0	0	100	0	0	0	0	100	0	55	32	4	0	0.0727273	0.125	19.2982	59.0643	21.6374
10-F1-3	2019-03-01	10	F1	3	Finisher	Straw	Docked	Straw	2304	986	513	805	42.7951	34.9392	22.2656	37	decreasing	-9.72222	171	0	144	684	67.8363	0	13.4503	17.5439	1.16959	81.2865	8.18713	8.18713	2.33918	0	0	100	0	0	0	0	100	0	55	32	4	0	0.0727273	0.125	19.2982	59.0643	21.6374
10-F1-3	2019-03-02	10	F1	3	Finisher	Straw	Docked	Straw	2775	1115	599	1061	40.1802	38.2342	21.5856	38	decreasing	-9.72222	171	0	144	684	67.8363	0	13.4503	17.5439	1.16959	81.2865	8.18713	8.18713	2.33918	0	0	100	0	0	0	0	100	0	55	32	4	0	0.0727273	0.125	19.2982	59.0643	21.6374
10-F1-3	2019-03-03	10	F1	3	Finisher	Straw	Docked	Straw	2581	1042	591	948	40.3719	36.7299	22.8981	39	decreasing	-9.72222	171	0	144	684	67.8363	0	13.4503	17.5439	1.16959	81.2865	8.18713	8.18713	2.33918	0	0	100	0	0	0	0	100	0	55	32	4	0	0.0727273	0.125	19.2982	59.0643	21.6374
10-F1-3	2019-03-04	10	F1	3	Finisher	Straw	Docked	Straw	3189	1316	670	1202	41.2669	37.6921	21.0097	40	increasing	67.7616	171	0	144	684	67.8363	0	13.4503	17.5439	1.16959	81.2865	8.18713	8.18713	2.33918	0	0	100	0	0	0	0	100	0	55	32	4	0	0.0727273	0.125	19.2982	59.0643	21.6374
10-F1-3	2019-03-05	10	F1	3	Finisher	Straw	Docked	Straw	3287	1256	703	1328	38.2111	40.4016	21.3873	41	increasing	67.7616	165	0	431	660	21.8182	0	3.63636	44.2424	30.303	25.4545	35.7576	30.9091	6.66667	1.21212	0	100	0	0	0	0	83.6364	16.3636	129	123	13	27	0.100775	0.105691	13.3333	70.303	16.3636
10-F1-3	2019-03-06	10	F1	3	Finisher	Straw	Docked	Straw	2846	1058	588	1200	37.175	42.1644	20.6606	42	increasing	67.7616	165	0	431	660	21.8182	0	3.63636	44.2424	30.303	25.4545	35.7576	30.9091	6.66667	1.21212	0	100	0	0	0	0	83.6364	16.3636	129	123	13	27	0.100775	0.105691	13.3333	70.303	16.3636
10-F1-3	2019-03-07	10	F1	3	Finisher	Straw	Docked	Straw	3344	1316	713	1315	39.3541	39.3242	21.3218	43	increasing	67.7616	165	0	431	660	21.8182	0	3.63636	44.2424	30.303	25.4545	35.7576	30.9091	6.66667	1.21212	0	100	0	0	0	0	83.6364	16.3636	129	123	13	27	0.100775	0.105691	13.3333	70.303	16.3636
10-F1-3	2019-03-08	10	F1	3	Finisher	Straw	Docked	Straw	2211	857	460	894	38.7607	40.4342	20.8051	44	increasing	67.7616	165	0	431	660	21.8182	0	3.63636	44.2424	30.303	25.4545	35.7576	30.9091	6.66667	1.21212	0	100	0	0	0	0	83.6364	16.3636	129	123	13	27	0.100775	0.105691	13.3333	70.303	16.3636
10-F1-3	2019-03-11	10	F1	3	Finisher	Straw	Docked	Straw	2091	769	481	841	36.7767	40.22	23.0033	47	increasing	67.7616	165	0	431	660	21.8182	0	3.63636	44.2424	30.303	25.4545	35.7576	30.9091	6.66667	1.21212	0	100	0	0	0	0	83.6364	16.3636	129	123	13	27	0.100775	0.105691	13.3333	70.303	16.3636
10-F1-3	2019-03-12	10	F1	3	Finisher	Straw	Docked	Straw	3780	1220	613	1947	32.2751	51.5079	16.2169	48	increasing	67.7616	165	0	431	660	21.8182	0	3.63636	44.2424	30.303	25.4545	35.7576	30.9091	6.66667	1.21212	0	100	0	0	0	0	83.6364	16.3636	129	123	13	27	0.100775	0.105691	13.3333	70.303	16.3636
10-F1-3	2019-03-13	10	F1	3	Finisher	Straw	Docked	Straw	3899	1457	859	1583	37.3686	40.6002	22.0313	49	increasing	67.7616	165	0	431	660	21.8182	0	3.63636	44.2424	30.303	25.4545	35.7576	30.9091	6.66667	1.21212	0	100	0	0	0	0	83.6364	16.3636	129	123	13	27	0.100775	0.105691	13.3333	70.303	16.3636
10-F1-3	2019-03-14	10	F1	3	Finisher	Straw	Docked	Straw	3420	1199	763	1458	35.0585	42.6316	22.3099	50	increasing	67.7616	165	0	431	660	21.8182	0	3.63636	44.2424	30.303	25.4545	35.7576	30.9091	6.66667	1.21212	0	100	0	0	0	0	83.6364	16.3636	129	123	13	27	0.100775	0.105691	13.3333	70.303	16.3636
10-F1-3	2019-03-15	10	F1	3	Finisher	Straw	Docked	Straw	1688	623	386	679	36.9076	40.2251	22.8673	51	increasing	67.7616	165	0	431	660	21.8182	0	3.63636	44.2424	30.303	25.4545	35.7576	30.9091	6.66667	1.21212	0	100	0	0	0	0	83.6364	16.3636	129	123	13	27	0.100775	0.105691	13.3333	70.303	16.3636
10-F1-3	2019-03-16	10	F1	3	Finisher	Straw	Docked	Straw	1618	544	338	736	33.6218	45.4883	20.89	52	increasing	67.7616	165	0	431	660	21.8182	0	3.63636	44.2424	30.303	25.4545	35.7576	30.9091	6.66667	1.21212	0	100	0	0	0	0	83.6364	16.3636	129	123	13	27	0.100775	0.105691	13.3333	70.303	16.3636
10-F1-3	2019-03-17	10	F1	3	Finisher	Straw	Docked	Straw	1683	602	396	685	35.7695	40.7011	23.5294	53	increasing	67.7616	165	0	431	660	21.8182	0	3.63636	44.2424	30.303	25.4545	35.7576	30.9091	6.66667	1.21212	0	100	0	0	0	0	83.6364	16.3636	129	123	13	27	0.100775	0.105691	13.3333	70.303	16.3636
10-F1-3	2019-03-18	10	F1	3	Finisher	Straw	Docked	Straw	1428	451	343	634	31.5826	44.3978	24.0196	54	increasing	67.7616	165	0	431	660	21.8182	0	3.63636	44.2424	30.303	25.4545	35.7576	30.9091	6.66667	1.21212	0	100	0	0	0	0	83.6364	16.3636	129	123	13	27	0.100775	0.105691	13.3333	70.303	16.3636
10-F1-3	2019-03-19	10	F1	3	Finisher	Straw	Docked	Straw	2133	727	467	939	34.0835	44.0225	21.894	55	increasing	67.7616	165	0	431	660	21.8182	0	3.63636	44.2424	30.303	25.4545	35.7576	30.9091	6.66667	1.21212	0	100	0	0	0	0	83.6364	16.3636	129	123	13	27	0.100775	0.105691	13.3333	70.303	16.3636
10-F1-3	2019-03-20	10	F1	3	Finisher	Straw	Docked	Straw	3606	1109	817	1680	30.7543	46.589	22.6567	56	increasing	67.7616	165	0	431	660	21.8182	0	3.63636	44.2424	30.303	25.4545	35.7576	30.9091	6.66667	1.21212	0	100	0	0	0	0	83.6364	16.3636	129	123	13	27	0.100775	0.105691	13.3333	70.303	16.3636
10-F1-3	2019-03-21	10	F1	3	Finisher	Straw	Docked	Straw	3409	1073	793	1543	31.4755	45.2625	23.262	57	increasing	67.7616	165	0	431	660	21.8182	0	3.63636	44.2424	30.303	25.4545	35.7576	30.9091	6.66667	1.21212	0	100	0	0	0	0	83.6364	16.3636	129	123	13	27	0.100775	0.105691	13.3333	70.303	16.3636
10-F1-3	2019-03-22	10	F1	3	Finisher	Straw	Docked	Straw	3754	1207	810	1737	32.1524	46.2706	21.577	58	unknown	67.7616	165	0	431	660	21.8182	0	3.63636	44.2424	30.303	25.4545	35.7576	30.9091	6.66667	1.21212	0	100	0	0	0	0	83.6364	16.3636	129	123	13	27	0.100775	0.105691	13.3333	70.303	16.3636
11-F1-3	2019-02-14	11	F1	3	Finisher	Other	Docked	Straw	891	596	141	154	66.8911	17.284	15.8249	3	increasing	32.0455	88	0	117	352	42.0455	0	40.9091	17.0455	0	82.9545	13.6364	1.13636	2.27273	0	0	100	0	0	0	0	100	0	51	15	2	0	0.0392157	0.133333	18.1818	64.7727	13.6364
11-F1-3	2019-02-15	11	F1	3	Finisher	Other	Docked	Straw	1140	768	184	188	67.3684	16.4912	16.1404	4	increasing	32.0455	92	0	180	368	19.5652	1.08696	44.5652	33.6957	1.08696	65.2174	26.087	5.43478	2.17391	1.08696	0	98.913	1.08696	0	0	0	98.913	1.08696	74	32	3	1	0.0405405	0.09375	36.9565	55.4348	6.52174
11-F1-3	2019-02-16	11	F1	3	Finisher	Other	Docked	Straw	773	549	110	114	71.022	14.7477	14.2303	5	increasing	32.0455	92	0	180	368	19.5652	1.08696	44.5652	33.6957	1.08696	65.2174	26.087	5.43478	2.17391	1.08696	0	98.913	1.08696	0	0	0	98.913	1.08696	74	32	3	1	0.0405405	0.09375	36.9565	55.4348	6.52174
11-F1-3	2019-02-17	11	F1	3	Finisher	Other	Docked	Straw	714	485	118	111	67.9272	15.5462	16.5266	6	increasing	32.0455	92	0	180	368	19.5652	1.08696	44.5652	33.6957	1.08696	65.2174	26.087	5.43478	2.17391	1.08696	0	98.913	1.08696	0	0	0	98.913	1.08696	74	32	3	1	0.0405405	0.09375	36.9565	55.4348	6.52174
11-F1-3	2019-02-18	11	F1	3	Finisher	Other	Docked	Straw	904	603	155	146	66.7035	16.1504	17.146	7	increasing	32.0455	92	0	180	368	19.5652	1.08696	44.5652	33.6957	1.08696	65.2174	26.087	5.43478	2.17391	1.08696	0	98.913	1.08696	0	0	0	98.913	1.08696	74	32	3	1	0.0405405	0.09375	36.9565	55.4348	6.52174
11-F1-3	2019-02-19	11	F1	3	Finisher	Other	Docked	Straw	995	644	190	161	64.7236	16.1809	19.0955	8	increasing	32.0455	92	0	180	368	19.5652	1.08696	44.5652	33.6957	1.08696	65.2174	26.087	5.43478	2.17391	1.08696	0	98.913	1.08696	0	0	0	98.913	1.08696	74	32	3	1	0.0405405	0.09375	36.9565	55.4348	6.52174
11-F1-3	2019-02-20	11	F1	3	Finisher	Other	Docked	Straw	994	627	194	173	63.0785	17.4044	19.5171	9	increasing	32.0455	92	0	180	368	19.5652	1.08696	44.5652	33.6957	1.08696	65.2174	26.087	5.43478	2.17391	1.08696	0	98.913	1.08696	0	0	0	98.913	1.08696	74	32	3	1	0.0405405	0.09375	36.9565	55.4348	6.52174
11-F1-3	2019-02-21	11	F1	3	Finisher	Other	Docked	Straw	1096	657	202	237	59.9453	21.6241	18.4307	10	increasing	32.0455	92	0	180	368	19.5652	1.08696	44.5652	33.6957	1.08696	65.2174	26.087	5.43478	2.17391	1.08696	0	98.913	1.08696	0	0	0	98.913	1.08696	74	32	3	1	0.0405405	0.09375	36.9565	55.4348	6.52174
11-F1-3	2019-02-22	11	F1	3	Finisher	Other	Docked	Straw	1117	678	204	235	60.6983	21.0385	18.2632	11	increasing	32.0455	92	0	180	368	19.5652	1.08696	44.5652	33.6957	1.08696	65.2174	26.087	5.43478	2.17391	1.08696	0	98.913	1.08696	0	0	0	98.913	1.08696	74	32	3	1	0.0405405	0.09375	36.9565	55.4348	6.52174
11-F1-3	2019-02-23	11	F1	3	Finisher	Other	Docked	Straw	1516	949	279	288	62.5989	18.9974	18.4037	12	increasing	32.0455	92	0	180	368	19.5652	1.08696	44.5652	33.6957	1.08696	65.2174	26.087	5.43478	2.17391	1.08696	0	98.913	1.08696	0	0	0	98.913	1.08696	74	32	3	1	0.0405405	0.09375	36.9565	55.4348	6.52174
11-F1-3	2019-02-24	11	F1	3	Finisher	Other	Docked	Straw	1555	981	273	301	63.0868	19.3569	17.5563	13	increasing	32.0455	92	0	180	368	19.5652	1.08696	44.5652	33.6957	1.08696	65.2174	26.087	5.43478	2.17391	1.08696	0	98.913	1.08696	0	0	0	98.913	1.08696	74	32	3	1	0.0405405	0.09375	36.9565	55.4348	6.52174
11-F1-3	2019-02-25	11	F1	3	Finisher	Other	Docked	Straw	1505	884	309	312	58.7375	20.7309	20.5316	14	increasing	32.0455	92	0	180	368	19.5652	1.08696	44.5652	33.6957	1.08696	65.2174	26.087	5.43478	2.17391	1.08696	0	98.913	1.08696	0	0	0	98.913	1.08696	74	32	3	1	0.0405405	0.09375	36.9565	55.4348	6.52174
11-F1-3	2019-02-26	11	F1	3	Finisher	Other	Docked	Straw	1720	1107	275	338	64.3605	19.6512	15.9884	15	increasing	32.0455	92	0	180	368	19.5652	1.08696	44.5652	33.6957	1.08696	65.2174	26.087	5.43478	2.17391	1.08696	0	98.913	1.08696	0	0	0	98.913	1.08696	74	32	3	1	0.0405405	0.09375	36.9565	55.4348	6.52174
11-F1-3	2019-02-27	11	F1	3	Finisher	Other	Docked	Straw	1874	1080	368	426	57.6307	22.7321	19.6371	16	increasing	32.0455	92	0	180	368	19.5652	1.08696	44.5652	33.6957	1.08696	65.2174	26.087	5.43478	2.17391	1.08696	0	98.913	1.08696	0	0	0	98.913	1.08696	74	32	3	1	0.0405405	0.09375	36.9565	55.4348	6.52174
11-F1-3	2019-02-28	11	F1	3	Finisher	Other	Docked	Straw	2060	1198	376	486	58.1553	23.5922	18.2524	17	increasing	32.0455	92	0	180	368	19.5652	1.08696	44.5652	33.6957	1.08696	65.2174	26.087	5.43478	2.17391	1.08696	0	98.913	1.08696	0	0	0	98.913	1.08696	74	32	3	1	0.0405405	0.09375	36.9565	55.4348	6.52174
11-F1-3	2019-03-01	11	F1	3	Finisher	Other	Docked	Straw	1986	1116	382	488	56.1934	24.572	19.2346	18	increasing	32.0455	92	0	180	368	19.5652	1.08696	44.5652	33.6957	1.08696	65.2174	26.087	5.43478	2.17391	1.08696	0	98.913	1.08696	0	0	0	98.913	1.08696	74	32	3	1	0.0405405	0.09375	36.9565	55.4348	6.52174
11-F1-3	2019-03-02	11	F1	3	Finisher	Other	Docked	Straw	2326	1359	404	563	58.4265	24.2046	17.3689	19	increasing	32.0455	92	0	180	368	19.5652	1.08696	44.5652	33.6957	1.08696	65.2174	26.087	5.43478	2.17391	1.08696	0	98.913	1.08696	0	0	0	98.913	1.08696	74	32	3	1	0.0405405	0.09375	36.9565	55.4348	6.52174
11-F1-3	2019-03-03	11	F1	3	Finisher	Other	Docked	Straw	2267	1318	393	556	58.1385	24.5258	17.3357	20	increasing	32.0455	92	0	180	368	19.5652	1.08696	44.5652	33.6957	1.08696	65.2174	26.087	5.43478	2.17391	1.08696	0	98.913	1.08696	0	0	0	98.913	1.08696	74	32	3	1	0.0405405	0.09375	36.9565	55.4348	6.52174
11-F1-3	2019-03-04	11	F1	3	Finisher	Other	Docked	Straw	1815	1062	325	428	58.5124	23.5813	17.9063	21	increasing	32.0455	92	0	180	368	19.5652	1.08696	44.5652	33.6957	1.08696	65.2174	26.087	5.43478	2.17391	1.08696	0	98.913	1.08696	0	0	0	98.913	1.08696	74	32	3	1	0.0405405	0.09375	36.9565	55.4348	6.52174
11-F1-3	2019-03-05	11	F1	3	Finisher	Other	Docked	Straw	2736	1422	512	802	51.9737	29.3129	18.7135	22	increasing	32.0455	92	0	180	368	19.5652	1.08696	44.5652	33.6957	1.08696	65.2174	26.087	5.43478	2.17391	1.08696	0	98.913	1.08696	0	0	0	98.913	1.08696	74	32	3	1	0.0405405	0.09375	36.9565	55.4348	6.52174
11-F1-3	2019-03-06	11	F1	3	Finisher	Other	Docked	Straw	2780	1462	525	793	52.5899	28.5252	18.8849	23	increasing	32.0455	92	0	180	368	19.5652	1.08696	44.5652	33.6957	1.08696	65.2174	26.087	5.43478	2.17391	1.08696	0	98.913	1.08696	0	0	0	98.913	1.08696	74	32	3	1	0.0405405	0.09375	36.9565	55.4348	6.52174
11-F1-3	2019-03-07	11	F1	3	Finisher	Other	Docked	Straw	3425	1862	665	898	54.365	26.219	19.4161	24	increasing	32.0455	92	0	180	368	19.5652	1.08696	44.5652	33.6957	1.08696	65.2174	26.087	5.43478	2.17391	1.08696	0	98.913	1.08696	0	0	0	98.913	1.08696	74	32	3	1	0.0405405	0.09375	36.9565	55.4348	6.52174
11-F1-3	2019-03-08	11	F1	3	Finisher	Other	Docked	Straw	3399	1913	618	868	56.2813	25.5369	18.1818	25	increasing	32.0455	92	0	180	368	19.5652	1.08696	44.5652	33.6957	1.08696	65.2174	26.087	5.43478	2.17391	1.08696	0	98.913	1.08696	0	0	0	98.913	1.08696	74	32	3	1	0.0405405	0.09375	36.9565	55.4348	6.52174
11-F1-3	2019-03-09	11	F1	3	Finisher	Other	Docked	Straw	2448	1278	443	727	52.2059	29.6977	18.0964	26	increasing	32.0455	92	0	180	368	19.5652	1.08696	44.5652	33.6957	1.08696	65.2174	26.087	5.43478	2.17391	1.08696	0	98.913	1.08696	0	0	0	98.913	1.08696	74	32	3	1	0.0405405	0.09375	36.9565	55.4348	6.52174
11-F1-3	2019-03-10	11	F1	3	Finisher	Other	Docked	Straw	3037	1641	534	862	54.0336	28.3833	17.5831	27	increasing	32.0455	92	0	180	368	19.5652	1.08696	44.5652	33.6957	1.08696	65.2174	26.087	5.43478	2.17391	1.08696	0	98.913	1.08696	0	0	0	98.913	1.08696	74	32	3	1	0.0405405	0.09375	36.9565	55.4348	6.52174
11-F1-3	2019-03-11	11	F1	3	Finisher	Other	Docked	Straw	3512	1786	681	1045	50.8542	29.7551	19.3907	28	increasing	32.0455	92	0	180	368	19.5652	1.08696	44.5652	33.6957	1.08696	65.2174	26.087	5.43478	2.17391	1.08696	0	98.913	1.08696	0	0	0	98.913	1.08696	74	32	3	1	0.0405405	0.09375	36.9565	55.4348	6.52174
11-F1-3	2019-03-12	11	F1	3	Finisher	Other	Docked	Straw	3986	1559	561	1866	39.1119	46.8138	14.0743	29	increasing	32.0455	92	0	180	368	19.5652	1.08696	44.5652	33.6957	1.08696	65.2174	26.087	5.43478	2.17391	1.08696	0	98.913	1.08696	0	0	0	98.913	1.08696	74	32	3	1	0.0405405	0.09375	36.9565	55.4348	6.52174
11-F1-3	2019-03-13	11	F1	3	Finisher	Other	Docked	Straw	2966	1421	568	977	47.9096	32.94	19.1504	30	increasing	32.0455	92	0	180	368	19.5652	1.08696	44.5652	33.6957	1.08696	65.2174	26.087	5.43478	2.17391	1.08696	0	98.913	1.08696	0	0	0	98.913	1.08696	74	32	3	1	0.0405405	0.09375	36.9565	55.4348	6.52174
11-F1-3	2019-03-14	11	F1	3	Finisher	Other	Docked	Straw	3395	1567	620	1208	46.1561	35.5817	18.2622	31	increasing	32.0455	92	0	180	368	19.5652	1.08696	44.5652	33.6957	1.08696	65.2174	26.087	5.43478	2.17391	1.08696	0	98.913	1.08696	0	0	0	98.913	1.08696	74	32	3	1	0.0405405	0.09375	36.9565	55.4348	6.52174
11-F1-3	2019-03-15	11	F1	3	Finisher	Other	Docked	Straw	3181	1547	628	1006	48.6325	31.6253	19.7422	32	increasing	32.0455	92	0	180	368	19.5652	1.08696	44.5652	33.6957	1.08696	65.2174	26.087	5.43478	2.17391	1.08696	0	98.913	1.08696	0	0	0	98.913	1.08696	74	32	3	1	0.0405405	0.09375	36.9565	55.4348	6.52174
11-F1-3	2019-03-16	11	F1	3	Finisher	Other	Docked	Straw	3879	1822	701	1356	46.9709	34.9575	18.0717	33	increasing	32.0455	92	0	180	368	19.5652	1.08696	44.5652	33.6957	1.08696	65.2174	26.087	5.43478	2.17391	1.08696	0	98.913	1.08696	0	0	0	98.913	1.08696	74	32	3	1	0.0405405	0.09375	36.9565	55.4348	6.52174
11-F1-3	2019-03-17	11	F1	3	Finisher	Other	Docked	Straw	2085	1011	397	677	48.4892	32.47	19.0408	34	increasing	32.0455	92	0	180	368	19.5652	1.08696	44.5652	33.6957	1.08696	65.2174	26.087	5.43478	2.17391	1.08696	0	98.913	1.08696	0	0	0	98.913	1.08696	74	32	3	1	0.0405405	0.09375	36.9565	55.4348	6.52174
11-F1-3	2019-03-18	11	F1	3	Finisher	Other	Docked	Straw	2806	1261	544	1001	44.9394	35.6736	19.387	35	increasing	32.0455	92	0	180	368	19.5652	1.08696	44.5652	33.6957	1.08696	65.2174	26.087	5.43478	2.17391	1.08696	0	98.913	1.08696	0	0	0	98.913	1.08696	74	32	3	1	0.0405405	0.09375	36.9565	55.4348	6.52174
11-F1-3	2019-03-19	11	F1	3	Finisher	Other	Docked	Straw	3491	1457	633	1401	41.7359	40.1318	18.1323	36	increasing	32.0455	92	0	180	368	19.5652	1.08696	44.5652	33.6957	1.08696	65.2174	26.087	5.43478	2.17391	1.08696	0	98.913	1.08696	0	0	0	98.913	1.08696	74	32	3	1	0.0405405	0.09375	36.9565	55.4348	6.52174
11-F1-3	2019-03-20	11	F1	3	Finisher	Other	Docked	Straw	1781	843	330	608	47.333	34.1381	18.5289	37	increasing	32.0455	92	0	180	368	19.5652	1.08696	44.5652	33.6957	1.08696	65.2174	26.087	5.43478	2.17391	1.08696	0	98.913	1.08696	0	0	0	98.913	1.08696	74	32	3	1	0.0405405	0.09375	36.9565	55.4348	6.52174
11-F1-3	2019-03-21	11	F1	3	Finisher	Other	Docked	Straw	2192	978	414	800	44.6168	36.4964	18.8869	38	increasing	32.0455	92	0	180	368	19.5652	1.08696	44.5652	33.6957	1.08696	65.2174	26.087	5.43478	2.17391	1.08696	0	98.913	1.08696	0	0	0	98.913	1.08696	74	32	3	1	0.0405405	0.09375	36.9565	55.4348	6.52174
11-F1-3	2019-03-22	11	F1	3	Finisher	Other	Docked	Straw	2028	912	372	744	44.9704	36.6864	18.3432	39	decreasing	-35.7884	92	0	180	368	19.5652	1.08696	44.5652	33.6957	1.08696	65.2174	26.087	5.43478	2.17391	1.08696	0	98.913	1.08696	0	0	0	98.913	1.08696	74	32	3	1	0.0405405	0.09375	36.9565	55.4348	6.52174
11-F1-3	2019-03-23	11	F1	3	Finisher	Other	Docked	Straw	1976	848	385	743	42.915	37.6012	19.4838	40	decreasing	-35.7884	93	0	134	372	40.8602	0	33.3333	25.8065	0	74.1935	17.2043	7.52688	0	1.07527	0	100	0	0	0	0	100	0	55	24	1	0	0.0181818	0.0416667	30.1075	61.2903	7.52688
11-F1-3	2019-03-24	11	F1	3	Finisher	Other	Docked	Straw	2163	983	375	805	45.4461	37.2168	17.337	41	decreasing	-35.7884	93	0	134	372	40.8602	0	33.3333	25.8065	0	74.1935	17.2043	7.52688	0	1.07527	0	100	0	0	0	0	100	0	55	24	1	0	0.0181818	0.0416667	30.1075	61.2903	7.52688
11-F1-3	2019-03-25	11	F1	3	Finisher	Other	Docked	Straw	2022	846	441	735	41.8398	36.3501	21.8101	42	decreasing	-35.7884	93	0	134	372	40.8602	0	33.3333	25.8065	0	74.1935	17.2043	7.52688	0	1.07527	0	100	0	0	0	0	100	0	55	24	1	0	0.0181818	0.0416667	30.1075	61.2903	7.52688
11-F1-3	2019-03-26	11	F1	3	Finisher	Other	Docked	Straw	2316	1094	387	835	47.2366	36.0535	16.7098	43	decreasing	-35.7884	93	0	134	372	40.8602	0	33.3333	25.8065	0	74.1935	17.2043	7.52688	0	1.07527	0	100	0	0	0	0	100	0	55	24	1	0	0.0181818	0.0416667	30.1075	61.2903	7.52688
11-F1-3	2019-03-27	11	F1	3	Finisher	Other	Docked	Straw	2127	862	381	884	40.5266	41.5609	17.9126	44	decreasing	-35.7884	93	0	134	372	40.8602	0	33.3333	25.8065	0	74.1935	17.2043	7.52688	0	1.07527	0	100	0	0	0	0	100	0	55	24	1	0	0.0181818	0.0416667	30.1075	61.2903	7.52688
11-F1-3	2019-03-28	11	F1	3	Finisher	Other	Docked	Straw	1988	826	356	806	41.5493	40.5433	17.9074	45	decreasing	-35.7884	93	0	134	372	40.8602	0	33.3333	25.8065	0	74.1935	17.2043	7.52688	0	1.07527	0	100	0	0	0	0	100	0	55	24	1	0	0.0181818	0.0416667	30.1075	61.2903	7.52688
11-F1-3	2019-03-29	11	F1	3	Finisher	Other	Docked	Straw	1545	656	362	527	42.4595	34.11	23.4304	46	decreasing	-35.7884	93	0	134	372	40.8602	0	33.3333	25.8065	0	74.1935	17.2043	7.52688	0	1.07527	0	100	0	0	0	0	100	0	55	24	1	0	0.0181818	0.0416667	30.1075	61.2903	7.52688
11-F1-3	2019-03-30	11	F1	3	Finisher	Other	Docked	Straw	2371	1027	462	882	43.3151	37.1995	19.4854	47	decreasing	-35.7884	93	0	134	372	40.8602	0	33.3333	25.8065	0	74.1935	17.2043	7.52688	0	1.07527	0	100	0	0	0	0	100	0	55	24	1	0	0.0181818	0.0416667	30.1075	61.2903	7.52688
11-F1-3	2019-03-31	11	F1	3	Finisher	Other	Docked	Straw	2563	1077	489	997	42.0211	38.8997	19.0792	48	decreasing	-35.7884	93	0	134	372	40.8602	0	33.3333	25.8065	0	74.1935	17.2043	7.52688	0	1.07527	0	100	0	0	0	0	100	0	55	24	1	0	0.0181818	0.0416667	30.1075	61.2903	7.52688
11-F1-3	2019-04-01	11	F1	3	Finisher	Other	Docked	Straw	2679	990	506	1183	36.9541	44.1583	18.8876	49	decreasing	-35.7884	93	0	134	372	40.8602	0	33.3333	25.8065	0	74.1935	17.2043	7.52688	0	1.07527	0	100	0	0	0	0	100	0	55	24	1	0	0.0181818	0.0416667	30.1075	61.2903	7.52688
11-F1-3	2019-04-02	11	F1	3	Finisher	Other	Docked	Straw	3086	1242	614	1230	40.2463	39.8574	19.8963	50	decreasing	-35.7884	93	0	134	372	40.8602	0	33.3333	25.8065	0	74.1935	17.2043	7.52688	0	1.07527	0	100	0	0	0	0	100	0	55	24	1	0	0.0181818	0.0416667	30.1075	61.2903	7.52688
11-F1-3	2019-04-03	11	F1	3	Finisher	Other	Docked	Straw	2513	1052	466	995	41.8623	39.5941	18.5436	51	unknown	-35.7884	93	0	134	372	40.8602	0	33.3333	25.8065	0	74.1935	17.2043	7.52688	0	1.07527	0	100	0	0	0	0	100	0	55	24	1	0	0.0181818	0.0416667	30.1075	61.2903	7.52688
11-F1-4	2019-05-20	11	F1	4	Finisher	Other	Docked	Straw	289	187	61	41	64.7059	14.1869	21.1073	3	increasing	4.30871	88	0	141	352	37.5	3.40909	25	29.5455	4.54545	65.9091	25	3.40909	5.68182	0	0	97.7273	2.27273	0	0	0	100	0	55	30	5	0	0.0909091	0.166667	6.81818	84.0909	9.09091
11-F1-4	2019-05-21	11	F1	4	Finisher	Other	Docked	Straw	359	228	79	52	63.5097	14.4847	22.0056	4	increasing	4.30871	87	0	190	348	26.4368	0	27.5862	20.6897	25.2874	54.023	26.4368	16.092	3.44828	0	0	93.1034	6.89655	0	0	0	98.8506	1.14943	64	40	3	1	0.046875	0.075	13.7931	66.6667	19.5402
11-F1-4	2019-05-22	11	F1	4	Finisher	Other	Docked	Straw	528	338	98	92	64.0152	17.4242	18.5606	5	increasing	4.30871	87	0	190	348	26.4368	0	27.5862	20.6897	25.2874	54.023	26.4368	16.092	3.44828	0	0	93.1034	6.89655	0	0	0	98.8506	1.14943	64	40	3	1	0.046875	0.075	13.7931	66.6667	19.5402
11-F1-4	2019-05-23	11	F1	4	Finisher	Other	Docked	Straw	546	378	78	90	69.2308	16.4835	14.2857	6	increasing	4.30871	87	0	190	348	26.4368	0	27.5862	20.6897	25.2874	54.023	26.4368	16.092	3.44828	0	0	93.1034	6.89655	0	0	0	98.8506	1.14943	64	40	3	1	0.046875	0.075	13.7931	66.6667	19.5402
11-F1-4	2019-05-24	11	F1	4	Finisher	Other	Docked	Straw	666	474	111	81	71.1712	12.1622	16.6667	7	increasing	4.30871	87	0	190	348	26.4368	0	27.5862	20.6897	25.2874	54.023	26.4368	16.092	3.44828	0	0	93.1034	6.89655	0	0	0	98.8506	1.14943	64	40	3	1	0.046875	0.075	13.7931	66.6667	19.5402
11-F1-4	2019-05-25	11	F1	4	Finisher	Other	Docked	Straw	892	585	164	143	65.583	16.0314	18.3857	8	increasing	4.30871	87	0	190	348	26.4368	0	27.5862	20.6897	25.2874	54.023	26.4368	16.092	3.44828	0	0	93.1034	6.89655	0	0	0	98.8506	1.14943	64	40	3	1	0.046875	0.075	13.7931	66.6667	19.5402
11-F1-4	2019-05-26	11	F1	4	Finisher	Other	Docked	Straw	1092	718	222	152	65.7509	13.9194	20.3297	9	increasing	4.30871	87	0	190	348	26.4368	0	27.5862	20.6897	25.2874	54.023	26.4368	16.092	3.44828	0	0	93.1034	6.89655	0	0	0	98.8506	1.14943	64	40	3	1	0.046875	0.075	13.7931	66.6667	19.5402
11-F1-4	2019-05-27	11	F1	4	Finisher	Other	Docked	Straw	1483	969	278	236	65.3405	15.9137	18.7458	10	increasing	4.30871	87	0	190	348	26.4368	0	27.5862	20.6897	25.2874	54.023	26.4368	16.092	3.44828	0	0	93.1034	6.89655	0	0	0	98.8506	1.14943	64	40	3	1	0.046875	0.075	13.7931	66.6667	19.5402
11-F1-4	2019-05-28	11	F1	4	Finisher	Other	Docked	Straw	1478	970	276	232	65.6292	15.6969	18.6739	11	increasing	4.30871	87	0	190	348	26.4368	0	27.5862	20.6897	25.2874	54.023	26.4368	16.092	3.44828	0	0	93.1034	6.89655	0	0	0	98.8506	1.14943	64	40	3	1	0.046875	0.075	13.7931	66.6667	19.5402
11-F1-4	2019-05-29	11	F1	4	Finisher	Other	Docked	Straw	1212	848	192	172	69.967	14.1914	15.8416	12	increasing	4.30871	87	0	190	348	26.4368	0	27.5862	20.6897	25.2874	54.023	26.4368	16.092	3.44828	0	0	93.1034	6.89655	0	0	0	98.8506	1.14943	64	40	3	1	0.046875	0.075	13.7931	66.6667	19.5402
11-F1-4	2019-05-30	11	F1	4	Finisher	Other	Docked	Straw	800	574	121	105	71.75	13.125	15.125	13	increasing	4.30871	87	0	190	348	26.4368	0	27.5862	20.6897	25.2874	54.023	26.4368	16.092	3.44828	0	0	93.1034	6.89655	0	0	0	98.8506	1.14943	64	40	3	1	0.046875	0.075	13.7931	66.6667	19.5402
11-F1-4	2019-05-31	11	F1	4	Finisher	Other	Docked	Straw	1377	902	259	216	65.5047	15.6863	18.809	14	increasing	4.30871	87	0	190	348	26.4368	0	27.5862	20.6897	25.2874	54.023	26.4368	16.092	3.44828	0	0	93.1034	6.89655	0	0	0	98.8506	1.14943	64	40	3	1	0.046875	0.075	13.7931	66.6667	19.5402
11-F1-4	2019-06-01	11	F1	4	Finisher	Other	Docked	Straw	1395	991	217	187	71.0394	13.405	15.5556	15	increasing	4.30871	87	0	190	348	26.4368	0	27.5862	20.6897	25.2874	54.023	26.4368	16.092	3.44828	0	0	93.1034	6.89655	0	0	0	98.8506	1.14943	64	40	3	1	0.046875	0.075	13.7931	66.6667	19.5402
11-F1-4	2019-06-02	11	F1	4	Finisher	Other	Docked	Straw	1128	756	227	145	67.0213	12.8546	20.1241	16	increasing	4.30871	87	0	190	348	26.4368	0	27.5862	20.6897	25.2874	54.023	26.4368	16.092	3.44828	0	0	93.1034	6.89655	0	0	0	98.8506	1.14943	64	40	3	1	0.046875	0.075	13.7931	66.6667	19.5402
11-F1-4	2019-06-03	11	F1	4	Finisher	Other	Docked	Straw	800	520	151	129	65	16.125	18.875	17	increasing	4.30871	87	0	190	348	26.4368	0	27.5862	20.6897	25.2874	54.023	26.4368	16.092	3.44828	0	0	93.1034	6.89655	0	0	0	98.8506	1.14943	64	40	3	1	0.046875	0.075	13.7931	66.6667	19.5402
11-F1-4	2019-06-04	11	F1	4	Finisher	Other	Docked	Straw	1333	895	226	212	67.1418	15.904	16.9542	18	increasing	4.30871	87	0	190	348	26.4368	0	27.5862	20.6897	25.2874	54.023	26.4368	16.092	3.44828	0	0	93.1034	6.89655	0	0	0	98.8506	1.14943	64	40	3	1	0.046875	0.075	13.7931	66.6667	19.5402
11-F1-4	2019-06-05	11	F1	4	Finisher	Other	Docked	Straw	1450	1019	260	171	70.2759	11.7931	17.931	19	increasing	4.30871	87	0	190	348	26.4368	0	27.5862	20.6897	25.2874	54.023	26.4368	16.092	3.44828	0	0	93.1034	6.89655	0	0	0	98.8506	1.14943	64	40	3	1	0.046875	0.075	13.7931	66.6667	19.5402
11-F1-4	2019-06-06	11	F1	4	Finisher	Other	Docked	Straw	1639	1116	283	240	68.0903	14.6431	17.2666	20	increasing	4.30871	87	0	190	348	26.4368	0	27.5862	20.6897	25.2874	54.023	26.4368	16.092	3.44828	0	0	93.1034	6.89655	0	0	0	98.8506	1.14943	64	40	3	1	0.046875	0.075	13.7931	66.6667	19.5402
11-F1-4	2019-06-07	11	F1	4	Finisher	Other	Docked	Straw	1713	1171	304	238	68.3596	13.8938	17.7466	21	increasing	4.30871	87	0	190	348	26.4368	0	27.5862	20.6897	25.2874	54.023	26.4368	16.092	3.44828	0	0	93.1034	6.89655	0	0	0	98.8506	1.14943	64	40	3	1	0.046875	0.075	13.7931	66.6667	19.5402
11-F1-4	2019-06-08	11	F1	4	Finisher	Other	Docked	Straw	1904	1226	385	293	64.3908	15.3887	20.2206	22	increasing	4.30871	87	0	190	348	26.4368	0	27.5862	20.6897	25.2874	54.023	26.4368	16.092	3.44828	0	0	93.1034	6.89655	0	0	0	98.8506	1.14943	64	40	3	1	0.046875	0.075	13.7931	66.6667	19.5402
11-F1-4	2019-06-09	11	F1	4	Finisher	Other	Docked	Straw	1582	1011	324	247	63.9064	15.6131	20.4804	23	increasing	4.30871	87	0	190	348	26.4368	0	27.5862	20.6897	25.2874	54.023	26.4368	16.092	3.44828	0	0	93.1034	6.89655	0	0	0	98.8506	1.14943	64	40	3	1	0.046875	0.075	13.7931	66.6667	19.5402
11-F1-4	2019-06-10	11	F1	4	Finisher	Other	Docked	Straw	2440	1646	459	335	67.459	13.7295	18.8115	24	increasing	4.30871	87	0	190	348	26.4368	0	27.5862	20.6897	25.2874	54.023	26.4368	16.092	3.44828	0	0	93.1034	6.89655	0	0	0	98.8506	1.14943	64	40	3	1	0.046875	0.075	13.7931	66.6667	19.5402
11-F1-4	2019-06-11	11	F1	4	Finisher	Other	Docked	Straw	2014	1360	366	288	67.5273	14.2999	18.1728	25	increasing	4.30871	87	0	190	348	26.4368	0	27.5862	20.6897	25.2874	54.023	26.4368	16.092	3.44828	0	0	93.1034	6.89655	0	0	0	98.8506	1.14943	64	40	3	1	0.046875	0.075	13.7931	66.6667	19.5402
11-F1-4	2019-06-12	11	F1	4	Finisher	Other	Docked	Straw	802	525	159	118	65.4613	14.7132	19.8254	26	increasing	4.30871	87	0	190	348	26.4368	0	27.5862	20.6897	25.2874	54.023	26.4368	16.092	3.44828	0	0	93.1034	6.89655	0	0	0	98.8506	1.14943	64	40	3	1	0.046875	0.075	13.7931	66.6667	19.5402
11-F1-4	2019-06-17	11	F1	4	Finisher	Other	Docked	Straw	988	584	207	197	59.1093	19.9393	20.9514	31	increasing	23.3293	87	0	190	348	26.4368	0	27.5862	20.6897	25.2874	54.023	26.4368	16.092	3.44828	0	0	93.1034	6.89655	0	0	0	98.8506	1.14943	64	40	3	1	0.046875	0.075	13.7931	66.6667	19.5402
11-F1-4	2019-06-18	11	F1	4	Finisher	Other	Docked	Straw	1416	819	290	307	57.839	21.6808	20.4802	32	increasing	23.3293	87	0	190	348	26.4368	0	27.5862	20.6897	25.2874	54.023	26.4368	16.092	3.44828	0	0	93.1034	6.89655	0	0	0	98.8506	1.14943	64	40	3	1	0.046875	0.075	13.7931	66.6667	19.5402
11-F1-4	2019-06-19	11	F1	4	Finisher	Other	Docked	Straw	1315	793	260	262	60.3042	19.924	19.7719	33	increasing	23.3293	87	0	190	348	26.4368	0	27.5862	20.6897	25.2874	54.023	26.4368	16.092	3.44828	0	0	93.1034	6.89655	0	0	0	98.8506	1.14943	64	40	3	1	0.046875	0.075	13.7931	66.6667	19.5402
11-F1-4	2019-06-20	11	F1	4	Finisher	Other	Docked	Straw	2045	1237	398	410	60.489	20.0489	19.4621	34	increasing	23.3293	87	0	190	348	26.4368	0	27.5862	20.6897	25.2874	54.023	26.4368	16.092	3.44828	0	0	93.1034	6.89655	0	0	0	98.8506	1.14943	64	40	3	1	0.046875	0.075	13.7931	66.6667	19.5402
11-F1-4	2019-06-21	11	F1	4	Finisher	Other	Docked	Straw	2740	1500	487	753	54.7445	27.4818	17.7737	35	increasing	23.3293	87	0	190	348	26.4368	0	27.5862	20.6897	25.2874	54.023	26.4368	16.092	3.44828	0	0	93.1034	6.89655	0	0	0	98.8506	1.14943	64	40	3	1	0.046875	0.075	13.7931	66.6667	19.5402
11-F1-4	2019-06-22	11	F1	4	Finisher	Other	Docked	Straw	2679	1499	434	746	55.9537	27.8462	16.2001	36	increasing	23.3293	87	0	190	348	26.4368	0	27.5862	20.6897	25.2874	54.023	26.4368	16.092	3.44828	0	0	93.1034	6.89655	0	0	0	98.8506	1.14943	64	40	3	1	0.046875	0.075	13.7931	66.6667	19.5402
11-F1-4	2019-06-23	11	F1	4	Finisher	Other	Docked	Straw	3215	1715	541	959	53.3437	29.8289	16.8274	37	increasing	23.3293	87	0	190	348	26.4368	0	27.5862	20.6897	25.2874	54.023	26.4368	16.092	3.44828	0	0	93.1034	6.89655	0	0	0	98.8506	1.14943	64	40	3	1	0.046875	0.075	13.7931	66.6667	19.5402
11-F1-4	2019-06-24	11	F1	4	Finisher	Other	Docked	Straw	2119	1180	420	519	55.6866	24.4927	19.8207	38	increasing	23.3293	87	0	190	348	26.4368	0	27.5862	20.6897	25.2874	54.023	26.4368	16.092	3.44828	0	0	93.1034	6.89655	0	0	0	98.8506	1.14943	64	40	3	1	0.046875	0.075	13.7931	66.6667	19.5402
11-F1-4	2019-06-25	11	F1	4	Finisher	Other	Docked	Straw	2704	1547	513	644	57.2115	23.8166	18.9719	39	increasing	23.3293	87	0	190	348	26.4368	0	27.5862	20.6897	25.2874	54.023	26.4368	16.092	3.44828	0	0	93.1034	6.89655	0	0	0	98.8506	1.14943	64	40	3	1	0.046875	0.075	13.7931	66.6667	19.5402
11-F1-4	2019-06-26	11	F1	4	Finisher	Other	Docked	Straw	3472	2006	613	853	57.7765	24.568	17.6555	40	increasing	6.40394	87	0	190	348	26.4368	0	27.5862	20.6897	25.2874	54.023	26.4368	16.092	3.44828	0	0	93.1034	6.89655	0	0	0	98.8506	1.14943	64	40	3	1	0.046875	0.075	13.7931	66.6667	19.5402
11-F1-4	2019-06-27	11	F1	4	Finisher	Other	Docked	Straw	3368	1943	600	825	57.69	24.4952	17.8147	41	increasing	6.40394	87	0	203	348	13.7931	0	32.1839	47.1264	6.89655	45.977	45.977	5.74713	2.29885	0	0	96.5517	3.44828	0	0	0	100	0	75	47	2	0	0.0266667	0.0425532	11.4943	68.9655	19.5402
11-F1-4	2019-06-28	11	F1	4	Finisher	Other	Docked	Straw	3958	2370	703	885	59.8787	22.3598	17.7615	42	increasing	6.40394	87	0	203	348	13.7931	0	32.1839	47.1264	6.89655	45.977	45.977	5.74713	2.29885	0	0	96.5517	3.44828	0	0	0	100	0	75	47	2	0	0.0266667	0.0425532	11.4943	68.9655	19.5402
11-F1-4	2019-06-29	11	F1	4	Finisher	Other	Docked	Straw	1967	1082	377	508	55.0076	25.8261	19.1662	43	increasing	6.40394	87	0	203	348	13.7931	0	32.1839	47.1264	6.89655	45.977	45.977	5.74713	2.29885	0	0	96.5517	3.44828	0	0	0	100	0	75	47	2	0	0.0266667	0.0425532	11.4943	68.9655	19.5402
11-F1-4	2019-06-30	11	F1	4	Finisher	Other	Docked	Straw	2083	1165	384	534	55.9289	25.6361	18.4349	44	increasing	6.40394	87	0	203	348	13.7931	0	32.1839	47.1264	6.89655	45.977	45.977	5.74713	2.29885	0	0	96.5517	3.44828	0	0	0	100	0	75	47	2	0	0.0266667	0.0425532	11.4943	68.9655	19.5402
11-F1-4	2019-07-01	11	F1	4	Finisher	Other	Docked	Straw	3410	1859	573	978	54.5161	28.6804	16.8035	45	increasing	6.40394	87	0	203	348	13.7931	0	32.1839	47.1264	6.89655	45.977	45.977	5.74713	2.29885	0	0	96.5517	3.44828	0	0	0	100	0	75	47	2	0	0.0266667	0.0425532	11.4943	68.9655	19.5402
11-F1-4	2019-07-02	11	F1	4	Finisher	Other	Docked	Straw	1835	1033	257	545	56.2943	29.7003	14.0054	46	increasing	6.40394	87	0	203	348	13.7931	0	32.1839	47.1264	6.89655	45.977	45.977	5.74713	2.29885	0	0	96.5517	3.44828	0	0	0	100	0	75	47	2	0	0.0266667	0.0425532	11.4943	68.9655	19.5402
11-F1-4	2019-07-03	11	F1	4	Finisher	Other	Docked	Straw	1879	959	286	634	51.0378	33.7414	15.2209	47	increasing	6.40394	87	0	203	348	13.7931	0	32.1839	47.1264	6.89655	45.977	45.977	5.74713	2.29885	0	0	96.5517	3.44828	0	0	0	100	0	75	47	2	0	0.0266667	0.0425532	11.4943	68.9655	19.5402
11-F1-4	2019-07-04	11	F1	4	Finisher	Other	Docked	Straw	1904	941	270	693	49.4223	36.3971	14.1807	48	increasing	6.40394	87	0	203	348	13.7931	0	32.1839	47.1264	6.89655	45.977	45.977	5.74713	2.29885	0	0	96.5517	3.44828	0	0	0	100	0	75	47	2	0	0.0266667	0.0425532	11.4943	68.9655	19.5402
11-F1-4	2019-07-05	11	F1	4	Finisher	Other	Docked	Straw	1630	786	238	606	48.2209	37.1779	14.6012	49	increasing	6.40394	87	0	203	348	13.7931	0	32.1839	47.1264	6.89655	45.977	45.977	5.74713	2.29885	0	0	96.5517	3.44828	0	0	0	100	0	75	47	2	0	0.0266667	0.0425532	11.4943	68.9655	19.5402
11-F1-4	2019-07-06	11	F1	4	Finisher	Other	Docked	Straw	1290	734	241	315	56.8992	24.4186	18.6822	50	increasing	6.40394	87	0	203	348	13.7931	0	32.1839	47.1264	6.89655	45.977	45.977	5.74713	2.29885	0	0	96.5517	3.44828	0	0	0	100	0	75	47	2	0	0.0266667	0.0425532	11.4943	68.9655	19.5402
11-F1-4	2019-07-07	11	F1	4	Finisher	Other	Docked	Straw	3326	1899	665	762	57.0956	22.9104	19.994	51	increasing	6.40394	87	0	203	348	13.7931	0	32.1839	47.1264	6.89655	45.977	45.977	5.74713	2.29885	0	0	96.5517	3.44828	0	0	0	100	0	75	47	2	0	0.0266667	0.0425532	11.4943	68.9655	19.5402
11-F1-4	2019-07-08	11	F1	4	Finisher	Other	Docked	Straw	3931	2254	760	917	57.3391	23.3274	19.3335	52	increasing	6.40394	87	0	203	348	13.7931	0	32.1839	47.1264	6.89655	45.977	45.977	5.74713	2.29885	0	0	96.5517	3.44828	0	0	0	100	0	75	47	2	0	0.0266667	0.0425532	11.4943	68.9655	19.5402
11-F1-4	2019-07-09	11	F1	4	Finisher	Other	Docked	Straw	2688	1578	537	573	58.7054	21.317	19.9777	53	increasing	6.40394	87	0	203	348	13.7931	0	32.1839	47.1264	6.89655	45.977	45.977	5.74713	2.29885	0	0	96.5517	3.44828	0	0	0	100	0	75	47	2	0	0.0266667	0.0425532	11.4943	68.9655	19.5402
11-F1-4	2019-07-10	11	F1	4	Finisher	Other	Docked	Straw	2175	1212	413	550	55.7241	25.2874	18.9885	54	increasing	6.40394	87	0	203	348	13.7931	0	32.1839	47.1264	6.89655	45.977	45.977	5.74713	2.29885	0	0	96.5517	3.44828	0	0	0	100	0	75	47	2	0	0.0266667	0.0425532	11.4943	68.9655	19.5402
11-F1-4	2019-07-11	11	F1	4	Finisher	Other	Docked	Straw	3127	1786	660	681	57.1154	21.7781	21.1065	55	increasing	6.40394	87	0	203	348	13.7931	0	32.1839	47.1264	6.89655	45.977	45.977	5.74713	2.29885	0	0	96.5517	3.44828	0	0	0	100	0	75	47	2	0	0.0266667	0.0425532	11.4943	68.9655	19.5402
11-F1-4	2019-07-12	11	F1	4	Finisher	Other	Docked	Straw	2792	1572	615	605	56.3037	21.6691	22.0272	56	increasing	6.40394	87	0	203	348	13.7931	0	32.1839	47.1264	6.89655	45.977	45.977	5.74713	2.29885	0	0	96.5517	3.44828	0	0	0	100	0	75	47	2	0	0.0266667	0.0425532	11.4943	68.9655	19.5402
11-F1-4	2019-07-13	11	F1	4	Finisher	Other	Docked	Straw	3026	1638	670	718	54.1309	23.7277	22.1414	57	increasing	6.40394	87	0	203	348	13.7931	0	32.1839	47.1264	6.89655	45.977	45.977	5.74713	2.29885	0	0	96.5517	3.44828	0	0	0	100	0	75	47	2	0	0.0266667	0.0425532	11.4943	68.9655	19.5402
11-F1-4	2019-07-14	11	F1	4	Finisher	Other	Docked	Straw	2300	1346	414	540	58.5217	23.4783	18	58	increasing	6.40394	87	0	203	348	13.7931	0	32.1839	47.1264	6.89655	45.977	45.977	5.74713	2.29885	0	0	96.5517	3.44828	0	0	0	100	0	75	47	2	0	0.0266667	0.0425532	11.4943	68.9655	19.5402
11-F1-4	2019-07-15	11	F1	4	Finisher	Other	Docked	Straw	2439	1432	486	521	58.7126	21.3612	19.9262	59	increasing	6.40394	87	0	203	348	13.7931	0	32.1839	47.1264	6.89655	45.977	45.977	5.74713	2.29885	0	0	96.5517	3.44828	0	0	0	100	0	75	47	2	0	0.0266667	0.0425532	11.4943	68.9655	19.5402
11-F1-4	2019-07-16	11	F1	4	Finisher	Other	Docked	Straw	2316	1272	476	568	54.9223	24.525	20.5527	60	increasing	6.40394	87	0	203	348	13.7931	0	32.1839	47.1264	6.89655	45.977	45.977	5.74713	2.29885	0	0	96.5517	3.44828	0	0	0	100	0	75	47	2	0	0.0266667	0.0425532	11.4943	68.9655	19.5402
11-F1-4	2019-07-17	11	F1	4	Finisher	Other	Docked	Straw	2977	1680	599	698	56.4327	23.4464	20.1209	61	increasing	6.40394	87	0	203	348	13.7931	0	32.1839	47.1264	6.89655	45.977	45.977	5.74713	2.29885	0	0	96.5517	3.44828	0	0	0	100	0	75	47	2	0	0.0266667	0.0425532	11.4943	68.9655	19.5402
11-F1-4	2019-07-18	11	F1	4	Finisher	Other	Docked	Straw	2801	1593	558	650	56.8725	23.206	19.9215	62	increasing	6.40394	87	0	203	348	13.7931	0	32.1839	47.1264	6.89655	45.977	45.977	5.74713	2.29885	0	0	96.5517	3.44828	0	0	0	100	0	75	47	2	0	0.0266667	0.0425532	11.4943	68.9655	19.5402
11-F1-4	2019-07-19	11	F1	4	Finisher	Other	Docked	Straw	3353	1935	563	855	57.7095	25.4996	16.7909	63	increasing	6.40394	87	0	203	348	13.7931	0	32.1839	47.1264	6.89655	45.977	45.977	5.74713	2.29885	0	0	96.5517	3.44828	0	0	0	100	0	75	47	2	0	0.0266667	0.0425532	11.4943	68.9655	19.5402
11-F1-4	2019-07-20	11	F1	4	Finisher	Other	Docked	Straw	3002	1698	650	654	56.5623	21.7855	21.6522	64	increasing	6.40394	87	0	203	348	13.7931	0	32.1839	47.1264	6.89655	45.977	45.977	5.74713	2.29885	0	0	96.5517	3.44828	0	0	0	100	0	75	47	2	0	0.0266667	0.0425532	11.4943	68.9655	19.5402
11-F1-4	2019-07-21	11	F1	4	Finisher	Other	Docked	Straw	3437	2036	622	779	59.2377	22.6651	18.0972	65	increasing	6.40394	87	0	203	348	13.7931	0	32.1839	47.1264	6.89655	45.977	45.977	5.74713	2.29885	0	0	96.5517	3.44828	0	0	0	100	0	75	47	2	0	0.0266667	0.0425532	11.4943	68.9655	19.5402
11-F1-4	2019-07-22	11	F1	4	Finisher	Other	Docked	Straw	2303	1250	541	512	54.277	22.2319	23.4911	66	increasing	6.40394	87	0	203	348	13.7931	0	32.1839	47.1264	6.89655	45.977	45.977	5.74713	2.29885	0	0	96.5517	3.44828	0	0	0	100	0	75	47	2	0	0.0266667	0.0425532	11.4943	68.9655	19.5402
11-F1-4	2019-07-23	11	F1	4	Finisher	Other	Docked	Straw	2145	1159	507	479	54.0326	22.331	23.6364	67	increasing	6.40394	87	0	203	348	13.7931	0	32.1839	47.1264	6.89655	45.977	45.977	5.74713	2.29885	0	0	96.5517	3.44828	0	0	0	100	0	75	47	2	0	0.0266667	0.0425532	11.4943	68.9655	19.5402
11-F1-4	2019-07-24	11	F1	4	Finisher	Other	Docked	Straw	2483	1323	508	652	53.2823	26.2586	20.4591	68	increasing	6.40394	87	0	203	348	13.7931	0	32.1839	47.1264	6.89655	45.977	45.977	5.74713	2.29885	0	0	96.5517	3.44828	0	0	0	100	0	75	47	2	0	0.0266667	0.0425532	11.4943	68.9655	19.5402
11-F1-4	2019-07-25	11	F1	4	Finisher	Other	Docked	Straw	2690	1571	504	615	58.4015	22.8625	18.7361	69	increasing	6.40394	87	0	203	348	13.7931	0	32.1839	47.1264	6.89655	45.977	45.977	5.74713	2.29885	0	0	96.5517	3.44828	0	0	0	100	0	75	47	2	0	0.0266667	0.0425532	11.4943	68.9655	19.5402
11-F1-4	2019-07-26	11	F1	4	Finisher	Other	Docked	Straw	2596	1412	523	661	54.3914	25.4622	20.1464	70	increasing	6.40394	87	0	203	348	13.7931	0	32.1839	47.1264	6.89655	45.977	45.977	5.74713	2.29885	0	0	96.5517	3.44828	0	0	0	100	0	75	47	2	0	0.0266667	0.0425532	11.4943	68.9655	19.5402
11-F1-4	2019-07-27	11	F1	4	Finisher	Other	Docked	Straw	4552	2582	750	1220	56.7223	26.8014	16.4763	71	increasing	6.40394	87	0	203	348	13.7931	0	32.1839	47.1264	6.89655	45.977	45.977	5.74713	2.29885	0	0	96.5517	3.44828	0	0	0	100	0	75	47	2	0	0.0266667	0.0425532	11.4943	68.9655	19.5402
11-F1-4	2019-07-28	11	F1	4	Finisher	Other	Docked	Straw	4039	2248	688	1103	55.6573	27.3087	17.0339	72	increasing	6.40394	87	0	203	348	13.7931	0	32.1839	47.1264	6.89655	45.977	45.977	5.74713	2.29885	0	0	96.5517	3.44828	0	0	0	100	0	75	47	2	0	0.0266667	0.0425532	11.4943	68.9655	19.5402
11-F1-4	2019-07-29	11	F1	4	Finisher	Other	Docked	Straw	3724	2091	702	931	56.1493	25	18.8507	73	increasing	6.40394	87	0	203	348	13.7931	0	32.1839	47.1264	6.89655	45.977	45.977	5.74713	2.29885	0	0	96.5517	3.44828	0	0	0	100	0	75	47	2	0	0.0266667	0.0425532	11.4943	68.9655	19.5402
11-F1-4	2019-07-30	11	F1	4	Finisher	Other	Docked	Straw	2792	1453	520	819	52.0415	29.3338	18.6246	74	increasing	6.40394	87	0	203	348	13.7931	0	32.1839	47.1264	6.89655	45.977	45.977	5.74713	2.29885	0	0	96.5517	3.44828	0	0	0	100	0	75	47	2	0	0.0266667	0.0425532	11.4943	68.9655	19.5402
11-F1-4	2019-07-31	11	F1	4	Finisher	Other	Docked	Straw	2658	1494	437	727	56.2077	27.3514	16.4409	75	increasing	6.40394	87	0	203	348	13.7931	0	32.1839	47.1264	6.89655	45.977	45.977	5.74713	2.29885	0	0	96.5517	3.44828	0	0	0	100	0	75	47	2	0	0.0266667	0.0425532	11.4943	68.9655	19.5402
11-F1-4	2019-08-01	11	F1	4	Finisher	Other	Docked	Straw	2281	1213	438	630	53.1784	27.6195	19.2021	76	increasing	6.40394	87	0	203	348	13.7931	0	32.1839	47.1264	6.89655	45.977	45.977	5.74713	2.29885	0	0	96.5517	3.44828	0	0	0	100	0	75	47	2	0	0.0266667	0.0425532	11.4943	68.9655	19.5402
11-F1-4	2019-08-02	11	F1	4	Finisher	Other	Docked	Straw	2320	1217	451	652	52.4569	28.1034	19.4397	77	increasing	6.40394	87	0	203	348	13.7931	0	32.1839	47.1264	6.89655	45.977	45.977	5.74713	2.29885	0	0	96.5517	3.44828	0	0	0	100	0	75	47	2	0	0.0266667	0.0425532	11.4943	68.9655	19.5402
11-F1-4	2019-08-03	11	F1	4	Finisher	Other	Docked	Straw	2417	1326	384	707	54.8614	29.2511	15.8875	78	increasing	6.40394	87	0	203	348	13.7931	0	32.1839	47.1264	6.89655	45.977	45.977	5.74713	2.29885	0	0	96.5517	3.44828	0	0	0	100	0	75	47	2	0	0.0266667	0.0425532	11.4943	68.9655	19.5402
11-F1-4	2019-08-04	11	F1	4	Finisher	Other	Docked	Straw	2703	1468	450	785	54.31	29.0418	16.6482	79	increasing	6.40394	87	0	203	348	13.7931	0	32.1839	47.1264	6.89655	45.977	45.977	5.74713	2.29885	0	0	96.5517	3.44828	0	0	0	100	0	75	47	2	0	0.0266667	0.0425532	11.4943	68.9655	19.5402
11-F1-4	2019-08-05	11	F1	4	Finisher	Other	Docked	Straw	3124	1604	547	973	51.3444	31.146	17.5096	80	increasing	6.40394	87	0	203	348	13.7931	0	32.1839	47.1264	6.89655	45.977	45.977	5.74713	2.29885	0	0	96.5517	3.44828	0	0	0	100	0	75	47	2	0	0.0266667	0.0425532	11.4943	68.9655	19.5402
11-F1-4	2019-08-06	11	F1	4	Finisher	Other	Docked	Straw	4395	2140	678	1577	48.6917	35.8817	15.4266	81	increasing	6.40394	87	0	203	348	13.7931	0	32.1839	47.1264	6.89655	45.977	45.977	5.74713	2.29885	0	0	96.5517	3.44828	0	0	0	100	0	75	47	2	0	0.0266667	0.0425532	11.4943	68.9655	19.5402
11-F1-4	2019-08-07	11	F1	4	Finisher	Other	Docked	Straw	3282	1739	580	963	52.986	29.3419	17.6722	82	unknown	6.40394	87	0	203	348	13.7931	0	32.1839	47.1264	6.89655	45.977	45.977	5.74713	2.29885	0	0	96.5517	3.44828	0	0	0	100	0	75	47	2	0	0.0266667	0.0425532	11.4943	68.9655	19.5402
11-F1-5	2019-09-19	11	F1	5	Finisher	Other	Docked	Straw	1316	557	283	476	42.3252	36.1702	21.5046	30	increasing	41.1373	87	0	139	348	25.2874	4.5977	56.3218	12.6437	1.14943	86.2069	8.04598	4.5977	1.14943	0	0	100	0	0	0	0	100	0	65	12	1	0	0.0153846	0.0833333	39.0805	48.2759	12.6437
11-F1-5	2019-09-20	11	F1	5	Finisher	Other	Docked	Straw	1623	691	382	550	42.5755	33.8879	23.5367	31	increasing	41.1373	91	0	247	364	3.2967	0	18.6813	78.022	0	21.978	75.8242	2.1978	0	0	0	100	0	0	0	0	100	0	88	71	0	0	0	0	21.978	68.1319	9.89011
11-F1-5	2019-09-21	11	F1	5	Finisher	Other	Docked	Straw	1812	817	392	603	45.0883	33.2781	21.6336	32	increasing	41.1373	91	0	247	364	3.2967	0	18.6813	78.022	0	21.978	75.8242	2.1978	0	0	0	100	0	0	0	0	100	0	88	71	0	0	0	0	21.978	68.1319	9.89011
11-F1-5	2019-09-22	11	F1	5	Finisher	Other	Docked	Straw	1766	787	381	598	44.564	33.8618	21.5742	33	increasing	41.1373	91	0	247	364	3.2967	0	18.6813	78.022	0	21.978	75.8242	2.1978	0	0	0	100	0	0	0	0	100	0	88	71	0	0	0	0	21.978	68.1319	9.89011
11-F1-5	2019-09-23	11	F1	5	Finisher	Other	Docked	Straw	2137	996	473	668	46.6074	31.2588	22.1338	34	increasing	41.1373	91	0	247	364	3.2967	0	18.6813	78.022	0	21.978	75.8242	2.1978	0	0	0	100	0	0	0	0	100	0	88	71	0	0	0	0	21.978	68.1319	9.89011
11-F1-5	2019-09-24	11	F1	5	Finisher	Other	Docked	Straw	2742	996	643	1103	36.3239	40.2261	23.45	35	increasing	41.1373	91	0	247	364	3.2967	0	18.6813	78.022	0	21.978	75.8242	2.1978	0	0	0	100	0	0	0	0	100	0	88	71	0	0	0	0	21.978	68.1319	9.89011
11-F1-5	2019-09-25	11	F1	5	Finisher	Other	Docked	Straw	2348	969	587	792	41.2692	33.7308	25	36	increasing	41.1373	91	0	247	364	3.2967	0	18.6813	78.022	0	21.978	75.8242	2.1978	0	0	0	100	0	0	0	0	100	0	88	71	0	0	0	0	21.978	68.1319	9.89011
11-F1-5	2019-09-26	11	F1	5	Finisher	Other	Docked	Straw	2171	909	523	739	41.8701	34.0396	24.0903	37	increasing	41.1373	91	0	247	364	3.2967	0	18.6813	78.022	0	21.978	75.8242	2.1978	0	0	0	100	0	0	0	0	100	0	88	71	0	0	0	0	21.978	68.1319	9.89011
11-F1-5	2019-09-27	11	F1	5	Finisher	Other	Docked	Straw	1301	439	271	591	33.7433	45.4266	20.8301	38	increasing	41.1373	91	0	247	364	3.2967	0	18.6813	78.022	0	21.978	75.8242	2.1978	0	0	0	100	0	0	0	0	100	0	88	71	0	0	0	0	21.978	68.1319	9.89011
11-F1-5	2019-09-28	11	F1	5	Finisher	Other	Docked	Straw	2100	830	455	815	39.5238	38.8095	21.6667	39	increasing	41.1373	91	0	247	364	3.2967	0	18.6813	78.022	0	21.978	75.8242	2.1978	0	0	0	100	0	0	0	0	100	0	88	71	0	0	0	0	21.978	68.1319	9.89011
11-F1-5	2019-09-29	11	F1	5	Finisher	Other	Docked	Straw	2136	858	532	745	40.1685	34.8783	24.9064	40	increasing	41.1373	91	0	247	364	3.2967	0	18.6813	78.022	0	21.978	75.8242	2.1978	0	0	0	100	0	0	0	0	100	0	88	71	0	0	0	0	21.978	68.1319	9.89011
11-F1-5	2019-09-30	11	F1	5	Finisher	Other	Docked	Straw	2298	916	547	835	39.8607	36.3359	23.8033	41	decreasing	-32.2785	91	0	247	364	3.2967	0	18.6813	78.022	0	21.978	75.8242	2.1978	0	0	0	100	0	0	0	0	100	0	88	71	0	0	0	0	21.978	68.1319	9.89011
11-F1-5	2019-10-01	11	F1	5	Finisher	Other	Docked	Straw	2867	1126	649	1092	39.2745	38.0886	22.6369	42	increasing	26.1948	77	0	158	308	27.2727	0	12.987	59.7403	0	40.2597	50.6494	2.5974	6.49351	0	0	100	0	0	0	0	100	0	56	46	5	0	0.0892857	0.108696	16.8831	50.6494	31.1688
11-F1-5	2019-10-02	11	F1	5	Finisher	Other	Docked	Straw	1959	834	466	659	42.5727	33.6396	23.7876	43	increasing	26.1948	91	0	253	364	0	0	21.978	78.022	0	21.978	71.4286	5.49451	1.0989	0	0	100	0	0	0	0	100	0	91	71	1	0	0.010989	0.0140845	14.2857	71.4286	14.2857
11-F1-5	2019-10-03	11	F1	5	Finisher	Other	Docked	Straw	1704	699	352	653	41.0211	38.3216	20.6573	44	increasing	26.1948	91	0	253	364	0	0	21.978	78.022	0	21.978	71.4286	5.49451	1.0989	0	0	100	0	0	0	0	100	0	91	71	1	0	0.010989	0.0140845	14.2857	71.4286	14.2857
11-F1-5	2019-10-04	11	F1	5	Finisher	Other	Docked	Straw	2910	1191	676	1043	40.9278	35.8419	23.2302	45	increasing	26.1948	91	0	253	364	0	0	21.978	78.022	0	21.978	71.4286	5.49451	1.0989	0	0	100	0	0	0	0	100	0	91	71	1	0	0.010989	0.0140845	14.2857	71.4286	14.2857
11-F1-5	2019-10-05	11	F1	5	Finisher	Other	Docked	Straw	3425	1320	792	1313	38.5401	38.3358	23.1241	46	increasing	26.1948	91	0	253	364	0	0	21.978	78.022	0	21.978	71.4286	5.49451	1.0989	0	0	100	0	0	0	0	100	0	91	71	1	0	0.010989	0.0140845	14.2857	71.4286	14.2857
11-F1-5	2019-10-06	11	F1	5	Finisher	Other	Docked	Straw	3258	1264	724	1270	38.7968	38.981	22.2222	47	increasing	26.1948	91	0	253	364	0	0	21.978	78.022	0	21.978	71.4286	5.49451	1.0989	0	0	100	0	0	0	0	100	0	91	71	1	0	0.010989	0.0140845	14.2857	71.4286	14.2857
11-F1-5	2019-10-07	11	F1	5	Finisher	Other	Docked	Straw	3506	1409	778	1319	40.1882	37.6212	22.1905	48	increasing	26.1948	91	0	253	364	0	0	21.978	78.022	0	21.978	71.4286	5.49451	1.0989	0	0	100	0	0	0	0	100	0	91	71	1	0	0.010989	0.0140845	14.2857	71.4286	14.2857
11-F1-5	2019-10-08	11	F1	5	Finisher	Other	Docked	Straw	2406	966	567	873	40.1496	36.2843	23.5661	49	increasing	26.1948	91	0	253	364	0	0	21.978	78.022	0	21.978	71.4286	5.49451	1.0989	0	0	100	0	0	0	0	100	0	91	71	1	0	0.010989	0.0140845	14.2857	71.4286	14.2857
11-F1-5	2019-10-09	11	F1	5	Finisher	Other	Docked	Straw	3199	1300	704	1195	40.6377	37.3554	22.0069	50	increasing	26.1948	91	0	253	364	0	0	21.978	78.022	0	21.978	71.4286	5.49451	1.0989	0	0	100	0	0	0	0	100	0	91	71	1	0	0.010989	0.0140845	14.2857	71.4286	14.2857
11-F1-5	2019-10-10	11	F1	5	Finisher	Other	Docked	Straw	3761	1513	871	1377	40.2287	36.6126	23.1587	51	increasing	26.1948	91	0	253	364	0	0	21.978	78.022	0	21.978	71.4286	5.49451	1.0989	0	0	100	0	0	0	0	100	0	91	71	1	0	0.010989	0.0140845	14.2857	71.4286	14.2857
11-F1-5	2019-10-11	11	F1	5	Finisher	Other	Docked	Straw	2535	930	589	1016	36.6864	40.0789	23.2347	52	increasing	26.1948	91	0	253	364	0	0	21.978	78.022	0	21.978	71.4286	5.49451	1.0989	0	0	100	0	0	0	0	100	0	91	71	1	0	0.010989	0.0140845	14.2857	71.4286	14.2857
11-F1-5	2019-10-12	11	F1	5	Finisher	Other	Docked	Straw	3129	1300	717	1112	41.5468	35.5385	22.9147	53	increasing	26.1948	91	0	253	364	0	0	21.978	78.022	0	21.978	71.4286	5.49451	1.0989	0	0	100	0	0	0	0	100	0	91	71	1	0	0.010989	0.0140845	14.2857	71.4286	14.2857
11-F1-5	2019-10-13	11	F1	5	Finisher	Other	Docked	Straw	2230	921	504	805	41.3004	36.0987	22.6009	54	increasing	26.1948	91	0	253	364	0	0	21.978	78.022	0	21.978	71.4286	5.49451	1.0989	0	0	100	0	0	0	0	100	0	91	71	1	0	0.010989	0.0140845	14.2857	71.4286	14.2857
11-F1-5	2019-10-14	11	F1	5	Finisher	Other	Docked	Straw	3097	1072	691	1334	34.6141	43.0739	22.3119	55	increasing	26.1948	91	0	253	364	0	0	21.978	78.022	0	21.978	71.4286	5.49451	1.0989	0	0	100	0	0	0	0	100	0	91	71	1	0	0.010989	0.0140845	14.2857	71.4286	14.2857
11-F1-5	2019-10-15	11	F1	5	Finisher	Other	Docked	Straw	2894	1128	663	1103	38.9772	38.1133	22.9095	56	increasing	26.1948	91	0	253	364	0	0	21.978	78.022	0	21.978	71.4286	5.49451	1.0989	0	0	100	0	0	0	0	100	0	91	71	1	0	0.010989	0.0140845	14.2857	71.4286	14.2857
11-F1-5	2019-10-16	11	F1	5	Finisher	Other	Docked	Straw	2776	956	662	1158	34.438	41.7147	23.8473	57	unknown	26.1948	91	0	253	364	0	0	21.978	78.022	0	21.978	71.4286	5.49451	1.0989	0	0	100	0	0	0	0	100	0	91	71	1	0	0.010989	0.0140845	14.2857	71.4286	14.2857
13-13-2	2019-05-24	13	13	2	Finisher	Straw	Docked	Slats	410	252	102	56	61.4634	13.6585	24.878	5	increasing	50.6024	36	0	83	144	5.55556	0	52.7778	41.6667	0	58.3333	19.4444	11.1111	11.1111	0	0	100	0	0	0	0	100	0	34	15	4	0	0.117647	0.266667	19.4444	66.6667	13.8889
13-13-2	2019-05-25	13	13	2	Finisher	Straw	Docked	Slats	526	288	154	84	54.7529	15.9696	29.2776	6	increasing	50.6024	36	0	83	144	5.55556	0	52.7778	41.6667	0	58.3333	19.4444	11.1111	11.1111	0	0	100	0	0	0	0	100	0	34	15	4	0	0.117647	0.266667	19.4444	66.6667	13.8889
13-13-2	2019-05-26	13	13	2	Finisher	Straw	Docked	Slats	497	279	143	75	56.1368	15.0905	28.7726	7	increasing	50.6024	36	0	83	144	5.55556	0	52.7778	41.6667	0	58.3333	19.4444	11.1111	11.1111	0	0	100	0	0	0	0	100	0	34	15	4	0	0.117647	0.266667	19.4444	66.6667	13.8889
13-13-2	2019-05-27	13	13	2	Finisher	Straw	Docked	Slats	579	321	178	80	55.4404	13.8169	30.7427	8	increasing	50.6024	36	0	83	144	5.55556	0	52.7778	41.6667	0	58.3333	19.4444	11.1111	11.1111	0	0	100	0	0	0	0	100	0	34	15	4	0	0.117647	0.266667	19.4444	66.6667	13.8889
13-13-2	2019-05-28	13	13	2	Finisher	Straw	Docked	Slats	718	384	215	119	53.4819	16.5738	29.9443	9	increasing	50.6024	36	0	83	144	5.55556	0	52.7778	41.6667	0	58.3333	19.4444	11.1111	11.1111	0	0	100	0	0	0	0	100	0	34	15	4	0	0.117647	0.266667	19.4444	66.6667	13.8889
13-13-2	2019-05-29	13	13	2	Finisher	Straw	Docked	Slats	824	474	230	120	57.5243	14.5631	27.9126	10	increasing	50.6024	36	0	83	144	5.55556	0	52.7778	41.6667	0	58.3333	19.4444	11.1111	11.1111	0	0	100	0	0	0	0	100	0	34	15	4	0	0.117647	0.266667	19.4444	66.6667	13.8889
13-13-2	2019-05-30	13	13	2	Finisher	Straw	Docked	Slats	742	419	211	112	56.469	15.0943	28.4367	11	increasing	50.6024	36	0	83	144	5.55556	0	52.7778	41.6667	0	58.3333	19.4444	11.1111	11.1111	0	0	100	0	0	0	0	100	0	34	15	4	0	0.117647	0.266667	19.4444	66.6667	13.8889
13-13-2	2019-05-31	13	13	2	Finisher	Straw	Docked	Slats	800	427	240	133	53.375	16.625	30	12	increasing	50.6024	36	0	83	144	5.55556	0	52.7778	41.6667	0	58.3333	19.4444	11.1111	11.1111	0	0	100	0	0	0	0	100	0	34	15	4	0	0.117647	0.266667	19.4444	66.6667	13.8889
13-13-2	2019-06-01	13	13	2	Finisher	Straw	Docked	Slats	538	285	149	104	52.974	19.3309	27.6952	13	increasing	50.6024	36	0	83	144	5.55556	0	52.7778	41.6667	0	58.3333	19.4444	11.1111	11.1111	0	0	100	0	0	0	0	100	0	34	15	4	0	0.117647	0.266667	19.4444	66.6667	13.8889
13-13-2	2019-06-02	13	13	2	Finisher	Straw	Docked	Slats	717	391	189	137	54.5328	19.1074	26.3598	14	increasing	50.6024	36	0	83	144	5.55556	0	52.7778	41.6667	0	58.3333	19.4444	11.1111	11.1111	0	0	100	0	0	0	0	100	0	34	15	4	0	0.117647	0.266667	19.4444	66.6667	13.8889
13-13-2	2019-06-03	13	13	2	Finisher	Straw	Docked	Slats	553	297	154	102	53.7071	18.4448	27.8481	15	increasing	50.6024	36	0	83	144	5.55556	0	52.7778	41.6667	0	58.3333	19.4444	11.1111	11.1111	0	0	100	0	0	0	0	100	0	34	15	4	0	0.117647	0.266667	19.4444	66.6667	13.8889
13-13-2	2019-06-04	13	13	2	Finisher	Straw	Docked	Slats	677	360	170	147	53.1758	21.7134	25.1108	16	increasing	50.6024	36	0	83	144	5.55556	0	52.7778	41.6667	0	58.3333	19.4444	11.1111	11.1111	0	0	100	0	0	0	0	100	0	34	15	4	0	0.117647	0.266667	19.4444	66.6667	13.8889
13-13-2	2019-06-05	13	13	2	Finisher	Straw	Docked	Slats	586	339	135	112	57.8498	19.1126	23.0375	17	increasing	50.6024	36	0	83	144	5.55556	0	52.7778	41.6667	0	58.3333	19.4444	11.1111	11.1111	0	0	100	0	0	0	0	100	0	34	15	4	0	0.117647	0.266667	19.4444	66.6667	13.8889
13-13-2	2019-06-06	13	13	2	Finisher	Straw	Docked	Slats	594	312	163	119	52.5253	20.0337	27.4411	18	increasing	50.6024	36	0	83	144	5.55556	0	52.7778	41.6667	0	58.3333	19.4444	11.1111	11.1111	0	0	100	0	0	0	0	100	0	34	15	4	0	0.117647	0.266667	19.4444	66.6667	13.8889
13-13-2	2019-06-07	13	13	2	Finisher	Straw	Docked	Slats	586	326	146	114	55.6314	19.4539	24.9147	19	increasing	50.6024	36	0	83	144	5.55556	0	52.7778	41.6667	0	58.3333	19.4444	11.1111	11.1111	0	0	100	0	0	0	0	100	0	34	15	4	0	0.117647	0.266667	19.4444	66.6667	13.8889
13-13-2	2019-06-08	13	13	2	Finisher	Straw	Docked	Slats	730	363	214	153	49.726	20.9589	29.3151	20	increasing	50.6024	36	0	83	144	5.55556	0	52.7778	41.6667	0	58.3333	19.4444	11.1111	11.1111	0	0	100	0	0	0	0	100	0	34	15	4	0	0.117647	0.266667	19.4444	66.6667	13.8889
13-13-2	2019-06-09	13	13	2	Finisher	Straw	Docked	Slats	508	267	123	118	52.5591	23.2283	24.2126	21	increasing	50.6024	36	0	83	144	5.55556	0	52.7778	41.6667	0	58.3333	19.4444	11.1111	11.1111	0	0	100	0	0	0	0	100	0	34	15	4	0	0.117647	0.266667	19.4444	66.6667	13.8889
13-13-2	2019-06-10	13	13	2	Finisher	Straw	Docked	Slats	623	303	161	159	48.6356	25.5217	25.8427	22	increasing	50.6024	36	0	83	144	5.55556	0	52.7778	41.6667	0	58.3333	19.4444	11.1111	11.1111	0	0	100	0	0	0	0	100	0	34	15	4	0	0.117647	0.266667	19.4444	66.6667	13.8889
13-13-2	2019-06-11	13	13	2	Finisher	Straw	Docked	Slats	755	351	185	219	46.4901	29.0066	24.5033	23	increasing	50.6024	36	0	83	144	5.55556	0	52.7778	41.6667	0	58.3333	19.4444	11.1111	11.1111	0	0	100	0	0	0	0	100	0	34	15	4	0	0.117647	0.266667	19.4444	66.6667	13.8889
13-13-2	2019-06-12	13	13	2	Finisher	Straw	Docked	Slats	1139	592	276	271	51.9754	23.7928	24.2318	24	increasing	50.6024	36	0	83	144	5.55556	0	52.7778	41.6667	0	58.3333	19.4444	11.1111	11.1111	0	0	100	0	0	0	0	100	0	34	15	4	0	0.117647	0.266667	19.4444	66.6667	13.8889
13-13-2	2019-06-13	13	13	2	Finisher	Straw	Docked	Slats	713	363	181	169	50.9116	23.7027	25.3857	25	increasing	50.6024	36	0	83	144	5.55556	0	52.7778	41.6667	0	58.3333	19.4444	11.1111	11.1111	0	0	100	0	0	0	0	100	0	34	15	4	0	0.117647	0.266667	19.4444	66.6667	13.8889
13-13-2	2019-06-14	13	13	2	Finisher	Straw	Docked	Slats	780	379	227	174	48.5897	22.3077	29.1026	26	increasing	50.6024	36	0	83	144	5.55556	0	52.7778	41.6667	0	58.3333	19.4444	11.1111	11.1111	0	0	100	0	0	0	0	100	0	34	15	4	0	0.117647	0.266667	19.4444	66.6667	13.8889
13-13-2	2019-06-15	13	13	2	Finisher	Straw	Docked	Slats	687	344	175	168	50.0728	24.4541	25.4731	27	increasing	50.6024	36	0	83	144	5.55556	0	52.7778	41.6667	0	58.3333	19.4444	11.1111	11.1111	0	0	100	0	0	0	0	100	0	34	15	4	0	0.117647	0.266667	19.4444	66.6667	13.8889
13-13-2	2019-06-16	13	13	2	Finisher	Straw	Docked	Slats	547	285	136	126	52.1024	23.0347	24.8629	28	increasing	50.6024	36	0	83	144	5.55556	0	52.7778	41.6667	0	58.3333	19.4444	11.1111	11.1111	0	0	100	0	0	0	0	100	0	34	15	4	0	0.117647	0.266667	19.4444	66.6667	13.8889
13-13-2	2019-06-17	13	13	2	Finisher	Straw	Docked	Slats	393	182	118	93	46.3104	23.6641	30.0254	29	increasing	50.6024	36	0	83	144	5.55556	0	52.7778	41.6667	0	58.3333	19.4444	11.1111	11.1111	0	0	100	0	0	0	0	100	0	34	15	4	0	0.117647	0.266667	19.4444	66.6667	13.8889
13-13-2	2019-06-18	13	13	2	Finisher	Straw	Docked	Slats	400	203	107	90	50.75	22.5	26.75	30	increasing	50.6024	36	0	83	144	5.55556	0	52.7778	41.6667	0	58.3333	19.4444	11.1111	11.1111	0	0	100	0	0	0	0	100	0	34	15	4	0	0.117647	0.266667	19.4444	66.6667	13.8889
13-13-2	2019-06-19	13	13	2	Finisher	Straw	Docked	Slats	461	239	118	104	51.8438	22.5597	25.5965	31	increasing	50.6024	36	0	83	144	5.55556	0	52.7778	41.6667	0	58.3333	19.4444	11.1111	11.1111	0	0	100	0	0	0	0	100	0	34	15	4	0	0.117647	0.266667	19.4444	66.6667	13.8889
13-13-2	2019-06-20	13	13	2	Finisher	Straw	Docked	Slats	451	252	112	87	55.8758	19.2905	24.8337	32	unknown	50.6024	36	0	83	144	5.55556	0	52.7778	41.6667	0	58.3333	19.4444	11.1111	11.1111	0	0	100	0	0	0	0	100	0	34	15	4	0	0.117647	0.266667	19.4444	66.6667	13.8889
13-13-3	2019-08-29	13	13	3	Finisher	Straw	Docked	Slats	21330	10823	4455	6052	50.7407	28.3732	20.8861	11	increasing	32.6316	36	0	64	144	13.8889	0	80.5556	5.55556	0	94.4444	5.55556	0	0	0	0	100	0	0	0	0	100	0	31	2	0	0	0	0	38.8889	52.7778	8.33333
13-13-3	2019-08-30	13	13	3	Finisher	Straw	Docked	Slats	18297	9579	3725	4993	52.3528	27.2886	20.3585	12	increasing	32.6316	36	0	95	144	2.77778	0	27.7778	69.4444	0	30.5556	63.8889	5.55556	0	0	0	100	0	0	0	0	100	0	35	25	0	0	0	0	22.2222	75	2.77778
13-13-3	2019-08-31	13	13	3	Finisher	Straw	Docked	Slats	17411	9138	3291	4982	52.4841	28.6141	18.9018	13	increasing	32.6316	36	0	95	144	2.77778	0	27.7778	69.4444	0	30.5556	63.8889	5.55556	0	0	0	100	0	0	0	0	100	0	35	25	0	0	0	0	22.2222	75	2.77778
13-13-3	2019-09-01	13	13	3	Finisher	Straw	Docked	Slats	16633	8922	3119	4592	53.6404	27.6078	18.7519	14	increasing	32.6316	36	0	95	144	2.77778	0	27.7778	69.4444	0	30.5556	63.8889	5.55556	0	0	0	100	0	0	0	0	100	0	35	25	0	0	0	0	22.2222	75	2.77778
13-13-3	2019-09-02	13	13	3	Finisher	Straw	Docked	Slats	9656	4687	1749	3220	48.5398	33.3471	18.1131	15	increasing	32.6316	36	0	95	144	2.77778	0	27.7778	69.4444	0	30.5556	63.8889	5.55556	0	0	0	100	0	0	0	0	100	0	35	25	0	0	0	0	22.2222	75	2.77778
13-13-3	2019-09-03	13	13	3	Finisher	Straw	Docked	Slats	12720	6295	2575	3850	49.489	30.2673	20.2437	16	increasing	32.6316	36	0	95	144	2.77778	0	27.7778	69.4444	0	30.5556	63.8889	5.55556	0	0	0	100	0	0	0	0	100	0	35	25	0	0	0	0	22.2222	75	2.77778
13-13-3	2019-09-04	13	13	3	Finisher	Straw	Docked	Slats	11771	5455	2556	3760	46.3427	31.9429	21.7144	17	increasing	32.6316	36	0	95	144	2.77778	0	27.7778	69.4444	0	30.5556	63.8889	5.55556	0	0	0	100	0	0	0	0	100	0	35	25	0	0	0	0	22.2222	75	2.77778
13-13-3	2019-09-05	13	13	3	Finisher	Straw	Docked	Slats	14288	6901	2805	4582	48.2993	32.0689	19.6319	18	increasing	32.6316	36	0	95	144	2.77778	0	27.7778	69.4444	0	30.5556	63.8889	5.55556	0	0	0	100	0	0	0	0	100	0	35	25	0	0	0	0	22.2222	75	2.77778
13-13-3	2019-09-06	13	13	3	Finisher	Straw	Docked	Slats	19141	9241	3612	6288	48.2786	32.8509	18.8705	19	increasing	32.6316	36	0	95	144	2.77778	0	27.7778	69.4444	0	30.5556	63.8889	5.55556	0	0	0	100	0	0	0	0	100	0	35	25	0	0	0	0	22.2222	75	2.77778
13-13-3	2019-09-07	13	13	3	Finisher	Straw	Docked	Slats	18304	8911	3302	6091	48.6833	33.2769	18.0398	20	increasing	32.6316	36	0	95	144	2.77778	0	27.7778	69.4444	0	30.5556	63.8889	5.55556	0	0	0	100	0	0	0	0	100	0	35	25	0	0	0	0	22.2222	75	2.77778
13-13-3	2019-09-08	13	13	3	Finisher	Straw	Docked	Slats	18531	8413	3252	6866	45.3996	37.0514	17.549	21	increasing	32.6316	36	0	95	144	2.77778	0	27.7778	69.4444	0	30.5556	63.8889	5.55556	0	0	0	100	0	0	0	0	100	0	35	25	0	0	0	0	22.2222	75	2.77778
13-13-3	2019-09-09	13	13	3	Finisher	Straw	Docked	Slats	17382	7689	3086	6607	44.2354	38.0106	17.754	22	increasing	32.6316	36	0	95	144	2.77778	0	27.7778	69.4444	0	30.5556	63.8889	5.55556	0	0	0	100	0	0	0	0	100	0	35	25	0	0	0	0	22.2222	75	2.77778
13-13-3	2019-09-10	13	13	3	Finisher	Straw	Docked	Slats	14295	6417	2524	5354	44.8898	37.4537	17.6565	23	increasing	32.6316	36	0	95	144	2.77778	0	27.7778	69.4444	0	30.5556	63.8889	5.55556	0	0	0	100	0	0	0	0	100	0	35	25	0	0	0	0	22.2222	75	2.77778
13-13-3	2019-09-11	13	13	3	Finisher	Straw	Docked	Slats	8041	3271	1488	3282	40.679	40.8158	18.5052	24	increasing	32.6316	36	0	95	144	2.77778	0	27.7778	69.4444	0	30.5556	63.8889	5.55556	0	0	0	100	0	0	0	0	100	0	35	25	0	0	0	0	22.2222	75	2.77778
13-13-3	2019-09-12	13	13	3	Finisher	Straw	Docked	Slats	19152	7700	3413	8039	40.2047	41.9747	17.8206	25	increasing	32.6316	36	0	95	144	2.77778	0	27.7778	69.4444	0	30.5556	63.8889	5.55556	0	0	0	100	0	0	0	0	100	0	35	25	0	0	0	0	22.2222	75	2.77778
13-13-3	2019-09-13	13	13	3	Finisher	Straw	Docked	Slats	19730	8186	3276	8268	41.4901	41.9057	16.6042	26	increasing	32.6316	36	0	95	144	2.77778	0	27.7778	69.4444	0	30.5556	63.8889	5.55556	0	0	0	100	0	0	0	0	100	0	35	25	0	0	0	0	22.2222	75	2.77778
13-13-3	2019-09-14	13	13	3	Finisher	Straw	Docked	Slats	19426	7747	3309	8370	39.8795	43.0866	17.0339	27	increasing	32.6316	36	0	95	144	2.77778	0	27.7778	69.4444	0	30.5556	63.8889	5.55556	0	0	0	100	0	0	0	0	100	0	35	25	0	0	0	0	22.2222	75	2.77778
13-13-3	2019-09-15	13	13	3	Finisher	Straw	Docked	Slats	18332	7413	3189	7730	40.4375	42.1667	17.3958	28	increasing	32.6316	36	0	95	144	2.77778	0	27.7778	69.4444	0	30.5556	63.8889	5.55556	0	0	0	100	0	0	0	0	100	0	35	25	0	0	0	0	22.2222	75	2.77778
13-13-3	2019-09-16	13	13	3	Finisher	Straw	Docked	Slats	18793	7427	3088	8278	39.52	44.0483	16.4317	29	increasing	32.6316	36	0	95	144	2.77778	0	27.7778	69.4444	0	30.5556	63.8889	5.55556	0	0	0	100	0	0	0	0	100	0	35	25	0	0	0	0	22.2222	75	2.77778
13-13-3	2019-09-17	13	13	3	Finisher	Straw	Docked	Slats	17435	6986	3041	7408	40.0688	42.4892	17.4419	30	increasing	32.6316	36	0	95	144	2.77778	0	27.7778	69.4444	0	30.5556	63.8889	5.55556	0	0	0	100	0	0	0	0	100	0	35	25	0	0	0	0	22.2222	75	2.77778
13-13-3	2019-09-18	13	13	3	Finisher	Straw	Docked	Slats	17165	6882	2888	7395	40.0932	43.0819	16.8249	31	increasing	32.6316	36	0	95	144	2.77778	0	27.7778	69.4444	0	30.5556	63.8889	5.55556	0	0	0	100	0	0	0	0	100	0	35	25	0	0	0	0	22.2222	75	2.77778
13-13-3	2019-09-19	13	13	3	Finisher	Straw	Docked	Slats	16128	6708	2626	6794	41.5923	42.1255	16.2822	32	increasing	32.6316	36	0	95	144	2.77778	0	27.7778	69.4444	0	30.5556	63.8889	5.55556	0	0	0	100	0	0	0	0	100	0	35	25	0	0	0	0	22.2222	75	2.77778
13-13-3	2019-09-20	13	13	3	Finisher	Straw	Docked	Slats	16812	6590	2869	7353	39.1982	43.7366	17.0652	33	increasing	32.6316	36	0	95	144	2.77778	0	27.7778	69.4444	0	30.5556	63.8889	5.55556	0	0	0	100	0	0	0	0	100	0	35	25	0	0	0	0	22.2222	75	2.77778
13-13-3	2019-09-21	13	13	3	Finisher	Straw	Docked	Slats	16236	6355	2742	7139	39.1414	43.9702	16.8884	34	increasing	32.6316	36	0	95	144	2.77778	0	27.7778	69.4444	0	30.5556	63.8889	5.55556	0	0	0	100	0	0	0	0	100	0	35	25	0	0	0	0	22.2222	75	2.77778
13-13-3	2019-09-22	13	13	3	Finisher	Straw	Docked	Slats	14753	5860	2548	6345	39.7207	43.0082	17.2711	35	increasing	32.6316	36	0	95	144	2.77778	0	27.7778	69.4444	0	30.5556	63.8889	5.55556	0	0	0	100	0	0	0	0	100	0	35	25	0	0	0	0	22.2222	75	2.77778
13-13-3	2019-09-23	13	13	3	Finisher	Straw	Docked	Slats	14698	5799	2621	6278	39.4543	42.7133	17.8324	36	increasing	32.6316	36	0	95	144	2.77778	0	27.7778	69.4444	0	30.5556	63.8889	5.55556	0	0	0	100	0	0	0	0	100	0	35	25	0	0	0	0	22.2222	75	2.77778
13-13-3	2019-09-24	13	13	3	Finisher	Straw	Docked	Slats	12767	4736	2189	5842	37.0956	45.7586	17.1458	37	increasing	32.6316	36	0	95	144	2.77778	0	27.7778	69.4444	0	30.5556	63.8889	5.55556	0	0	0	100	0	0	0	0	100	0	35	25	0	0	0	0	22.2222	75	2.77778
13-13-3	2019-09-25	13	13	3	Finisher	Straw	Docked	Slats	14718	6048	2567	6103	41.0925	41.4662	17.4412	38	increasing	32.6316	36	0	95	144	2.77778	0	27.7778	69.4444	0	30.5556	63.8889	5.55556	0	0	0	100	0	0	0	0	100	0	35	25	0	0	0	0	22.2222	75	2.77778
13-13-3	2019-09-26	13	13	3	Finisher	Straw	Docked	Slats	15483	6345	2756	6382	40.9804	41.2194	17.8002	39	increasing	32.6316	36	0	95	144	2.77778	0	27.7778	69.4444	0	30.5556	63.8889	5.55556	0	0	0	100	0	0	0	0	100	0	35	25	0	0	0	0	22.2222	75	2.77778
13-13-3	2019-09-27	13	13	3	Finisher	Straw	Docked	Slats	14437	5730	2588	6119	39.6897	42.3842	17.9262	40	decreasing	-31.9444	36	0	95	144	2.77778	0	27.7778	69.4444	0	30.5556	63.8889	5.55556	0	0	0	100	0	0	0	0	100	0	35	25	0	0	0	0	22.2222	75	2.77778
13-13-3	2019-09-28	13	13	3	Finisher	Straw	Docked	Slats	15843	6306	2728	6809	39.8031	42.978	17.219	41	decreasing	-31.9444	36	0	72	144	19.4444	2.77778	36.1111	41.6667	0	58.3333	30.5556	8.33333	2.77778	0	0	100	0	0	0	0	100	0	29	15	1	0	0.0344828	0.0666667	19.4444	77.7778	2.77778
13-13-3	2019-09-29	13	13	3	Finisher	Straw	Docked	Slats	15367	6174	2739	6454	40.177	41.9991	17.8239	42	decreasing	-31.9444	36	0	72	144	19.4444	2.77778	36.1111	41.6667	0	58.3333	30.5556	8.33333	2.77778	0	0	100	0	0	0	0	100	0	29	15	1	0	0.0344828	0.0666667	19.4444	77.7778	2.77778
13-13-3	2019-09-30	13	13	3	Finisher	Straw	Docked	Slats	17002	6497	3049	7456	38.2132	43.8537	17.9332	43	decreasing	-31.9444	36	0	72	144	19.4444	2.77778	36.1111	41.6667	0	58.3333	30.5556	8.33333	2.77778	0	0	100	0	0	0	0	100	0	29	15	1	0	0.0344828	0.0666667	19.4444	77.7778	2.77778
13-13-3	2019-10-01	13	13	3	Finisher	Straw	Docked	Slats	16476	6521	2820	7135	39.5788	43.3054	17.1158	44	decreasing	-31.9444	36	0	72	144	19.4444	2.77778	36.1111	41.6667	0	58.3333	30.5556	8.33333	2.77778	0	0	100	0	0	0	0	100	0	29	15	1	0	0.0344828	0.0666667	19.4444	77.7778	2.77778
13-13-3	2019-10-02	13	13	3	Finisher	Straw	Docked	Slats	16588	6293	3023	7272	37.9371	43.8389	18.224	45	decreasing	-31.9444	36	0	72	144	19.4444	2.77778	36.1111	41.6667	0	58.3333	30.5556	8.33333	2.77778	0	0	100	0	0	0	0	100	0	29	15	1	0	0.0344828	0.0666667	19.4444	77.7778	2.77778
13-13-3	2019-10-03	13	13	3	Finisher	Straw	Docked	Slats	16153	6077	2825	7251	37.6215	44.8895	17.489	46	decreasing	-31.9444	36	0	72	144	19.4444	2.77778	36.1111	41.6667	0	58.3333	30.5556	8.33333	2.77778	0	0	100	0	0	0	0	100	0	29	15	1	0	0.0344828	0.0666667	19.4444	77.7778	2.77778
13-13-3	2019-10-04	13	13	3	Finisher	Straw	Docked	Slats	15784	6325	2848	6611	40.0722	41.8842	18.0436	47	decreasing	-31.9444	36	0	72	144	19.4444	2.77778	36.1111	41.6667	0	58.3333	30.5556	8.33333	2.77778	0	0	100	0	0	0	0	100	0	29	15	1	0	0.0344828	0.0666667	19.4444	77.7778	2.77778
13-13-3	2019-10-05	13	13	3	Finisher	Straw	Docked	Slats	14422	5569	2764	6089	38.6146	42.2202	19.1652	48	decreasing	-31.9444	36	0	72	144	19.4444	2.77778	36.1111	41.6667	0	58.3333	30.5556	8.33333	2.77778	0	0	100	0	0	0	0	100	0	29	15	1	0	0.0344828	0.0666667	19.4444	77.7778	2.77778
13-13-3	2019-10-06	13	13	3	Finisher	Straw	Docked	Slats	14132	5310	2634	6188	37.5743	43.7871	18.6386	49	increasing	25	36	0	72	144	19.4444	2.77778	36.1111	41.6667	0	58.3333	30.5556	8.33333	2.77778	0	0	100	0	0	0	0	100	0	29	15	1	0	0.0344828	0.0666667	19.4444	77.7778	2.77778
13-13-3	2019-10-07	13	13	3	Finisher	Straw	Docked	Slats	14726	5992	2665	6069	40.6899	41.2128	18.0972	50	increasing	25	36	0	96	144	0	0	33.3333	66.6667	0	33.3333	63.8889	2.77778	0	0	0	100	0	0	0	0	100	0	36	24	0	0	0	0	36.1111	63.8889	0
13-13-3	2019-10-08	13	13	3	Finisher	Straw	Docked	Slats	15880	6194	2936	6750	39.005	42.5063	18.4887	51	increasing	25	36	0	96	144	0	0	33.3333	66.6667	0	33.3333	63.8889	2.77778	0	0	0	100	0	0	0	0	100	0	36	24	0	0	0	0	36.1111	63.8889	0
13-13-3	2019-10-09	13	13	3	Finisher	Straw	Docked	Slats	16563	6841	2956	6766	41.3029	40.8501	17.847	52	increasing	25	36	0	96	144	0	0	33.3333	66.6667	0	33.3333	63.8889	2.77778	0	0	0	100	0	0	0	0	100	0	36	24	0	0	0	0	36.1111	63.8889	0
13-13-3	2019-10-10	13	13	3	Finisher	Straw	Docked	Slats	14058	5560	2728	5770	39.5504	41.0442	19.4053	53	decreasing	-55.9748	36	0	96	144	0	0	33.3333	66.6667	0	33.3333	63.8889	2.77778	0	0	0	100	0	0	0	0	100	0	36	24	0	0	0	0	36.1111	63.8889	0
13-13-3	2019-10-11	13	13	3	Finisher	Straw	Docked	Slats	13900	5403	2742	5755	38.8705	41.4029	19.7266	54	decreasing	-55.9748	31	0	53	124	25.8065	3.22581	48.3871	19.3548	3.22581	77.4194	16.129	6.45161	0	0	0	96.7742	3.22581	0	0	0	96.7742	3.22581	23	7	0	1	0	0	48.3871	48.3871	3.22581
13-13-3	2019-10-12	13	13	3	Finisher	Straw	Docked	Slats	13319	5229	2468	5622	39.2597	42.2104	18.5299	55	decreasing	-55.9748	31	0	53	124	25.8065	3.22581	48.3871	19.3548	3.22581	77.4194	16.129	6.45161	0	0	0	96.7742	3.22581	0	0	0	96.7742	3.22581	23	7	0	1	0	0	48.3871	48.3871	3.22581
13-13-3	2019-10-13	13	13	3	Finisher	Straw	Docked	Slats	13288	5170	2548	5570	38.9073	41.9175	19.1752	56	decreasing	-55.9748	31	0	53	124	25.8065	3.22581	48.3871	19.3548	3.22581	77.4194	16.129	6.45161	0	0	0	96.7742	3.22581	0	0	0	96.7742	3.22581	23	7	0	1	0	0	48.3871	48.3871	3.22581
13-13-3	2019-10-14	13	13	3	Finisher	Straw	Docked	Slats	13339	5239	2374	5726	39.2758	42.9268	17.7974	57	decreasing	-55.9748	31	0	53	124	25.8065	3.22581	48.3871	19.3548	3.22581	77.4194	16.129	6.45161	0	0	0	96.7742	3.22581	0	0	0	96.7742	3.22581	23	7	0	1	0	0	48.3871	48.3871	3.22581
13-13-3	2019-10-15	13	13	3	Finisher	Straw	Docked	Slats	14819	6016	2500	6303	40.5965	42.5332	16.8702	58	decreasing	-55.9748	31	0	53	124	25.8065	3.22581	48.3871	19.3548	3.22581	77.4194	16.129	6.45161	0	0	0	96.7742	3.22581	0	0	0	96.7742	3.22581	23	7	0	1	0	0	48.3871	48.3871	3.22581
13-13-3	2019-10-16	13	13	3	Finisher	Straw	Docked	Slats	14548	6096	2395	6057	41.9027	41.6346	16.4627	59	decreasing	-55.9748	31	0	53	124	25.8065	3.22581	48.3871	19.3548	3.22581	77.4194	16.129	6.45161	0	0	0	96.7742	3.22581	0	0	0	96.7742	3.22581	23	7	0	1	0	0	48.3871	48.3871	3.22581
13-13-3	2019-10-17	13	13	3	Finisher	Straw	Docked	Slats	13174	5413	2308	5453	41.0885	41.3921	17.5194	60	decreasing	-55.9748	31	0	53	124	25.8065	3.22581	48.3871	19.3548	3.22581	77.4194	16.129	6.45161	0	0	0	96.7742	3.22581	0	0	0	96.7742	3.22581	23	7	0	1	0	0	48.3871	48.3871	3.22581
13-13-3	2019-10-18	13	13	3	Finisher	Straw	Docked	Slats	13038	5138	2197	5703	39.4079	43.7414	16.8507	61	decreasing	-55.9748	31	0	53	124	25.8065	3.22581	48.3871	19.3548	3.22581	77.4194	16.129	6.45161	0	0	0	96.7742	3.22581	0	0	0	96.7742	3.22581	23	7	0	1	0	0	48.3871	48.3871	3.22581
13-13-3	2019-10-19	13	13	3	Finisher	Straw	Docked	Slats	14682	5901	2300	6481	40.1921	44.1425	15.6654	62	decreasing	-55.9748	31	0	53	124	25.8065	3.22581	48.3871	19.3548	3.22581	77.4194	16.129	6.45161	0	0	0	96.7742	3.22581	0	0	0	96.7742	3.22581	23	7	0	1	0	0	48.3871	48.3871	3.22581
13-13-3	2019-10-20	13	13	3	Finisher	Straw	Docked	Slats	15164	5971	2349	6844	39.3762	45.1332	15.4906	63	decreasing	-55.9748	31	0	53	124	25.8065	3.22581	48.3871	19.3548	3.22581	77.4194	16.129	6.45161	0	0	0	96.7742	3.22581	0	0	0	96.7742	3.22581	23	7	0	1	0	0	48.3871	48.3871	3.22581
13-13-3	2019-10-21	13	13	3	Finisher	Straw	Docked	Slats	13812	5228	2174	6410	37.8511	46.4089	15.7399	64	decreasing	-55.9748	31	0	53	124	25.8065	3.22581	48.3871	19.3548	3.22581	77.4194	16.129	6.45161	0	0	0	96.7742	3.22581	0	0	0	96.7742	3.22581	23	7	0	1	0	0	48.3871	48.3871	3.22581
13-13-3	2019-10-22	13	13	3	Finisher	Straw	Docked	Slats	13607	5602	2124	5881	41.17	43.2204	15.6096	65	decreasing	-55.9748	31	0	53	124	25.8065	3.22581	48.3871	19.3548	3.22581	77.4194	16.129	6.45161	0	0	0	96.7742	3.22581	0	0	0	96.7742	3.22581	23	7	0	1	0	0	48.3871	48.3871	3.22581
13-13-3	2019-10-23	13	13	3	Finisher	Straw	Docked	Slats	12150	5242	1760	5148	43.144	42.3704	14.4856	66	decreasing	-55.9748	31	0	53	124	25.8065	3.22581	48.3871	19.3548	3.22581	77.4194	16.129	6.45161	0	0	0	96.7742	3.22581	0	0	0	96.7742	3.22581	23	7	0	1	0	0	48.3871	48.3871	3.22581
13-13-3	2019-10-24	13	13	3	Finisher	Straw	Docked	Slats	13331	5318	2133	5880	39.892	44.1077	16.0003	67	decreasing	-55.9748	31	0	53	124	25.8065	3.22581	48.3871	19.3548	3.22581	77.4194	16.129	6.45161	0	0	0	96.7742	3.22581	0	0	0	96.7742	3.22581	23	7	0	1	0	0	48.3871	48.3871	3.22581
13-13-3	2019-10-25	13	13	3	Finisher	Straw	Docked	Slats	12750	5100	1993	5657	40	44.3686	15.6314	68	decreasing	-55.9748	31	0	53	124	25.8065	3.22581	48.3871	19.3548	3.22581	77.4194	16.129	6.45161	0	0	0	96.7742	3.22581	0	0	0	96.7742	3.22581	23	7	0	1	0	0	48.3871	48.3871	3.22581
13-13-3	2019-10-26	13	13	3	Finisher	Straw	Docked	Slats	13760	5433	2096	6231	39.484	45.2834	15.2326	69	decreasing	-55.9748	31	0	53	124	25.8065	3.22581	48.3871	19.3548	3.22581	77.4194	16.129	6.45161	0	0	0	96.7742	3.22581	0	0	0	96.7742	3.22581	23	7	0	1	0	0	48.3871	48.3871	3.22581
13-13-3	2019-10-27	13	13	3	Finisher	Straw	Docked	Slats	11346	4426	1667	5253	39.0093	46.2983	14.6924	70	decreasing	-55.9748	31	0	53	124	25.8065	3.22581	48.3871	19.3548	3.22581	77.4194	16.129	6.45161	0	0	0	96.7742	3.22581	0	0	0	96.7742	3.22581	23	7	0	1	0	0	48.3871	48.3871	3.22581
13-13-3	2019-10-28	13	13	3	Finisher	Straw	Docked	Slats	11139	4355	1733	5051	39.0969	45.3452	15.5579	71	decreasing	-55.9748	31	0	53	124	25.8065	3.22581	48.3871	19.3548	3.22581	77.4194	16.129	6.45161	0	0	0	96.7742	3.22581	0	0	0	96.7742	3.22581	23	7	0	1	0	0	48.3871	48.3871	3.22581
13-13-3	2019-10-29	13	13	3	Finisher	Straw	Docked	Slats	11387	4220	1744	5423	37.0598	47.6245	15.3157	72	decreasing	-55.9748	31	0	53	124	25.8065	3.22581	48.3871	19.3548	3.22581	77.4194	16.129	6.45161	0	0	0	96.7742	3.22581	0	0	0	96.7742	3.22581	23	7	0	1	0	0	48.3871	48.3871	3.22581
13-13-3	2019-10-30	13	13	3	Finisher	Straw	Docked	Slats	11464	4365	1838	5261	38.0757	45.8915	16.0328	73	decreasing	-55.9748	31	0	53	124	25.8065	3.22581	48.3871	19.3548	3.22581	77.4194	16.129	6.45161	0	0	0	96.7742	3.22581	0	0	0	96.7742	3.22581	23	7	0	1	0	0	48.3871	48.3871	3.22581
13-13-3	2019-10-31	13	13	3	Finisher	Straw	Docked	Slats	10697	4230	1659	4808	39.5438	44.9472	15.509	74	decreasing	-55.9748	31	0	53	124	25.8065	3.22581	48.3871	19.3548	3.22581	77.4194	16.129	6.45161	0	0	0	96.7742	3.22581	0	0	0	96.7742	3.22581	23	7	0	1	0	0	48.3871	48.3871	3.22581
13-13-3	2019-11-01	13	13	3	Finisher	Straw	Docked	Slats	5609	2232	903	2474	39.7932	44.1077	16.0991	75	decreasing	-55.9748	31	0	53	124	25.8065	3.22581	48.3871	19.3548	3.22581	77.4194	16.129	6.45161	0	0	0	96.7742	3.22581	0	0	0	96.7742	3.22581	23	7	0	1	0	0	48.3871	48.3871	3.22581
13-13-3	2019-11-02	13	13	3	Finisher	Straw	Docked	Slats	6295	2616	1017	2662	41.5568	42.2875	16.1557	76	decreasing	-55.9748	31	0	53	124	25.8065	3.22581	48.3871	19.3548	3.22581	77.4194	16.129	6.45161	0	0	0	96.7742	3.22581	0	0	0	96.7742	3.22581	23	7	0	1	0	0	48.3871	48.3871	3.22581
13-13-3	2019-11-03	13	13	3	Finisher	Straw	Docked	Slats	5397	2112	874	2411	39.1329	44.673	16.1942	77	decreasing	-55.9748	31	0	53	124	25.8065	3.22581	48.3871	19.3548	3.22581	77.4194	16.129	6.45161	0	0	0	96.7742	3.22581	0	0	0	96.7742	3.22581	23	7	0	1	0	0	48.3871	48.3871	3.22581
13-13-3	2019-11-04	13	13	3	Finisher	Straw	Docked	Slats	5975	2247	1002	2726	37.6067	45.6234	16.7699	78	increasing	32.3644	31	0	53	124	25.8065	3.22581	48.3871	19.3548	3.22581	77.4194	16.129	6.45161	0	0	0	96.7742	3.22581	0	0	0	96.7742	3.22581	23	7	0	1	0	0	48.3871	48.3871	3.22581
13-13-3	2019-11-05	13	13	3	Finisher	Straw	Docked	Slats	5815	2430	886	2499	41.7885	42.9751	15.2365	79	increasing	32.3644	36	0	91	144	0	0	47.2222	52.7778	0	47.2222	52.7778	0	0	0	0	100	0	0	0	0	100	0	36	19	0	0	0	0	0	66.6667	33.3333
13-13-3	2019-11-06	13	13	3	Finisher	Straw	Docked	Slats	5777	2274	926	2577	39.363	44.6079	16.0291	80	increasing	32.3644	36	0	91	144	0	0	47.2222	52.7778	0	47.2222	52.7778	0	0	0	0	100	0	0	0	0	100	0	36	19	0	0	0	0	0	66.6667	33.3333
13-13-3	2019-11-07	13	13	3	Finisher	Straw	Docked	Slats	4731	1883	741	2107	39.8013	44.536	15.6627	81	increasing	32.3644	36	0	91	144	0	0	47.2222	52.7778	0	47.2222	52.7778	0	0	0	0	100	0	0	0	0	100	0	36	19	0	0	0	0	0	66.6667	33.3333
13-13-3	2019-11-08	13	13	3	Finisher	Straw	Docked	Slats	4267	1556	634	2077	36.4659	48.6759	14.8582	82	increasing	32.3644	36	0	91	144	0	0	47.2222	52.7778	0	47.2222	52.7778	0	0	0	0	100	0	0	0	0	100	0	36	19	0	0	0	0	0	66.6667	33.3333
13-13-3	2019-11-09	13	13	3	Finisher	Straw	Docked	Slats	4457	1556	738	2163	34.9114	48.5304	16.5582	83	increasing	32.3644	36	0	91	144	0	0	47.2222	52.7778	0	47.2222	52.7778	0	0	0	0	100	0	0	0	0	100	0	36	19	0	0	0	0	0	66.6667	33.3333
13-13-3	2019-11-10	13	13	3	Finisher	Straw	Docked	Slats	2780	933	442	1405	33.5612	50.5396	15.8993	84	increasing	32.3644	36	0	91	144	0	0	47.2222	52.7778	0	47.2222	52.7778	0	0	0	0	100	0	0	0	0	100	0	36	19	0	0	0	0	0	66.6667	33.3333
13-13-3	2019-11-11	13	13	3	Finisher	Straw	Docked	Slats	2053	744	361	948	36.2396	46.1763	17.584	85	increasing	32.3644	36	0	91	144	0	0	47.2222	52.7778	0	47.2222	52.7778	0	0	0	0	100	0	0	0	0	100	0	36	19	0	0	0	0	0	66.6667	33.3333
13-13-3	2019-11-12	13	13	3	Finisher	Straw	Docked	Slats	107	39	18	50	36.4486	46.729	16.8224	86	unknown	32.3644	36	0	91	144	0	0	47.2222	52.7778	0	47.2222	52.7778	0	0	0	0	100	0	0	0	0	100	0	36	19	0	0	0	0	0	66.6667	33.3333
13-13-4	2019-11-25	13	13	4	Finisher	Straw	Docked	Slats	539	370	121	48	68.6456	8.90538	22.449	8	decreasing	-26.9841	36	0	80	144	5.55556	0	61.1111	33.3333	0	66.6667	33.3333	0	0	0	0	100	0	0	0	0	100	0	34	12	0	0	0	0	13.8889	69.4444	16.6667
13-13-4	2019-11-26	13	13	4	Finisher	Straw	Docked	Slats	751	529	144	78	70.4394	10.3862	19.1744	9	decreasing	-26.9841	10	0	11	40	60	0	10	30	0	70	0	0	30	0	0	100	0	0	0	0	100	0	4	3	3	0	0.75	1	40	50	10
13-13-4	2019-11-27	13	13	4	Finisher	Straw	Docked	Slats	2172	1432	487	253	65.93	11.6483	22.4217	10	decreasing	-26.9841	10	0	11	40	60	0	10	30	0	70	0	0	30	0	0	100	0	0	0	0	100	0	4	3	3	0	0.75	1	40	50	10
13-13-4	2019-11-28	13	13	4	Finisher	Straw	Docked	Slats	1888	1269	394	225	67.214	11.9174	20.8686	11	decreasing	-26.9841	10	0	11	40	60	0	10	30	0	70	0	0	30	0	0	100	0	0	0	0	100	0	4	3	3	0	0.75	1	40	50	10
13-13-4	2019-11-29	13	13	4	Finisher	Straw	Docked	Slats	2310	1463	543	304	63.3333	13.1602	23.5065	12	decreasing	-26.9841	10	0	11	40	60	0	10	30	0	70	0	0	30	0	0	100	0	0	0	0	100	0	4	3	3	0	0.75	1	40	50	10
13-13-4	2019-11-30	13	13	4	Finisher	Straw	Docked	Slats	1240	840	248	152	67.7419	12.2581	20	13	decreasing	-26.9841	10	0	11	40	60	0	10	30	0	70	0	0	30	0	0	100	0	0	0	0	100	0	4	3	3	0	0.75	1	40	50	10
13-13-4	2019-12-01	13	13	4	Finisher	Straw	Docked	Slats	1299	846	266	187	65.127	14.3957	20.4773	14	decreasing	-26.9841	10	0	11	40	60	0	10	30	0	70	0	0	30	0	0	100	0	0	0	0	100	0	4	3	3	0	0.75	1	40	50	10
13-13-4	2019-12-02	13	13	4	Finisher	Straw	Docked	Slats	1205	737	293	175	61.1618	14.5228	24.3154	15	decreasing	-26.9841	10	0	11	40	60	0	10	30	0	70	0	0	30	0	0	100	0	0	0	0	100	0	4	3	3	0	0.75	1	40	50	10
13-13-4	2019-12-03	13	13	4	Finisher	Straw	Docked	Slats	995	627	206	162	63.0151	16.2814	20.7035	16	decreasing	-26.9841	10	0	11	40	60	0	10	30	0	70	0	0	30	0	0	100	0	0	0	0	100	0	4	3	3	0	0.75	1	40	50	10
13-13-4	2019-12-04	13	13	4	Finisher	Straw	Docked	Slats	846	548	154	144	64.7754	17.0213	18.2033	17	decreasing	-26.9841	10	0	11	40	60	0	10	30	0	70	0	0	30	0	0	100	0	0	0	0	100	0	4	3	3	0	0.75	1	40	50	10
13-13-4	2019-12-05	13	13	4	Finisher	Straw	Docked	Slats	1049	692	206	151	65.9676	14.3947	19.6378	18	decreasing	-26.9841	10	0	11	40	60	0	10	30	0	70	0	0	30	0	0	100	0	0	0	0	100	0	4	3	3	0	0.75	1	40	50	10
13-13-4	2019-12-06	13	13	4	Finisher	Straw	Docked	Slats	897	558	229	110	62.2074	12.2631	25.5295	19	decreasing	-26.9841	10	0	11	40	60	0	10	30	0	70	0	0	30	0	0	100	0	0	0	0	100	0	4	3	3	0	0.75	1	40	50	10
13-13-4	2019-12-07	13	13	4	Finisher	Straw	Docked	Slats	1000	622	223	155	62.2	15.5	22.3	20	decreasing	-26.9841	10	0	11	40	60	0	10	30	0	70	0	0	30	0	0	100	0	0	0	0	100	0	4	3	3	0	0.75	1	40	50	10
13-13-4	2019-12-08	13	13	4	Finisher	Straw	Docked	Slats	669	426	134	109	63.6771	16.293	20.0299	21	decreasing	-26.9841	10	0	11	40	60	0	10	30	0	70	0	0	30	0	0	100	0	0	0	0	100	0	4	3	3	0	0.75	1	40	50	10
13-13-4	2019-12-09	13	13	4	Finisher	Straw	Docked	Slats	1360	795	311	254	58.4559	18.6765	22.8676	22	decreasing	-26.9841	10	0	11	40	60	0	10	30	0	70	0	0	30	0	0	100	0	0	0	0	100	0	4	3	3	0	0.75	1	40	50	10
13-13-4	2019-12-10	13	13	4	Finisher	Straw	Docked	Slats	702	435	156	111	61.9658	15.812	22.2222	23	decreasing	-26.9841	10	0	11	40	60	0	10	30	0	70	0	0	30	0	0	100	0	0	0	0	100	0	4	3	3	0	0.75	1	40	50	10
13-13-4	2019-12-11	13	13	4	Finisher	Straw	Docked	Slats	387	232	87	68	59.9483	17.5711	22.4806	24	decreasing	-26.9841	10	0	11	40	60	0	10	30	0	70	0	0	30	0	0	100	0	0	0	0	100	0	4	3	3	0	0.75	1	40	50	10
13-13-4	2019-12-12	13	13	4	Finisher	Straw	Docked	Slats	357	210	80	67	58.8235	18.7675	22.409	25	decreasing	-26.9841	10	0	11	40	60	0	10	30	0	70	0	0	30	0	0	100	0	0	0	0	100	0	4	3	3	0	0.75	1	40	50	10
13-13-4	2019-12-13	13	13	4	Finisher	Straw	Docked	Slats	289	152	85	52	52.5952	17.9931	29.4118	26	decreasing	-26.9841	10	0	11	40	60	0	10	30	0	70	0	0	30	0	0	100	0	0	0	0	100	0	4	3	3	0	0.75	1	40	50	10
13-13-4	2019-12-14	13	13	4	Finisher	Straw	Docked	Slats	344	193	94	57	56.1047	16.5698	27.3256	27	decreasing	-26.9841	10	0	11	40	60	0	10	30	0	70	0	0	30	0	0	100	0	0	0	0	100	0	4	3	3	0	0.75	1	40	50	10
13-13-4	2019-12-15	13	13	4	Finisher	Straw	Docked	Slats	647	364	145	138	56.2597	21.3292	22.4111	28	decreasing	-26.9841	10	0	11	40	60	0	10	30	0	70	0	0	30	0	0	100	0	0	0	0	100	0	4	3	3	0	0.75	1	40	50	10
13-13-4	2019-12-16	13	13	4	Finisher	Straw	Docked	Slats	516	334	110	72	64.7287	13.9535	21.3178	29	decreasing	-26.9841	10	0	11	40	60	0	10	30	0	70	0	0	30	0	0	100	0	0	0	0	100	0	4	3	3	0	0.75	1	40	50	10
13-13-4	2019-12-17	13	13	4	Finisher	Straw	Docked	Slats	550	323	134	93	58.7273	16.9091	24.3636	30	decreasing	-26.9841	10	0	11	40	60	0	10	30	0	70	0	0	30	0	0	100	0	0	0	0	100	0	4	3	3	0	0.75	1	40	50	10
13-13-4	2019-12-18	13	13	4	Finisher	Straw	Docked	Slats	460	260	118	82	56.5217	17.8261	25.6522	31	decreasing	-26.9841	10	0	11	40	60	0	10	30	0	70	0	0	30	0	0	100	0	0	0	0	100	0	4	3	3	0	0.75	1	40	50	10
13-13-4	2019-12-19	13	13	4	Finisher	Straw	Docked	Slats	476	305	93	78	64.0756	16.3866	19.5378	32	decreasing	-26.9841	10	0	11	40	60	0	10	30	0	70	0	0	30	0	0	100	0	0	0	0	100	0	4	3	3	0	0.75	1	40	50	10
13-13-4	2019-12-20	13	13	4	Finisher	Straw	Docked	Slats	1126	671	266	189	59.5915	16.7851	23.6234	33	decreasing	-26.9841	10	0	11	40	60	0	10	30	0	70	0	0	30	0	0	100	0	0	0	0	100	0	4	3	3	0	0.75	1	40	50	10
13-13-4	2019-12-21	13	13	4	Finisher	Straw	Docked	Slats	876	535	195	146	61.0731	16.6667	22.2603	34	decreasing	-26.9841	10	0	11	40	60	0	10	30	0	70	0	0	30	0	0	100	0	0	0	0	100	0	4	3	3	0	0.75	1	40	50	10
13-13-4	2019-12-22	13	13	4	Finisher	Straw	Docked	Slats	700	431	157	112	61.5714	16	22.4286	35	decreasing	-26.9841	10	0	11	40	60	0	10	30	0	70	0	0	30	0	0	100	0	0	0	0	100	0	4	3	3	0	0.75	1	40	50	10
13-13-4	2019-12-23	13	13	4	Finisher	Straw	Docked	Slats	1404	808	311	285	57.5499	20.2991	22.151	36	decreasing	-26.9841	10	0	11	40	60	0	10	30	0	70	0	0	30	0	0	100	0	0	0	0	100	0	4	3	3	0	0.75	1	40	50	10
13-13-4	2019-12-24	13	13	4	Finisher	Straw	Docked	Slats	1112	597	267	248	53.6871	22.3022	24.0108	37	decreasing	-26.9841	10	0	11	40	60	0	10	30	0	70	0	0	30	0	0	100	0	0	0	0	100	0	4	3	3	0	0.75	1	40	50	10
13-13-4	2019-12-25	13	13	4	Finisher	Straw	Docked	Slats	1308	698	347	263	53.3639	20.107	26.5291	38	decreasing	-26.9841	10	0	11	40	60	0	10	30	0	70	0	0	30	0	0	100	0	0	0	0	100	0	4	3	3	0	0.75	1	40	50	10
13-13-4	2019-12-26	13	13	4	Finisher	Straw	Docked	Slats	631	403	139	89	63.8669	14.1046	22.0285	39	decreasing	-26.9841	10	0	11	40	60	0	10	30	0	70	0	0	30	0	0	100	0	0	0	0	100	0	4	3	3	0	0.75	1	40	50	10
13-13-4	2019-12-27	13	13	4	Finisher	Straw	Docked	Slats	321	177	81	63	55.1402	19.6262	25.2336	40	decreasing	-26.9841	10	0	11	40	60	0	10	30	0	70	0	0	30	0	0	100	0	0	0	0	100	0	4	3	3	0	0.75	1	40	50	10
13-13-4	2019-12-28	13	13	4	Finisher	Straw	Docked	Slats	413	240	103	70	58.1114	16.9492	24.9395	41	decreasing	-26.9841	10	0	11	40	60	0	10	30	0	70	0	0	30	0	0	100	0	0	0	0	100	0	4	3	3	0	0.75	1	40	50	10
13-13-4	2019-12-29	13	13	4	Finisher	Straw	Docked	Slats	374	199	82	93	53.2086	24.8663	21.9251	42	decreasing	-26.9841	10	0	11	40	60	0	10	30	0	70	0	0	30	0	0	100	0	0	0	0	100	0	4	3	3	0	0.75	1	40	50	10
13-13-4	2019-12-30	13	13	4	Finisher	Straw	Docked	Slats	701	415	144	142	59.2011	20.2568	20.5421	43	decreasing	-26.9841	10	0	11	40	60	0	10	30	0	70	0	0	30	0	0	100	0	0	0	0	100	0	4	3	3	0	0.75	1	40	50	10
13-13-4	2019-12-31	13	13	4	Finisher	Straw	Docked	Slats	567	297	132	138	52.381	24.3386	23.2804	44	decreasing	-26.9841	10	0	11	40	60	0	10	30	0	70	0	0	30	0	0	100	0	0	0	0	100	0	4	3	3	0	0.75	1	40	50	10
13-13-4	2020-01-01	13	13	4	Finisher	Straw	Docked	Slats	1583	809	393	381	51.1055	24.0682	24.8263	45	decreasing	-26.9841	10	0	11	40	60	0	10	30	0	70	0	0	30	0	0	100	0	0	0	0	100	0	4	3	3	0	0.75	1	40	50	10
13-13-4	2020-01-02	13	13	4	Finisher	Straw	Docked	Slats	960	504	250	206	52.5	21.4583	26.0417	46	decreasing	-26.9841	10	0	11	40	60	0	10	30	0	70	0	0	30	0	0	100	0	0	0	0	100	0	4	3	3	0	0.75	1	40	50	10
13-13-4	2020-01-03	13	13	4	Finisher	Straw	Docked	Slats	729	354	202	173	48.5597	23.7311	27.7092	47	decreasing	-26.9841	10	0	11	40	60	0	10	30	0	70	0	0	30	0	0	100	0	0	0	0	100	0	4	3	3	0	0.75	1	40	50	10
13-13-4	2020-01-04	13	13	4	Finisher	Straw	Docked	Slats	840	433	179	228	51.5476	27.1429	21.3095	48	decreasing	-26.9841	10	0	11	40	60	0	10	30	0	70	0	0	30	0	0	100	0	0	0	0	100	0	4	3	3	0	0.75	1	40	50	10
13-13-4	2020-01-05	13	13	4	Finisher	Straw	Docked	Slats	545	245	152	148	44.9541	27.156	27.8899	49	decreasing	-26.9841	10	0	11	40	60	0	10	30	0	70	0	0	30	0	0	100	0	0	0	0	100	0	4	3	3	0	0.75	1	40	50	10
13-13-4	2020-01-06	13	13	4	Finisher	Straw	Docked	Slats	541	301	125	115	55.6377	21.2569	23.1054	50	decreasing	-26.9841	10	0	11	40	60	0	10	30	0	70	0	0	30	0	0	100	0	0	0	0	100	0	4	3	3	0	0.75	1	40	50	10
13-13-4	2020-01-07	13	13	4	Finisher	Straw	Docked	Slats	445	214	127	104	48.0899	23.3708	28.5393	51	decreasing	-26.9841	10	0	11	40	60	0	10	30	0	70	0	0	30	0	0	100	0	0	0	0	100	0	4	3	3	0	0.75	1	40	50	10
13-13-4	2020-01-08	13	13	4	Finisher	Straw	Docked	Slats	659	301	169	189	45.6753	28.6798	25.6449	52	decreasing	-26.9841	10	0	11	40	60	0	10	30	0	70	0	0	30	0	0	100	0	0	0	0	100	0	4	3	3	0	0.75	1	40	50	10
13-13-4	2020-01-09	13	13	4	Finisher	Straw	Docked	Slats	349	151	96	102	43.2665	29.2264	27.5072	53	decreasing	-26.9841	10	0	11	40	60	0	10	30	0	70	0	0	30	0	0	100	0	0	0	0	100	0	4	3	3	0	0.75	1	40	50	10
13-13-4	2020-01-10	13	13	4	Finisher	Straw	Docked	Slats	1148	582	274	292	50.6969	25.4355	23.8676	54	decreasing	-26.9841	10	0	11	40	60	0	10	30	0	70	0	0	30	0	0	100	0	0	0	0	100	0	4	3	3	0	0.75	1	40	50	10
13-13-4	2020-01-11	13	13	4	Finisher	Straw	Docked	Slats	1238	658	300	280	53.1502	22.6171	24.2326	55	decreasing	-26.9841	10	0	11	40	60	0	10	30	0	70	0	0	30	0	0	100	0	0	0	0	100	0	4	3	3	0	0.75	1	40	50	10
13-13-4	2020-01-12	13	13	4	Finisher	Straw	Docked	Slats	1114	551	277	286	49.4614	25.6732	24.8654	56	decreasing	-26.9841	10	0	11	40	60	0	10	30	0	70	0	0	30	0	0	100	0	0	0	0	100	0	4	3	3	0	0.75	1	40	50	10
13-13-4	2020-01-13	13	13	4	Finisher	Straw	Docked	Slats	1089	613	255	221	56.2902	20.2938	23.416	57	decreasing	-26.9841	10	0	11	40	60	0	10	30	0	70	0	0	30	0	0	100	0	0	0	0	100	0	4	3	3	0	0.75	1	40	50	10
13-13-4	2020-01-14	13	13	4	Finisher	Straw	Docked	Slats	1633	817	402	414	50.0306	25.3521	24.6173	58	decreasing	-26.9841	10	0	11	40	60	0	10	30	0	70	0	0	30	0	0	100	0	0	0	0	100	0	4	3	3	0	0.75	1	40	50	10
13-13-4	2020-01-15	13	13	4	Finisher	Straw	Docked	Slats	1240	656	282	302	52.9032	24.3548	22.7419	59	decreasing	-26.9841	10	0	11	40	60	0	10	30	0	70	0	0	30	0	0	100	0	0	0	0	100	0	4	3	3	0	0.75	1	40	50	10
13-13-4	2020-01-16	13	13	4	Finisher	Straw	Docked	Slats	1860	957	441	462	51.4516	24.8387	23.7097	60	decreasing	-26.9841	10	0	11	40	60	0	10	30	0	70	0	0	30	0	0	100	0	0	0	0	100	0	4	3	3	0	0.75	1	40	50	10
13-13-4	2020-01-17	13	13	4	Finisher	Straw	Docked	Slats	1665	875	327	463	52.5526	27.8078	19.6396	61	decreasing	-26.9841	10	0	11	40	60	0	10	30	0	70	0	0	30	0	0	100	0	0	0	0	100	0	4	3	3	0	0.75	1	40	50	10
13-13-4	2020-01-18	13	13	4	Finisher	Straw	Docked	Slats	1812	945	365	502	52.1523	27.7042	20.1435	62	decreasing	-26.9841	10	0	11	40	60	0	10	30	0	70	0	0	30	0	0	100	0	0	0	0	100	0	4	3	3	0	0.75	1	40	50	10
13-13-4	2020-01-19	13	13	4	Finisher	Straw	Docked	Slats	2063	1090	477	496	52.8357	24.0427	23.1217	63	decreasing	-26.9841	10	0	11	40	60	0	10	30	0	70	0	0	30	0	0	100	0	0	0	0	100	0	4	3	3	0	0.75	1	40	50	10
13-13-4	2020-01-20	13	13	4	Finisher	Straw	Docked	Slats	1823	923	378	522	50.6308	28.6341	20.7351	64	decreasing	-26.9841	10	0	11	40	60	0	10	30	0	70	0	0	30	0	0	100	0	0	0	0	100	0	4	3	3	0	0.75	1	40	50	10
13-13-4	2020-01-21	13	13	4	Finisher	Straw	Docked	Slats	1942	1086	384	472	55.9217	24.3048	19.7734	65	decreasing	-26.9841	10	0	11	40	60	0	10	30	0	70	0	0	30	0	0	100	0	0	0	0	100	0	4	3	3	0	0.75	1	40	50	10
13-13-4	2020-01-22	13	13	4	Finisher	Straw	Docked	Slats	1863	999	390	474	53.6232	25.4428	20.934	66	decreasing	-26.9841	10	0	11	40	60	0	10	30	0	70	0	0	30	0	0	100	0	0	0	0	100	0	4	3	3	0	0.75	1	40	50	10
13-13-4	2020-01-23	13	13	4	Finisher	Straw	Docked	Slats	1226	704	231	291	57.4225	23.7357	18.8418	67	decreasing	-26.9841	10	0	11	40	60	0	10	30	0	70	0	0	30	0	0	100	0	0	0	0	100	0	4	3	3	0	0.75	1	40	50	10
13-13-4	2020-01-24	13	13	4	Finisher	Straw	Docked	Slats	1215	613	266	336	50.4527	27.6543	21.893	68	decreasing	-26.9841	10	0	11	40	60	0	10	30	0	70	0	0	30	0	0	100	0	0	0	0	100	0	4	3	3	0	0.75	1	40	50	10
13-13-4	2020-01-25	13	13	4	Finisher	Straw	Docked	Slats	977	508	193	276	51.9959	28.2497	19.7544	69	decreasing	-26.9841	10	0	11	40	60	0	10	30	0	70	0	0	30	0	0	100	0	0	0	0	100	0	4	3	3	0	0.75	1	40	50	10
13-13-4	2020-01-26	13	13	4	Finisher	Straw	Docked	Slats	996	533	218	245	53.5141	24.5984	21.8876	70	decreasing	-26.9841	10	0	11	40	60	0	10	30	0	70	0	0	30	0	0	100	0	0	0	0	100	0	4	3	3	0	0.75	1	40	50	10
13-13-4	2020-01-27	13	13	4	Finisher	Straw	Docked	Slats	940	506	212	222	53.8298	23.617	22.5532	71	decreasing	-26.9841	10	0	11	40	60	0	10	30	0	70	0	0	30	0	0	100	0	0	0	0	100	0	4	3	3	0	0.75	1	40	50	10
13-13-4	2020-01-28	13	13	4	Finisher	Straw	Docked	Slats	1443	734	300	409	50.8663	28.3437	20.79	72	decreasing	-26.9841	10	0	11	40	60	0	10	30	0	70	0	0	30	0	0	100	0	0	0	0	100	0	4	3	3	0	0.75	1	40	50	10
13-13-4	2020-01-29	13	13	4	Finisher	Straw	Docked	Slats	292	144	60	88	49.3151	30.137	20.5479	73	decreasing	-26.9841	10	0	11	40	60	0	10	30	0	70	0	0	30	0	0	100	0	0	0	0	100	0	4	3	3	0	0.75	1	40	50	10
14-1-1	2019-01-30	14	1	1	Finisher	Straw	Undocked	Slats	3221	1661	747	813	51.5678	25.2406	23.1916	8	decreasing	-37.5	10	0	11	40	60	0	10	30	0	70	0	0	30	0	0	100	0	0	0	0	100	0	4	3	3	0	0.75	1	40	50	10
14-1-1	2019-01-31	14	1	1	Finisher	Straw	Undocked	Slats	3367	1475	803	1089	43.8075	32.3433	23.8491	9	decreasing	-37.5	10	0	8	40	60	0	40	0	0	100	0	0	0	0	0	100	0	0	0	0	100	0	4	0	0	0	0	0	10	90	0
14-1-1	2019-02-01	14	1	1	Finisher	Straw	Undocked	Slats	2968	1270	650	1048	42.7898	35.31	21.9003	10	decreasing	-37.5	10	0	8	40	60	0	40	0	0	100	0	0	0	0	0	100	0	0	0	0	100	0	4	0	0	0	0	0	10	90	0
14-1-1	2019-02-02	14	1	1	Finisher	Straw	Undocked	Slats	2667	1150	581	936	43.1196	35.0956	21.7848	11	decreasing	-37.5	10	0	8	40	60	0	40	0	0	100	0	0	0	0	0	100	0	0	0	0	100	0	4	0	0	0	0	0	10	90	0
14-1-1	2019-02-03	14	1	1	Finisher	Straw	Undocked	Slats	2584	932	595	1057	36.0681	40.9056	23.0263	12	decreasing	-37.5	10	0	8	40	60	0	40	0	0	100	0	0	0	0	0	100	0	0	0	0	100	0	4	0	0	0	0	0	10	90	0
14-1-1	2019-02-04	14	1	1	Finisher	Straw	Undocked	Slats	2756	1093	614	1049	39.6589	38.0624	22.2787	13	decreasing	-37.5	10	0	8	40	60	0	40	0	0	100	0	0	0	0	0	100	0	0	0	0	100	0	4	0	0	0	0	0	10	90	0
14-1-1	2019-02-05	14	1	1	Finisher	Straw	Undocked	Slats	2393	909	541	943	37.9858	39.4066	22.6076	14	decreasing	-37.5	10	0	8	40	60	0	40	0	0	100	0	0	0	0	0	100	0	0	0	0	100	0	4	0	0	0	0	0	10	90	0
14-1-1	2019-02-06	14	1	1	Finisher	Straw	Undocked	Slats	2259	868	541	850	38.4241	37.6273	23.9486	15	decreasing	0	10	0	8	40	60	0	40	0	0	100	0	0	0	0	0	100	0	0	0	0	100	0	4	0	0	0	0	0	10	90	0
14-1-1	2019-02-07	14	1	1	Finisher	Straw	Undocked	Slats	2424	941	593	890	38.8201	36.7162	24.4637	16	decreasing	0	10	0	8	40	60	0	40	0	0	100	0	0	0	0	0	100	0	0	0	0	100	0	4	0	0	0	0	0	10	80	10
14-1-1	2019-02-08	14	1	1	Finisher	Straw	Undocked	Slats	2622	967	581	1074	36.8802	40.9611	22.1587	17	decreasing	0	10	0	8	40	60	0	40	0	0	100	0	0	0	0	0	100	0	0	0	0	100	0	4	0	0	0	0	0	10	80	10
14-1-1	2019-02-09	14	1	1	Finisher	Straw	Undocked	Slats	2837	1005	617	1215	35.4247	42.8269	21.7483	18	decreasing	0	10	0	8	40	60	0	40	0	0	100	0	0	0	0	0	100	0	0	0	0	100	0	4	0	0	0	0	0	10	80	10
14-1-1	2019-02-10	14	1	1	Finisher	Straw	Undocked	Slats	2602	949	624	1029	36.4719	39.5465	23.9816	19	decreasing	0	10	0	8	40	60	0	40	0	0	100	0	0	0	0	0	100	0	0	0	0	100	0	4	0	0	0	0	0	10	80	10
14-1-1	2019-02-11	14	1	1	Finisher	Straw	Undocked	Slats	2707	1008	629	1070	37.2368	39.5272	23.2361	20	decreasing	0	10	0	8	40	60	0	40	0	0	100	0	0	0	0	0	100	0	0	0	0	100	0	4	0	0	0	0	0	10	80	10
14-1-1	2019-02-12	14	1	1	Finisher	Straw	Undocked	Slats	2425	803	640	982	33.1134	40.4948	26.3918	21	decreasing	0	10	0	8	40	60	0	40	0	0	100	0	0	0	0	0	100	0	0	0	0	100	0	4	0	0	0	0	0	10	80	10
14-1-1	2019-02-13	14	1	1	Finisher	Straw	Undocked	Slats	21	2	9	10	9.52381	47.619	42.8571	22	increasing	50	10	0	8	40	60	0	40	0	0	100	0	0	0	0	0	100	0	0	0	0	100	0	4	0	0	0	0	0	10	80	10
14-1-1	2019-02-19	14	1	1	Finisher	Straw	Undocked	Slats	1299	443	309	547	34.1032	42.1093	23.7875	28	increasing	50	10	0	16	40	30	0	50	20	0	80	0	10	10	0	0	100	0	0	0	0	100	0	7	2	1	0	0.142857	0.5	0	100	0
14-1-1	2019-02-20	14	1	1	Finisher	Straw	Undocked	Slats	2390	962	539	889	40.251	37.1967	22.5523	29	decreasing	0	10	0	16	40	30	0	50	20	0	80	0	10	10	0	0	100	0	0	0	0	100	0	7	2	1	0	0.142857	0.5	0	100	0
14-1-1	2019-02-21	14	1	1	Finisher	Straw	Undocked	Slats	2111	764	497	850	36.1914	40.2653	23.5433	30	decreasing	0	10	0	16	40	20	0	80	0	0	100	0	0	0	0	0	100	0	0	0	0	100	0	8	0	0	0	0	0	0	90	10
14-1-1	2019-02-22	14	1	1	Finisher	Straw	Undocked	Slats	2528	925	621	982	36.5902	38.8449	24.5649	31	decreasing	0	10	0	16	40	20	0	80	0	0	100	0	0	0	0	0	100	0	0	0	0	100	0	8	0	0	0	0	0	0	90	10
14-1-1	2019-02-23	14	1	1	Finisher	Straw	Undocked	Slats	2325	800	537	988	34.4086	42.4946	23.0968	32	decreasing	0	10	0	16	40	20	0	80	0	0	100	0	0	0	0	0	100	0	0	0	0	100	0	8	0	0	0	0	0	0	90	10
14-1-1	2019-02-24	14	1	1	Finisher	Straw	Undocked	Slats	2529	847	608	1074	33.4915	42.4674	24.0411	33	decreasing	0	10	0	16	40	20	0	80	0	0	100	0	0	0	0	0	100	0	0	0	0	100	0	8	0	0	0	0	0	0	90	10
14-1-1	2019-02-25	14	1	1	Finisher	Straw	Undocked	Slats	2537	959	591	987	37.8006	38.9042	23.2952	34	decreasing	0	10	0	16	40	20	0	80	0	0	100	0	0	0	0	0	100	0	0	0	0	100	0	8	0	0	0	0	0	0	90	10
14-1-1	2019-02-26	14	1	1	Finisher	Straw	Undocked	Slats	1129	392	305	432	34.721	38.264	27.0151	35	decreasing	0	10	0	16	40	20	0	80	0	0	100	0	0	0	0	0	100	0	0	0	0	100	0	8	0	0	0	0	0	0	90	10
14-1-1	2019-02-27	14	1	1	Finisher	Straw	Undocked	Slats	1121	456	317	348	40.678	31.0437	28.2783	36	unknown	0	10	0	16	40	20	0	80	0	0	100	0	0	0	0	0	100	0	0	0	0	100	0	8	0	0	0	0	0	0	90	10
14-1-3	2019-05-15	14	1	3	Finisher	Straw	Undocked	Slats	381	144	135	102	37.7953	26.7717	35.4331	1	decreasing	-66.6667	9	0	10	36	44.4444	0	55.5556	0	0	100	0	0	0	0	0	88.8889	11.1111	0	0	0	100	0	5	0	0	0	0	0	0	88.8889	11.1111
14-1-3	2019-05-16	14	1	3	Finisher	Straw	Undocked	Slats	1076	417	390	269	38.7546	25	36.2454	2	decreasing	-66.6667	9	0	6	36	66.6667	0	33.3333	0	0	100	0	0	0	0	0	88.8889	11.1111	0	0	0	100	0	3	0	0	0	0	0	0	100	0
14-1-3	2019-05-17	14	1	3	Finisher	Straw	Undocked	Slats	1054	406	347	301	38.5199	28.5579	32.9222	3	decreasing	-66.6667	9	0	6	36	66.6667	0	33.3333	0	0	100	0	0	0	0	0	88.8889	11.1111	0	0	0	100	0	3	0	0	0	0	0	0	100	0
14-1-3	2019-05-18	14	1	3	Finisher	Straw	Undocked	Slats	1306	544	437	325	41.6539	24.8851	33.4609	4	decreasing	-66.6667	9	0	6	36	66.6667	0	33.3333	0	0	100	0	0	0	0	0	88.8889	11.1111	0	0	0	100	0	3	0	0	0	0	0	0	100	0
14-1-3	2019-05-19	14	1	3	Finisher	Straw	Undocked	Slats	1462	574	502	386	39.2613	26.4022	34.3365	5	decreasing	-66.6667	9	0	6	36	66.6667	0	33.3333	0	0	100	0	0	0	0	0	88.8889	11.1111	0	0	0	100	0	3	0	0	0	0	0	0	100	0
14-1-3	2019-05-20	14	1	3	Finisher	Straw	Undocked	Slats	1500	586	483	431	39.0667	28.7333	32.2	6	decreasing	-66.6667	9	0	6	36	66.6667	0	33.3333	0	0	100	0	0	0	0	0	88.8889	11.1111	0	0	0	100	0	3	0	0	0	0	0	0	100	0
14-1-3	2019-05-21	14	1	3	Finisher	Straw	Undocked	Slats	1392	517	473	402	37.1408	28.8793	33.9799	7	decreasing	-66.6667	9	0	6	36	66.6667	0	33.3333	0	0	100	0	0	0	0	0	88.8889	11.1111	0	0	0	100	0	3	0	0	0	0	0	0	100	0
14-1-3	2019-05-22	14	1	3	Finisher	Straw	Undocked	Slats	1646	632	526	488	38.3961	29.6476	31.9563	8	increasing	50	9	0	6	36	66.6667	0	33.3333	0	0	100	0	0	0	0	0	88.8889	11.1111	0	0	0	100	0	3	0	0	0	0	0	0	100	0
14-1-3	2019-05-23	14	1	3	Finisher	Straw	Undocked	Slats	1560	579	500	481	37.1154	30.8333	32.0513	9	increasing	50	9	0	12	36	33.3333	0	66.6667	0	0	100	0	0	0	0	0	88.8889	11.1111	0	0	0	100	0	6	0	0	0	0	0	0	100	0
14-1-3	2019-05-24	14	1	3	Finisher	Straw	Undocked	Slats	1059	385	348	326	36.3551	30.7838	32.8612	10	increasing	50	9	0	12	36	33.3333	0	66.6667	0	0	100	0	0	0	0	0	88.8889	11.1111	0	0	0	100	0	6	0	0	0	0	0	0	100	0
14-1-3	2019-05-25	14	1	3	Finisher	Straw	Undocked	Slats	1061	357	367	337	33.6475	31.7625	34.59	11	increasing	50	9	0	12	36	33.3333	0	66.6667	0	0	100	0	0	0	0	0	88.8889	11.1111	0	0	0	100	0	6	0	0	0	0	0	0	100	0
14-1-3	2019-05-26	14	1	3	Finisher	Straw	Undocked	Slats	1441	472	483	486	32.755	33.7266	33.5184	12	increasing	50	9	0	12	36	33.3333	0	66.6667	0	0	100	0	0	0	0	0	88.8889	11.1111	0	0	0	100	0	6	0	0	0	0	0	0	100	0
14-1-3	2019-05-27	14	1	3	Finisher	Straw	Undocked	Slats	1332	421	421	490	31.6066	36.7868	31.6066	13	increasing	50	9	0	12	36	33.3333	0	66.6667	0	0	100	0	0	0	0	0	88.8889	11.1111	0	0	0	100	0	6	0	0	0	0	0	0	100	0
14-1-3	2019-05-28	14	1	3	Finisher	Straw	Undocked	Slats	1541	518	487	536	33.6145	34.7826	31.6029	14	increasing	50	9	0	12	36	33.3333	0	66.6667	0	0	100	0	0	0	0	0	88.8889	11.1111	0	0	0	100	0	6	0	0	0	0	0	0	100	0
14-1-3	2019-05-29	14	1	3	Finisher	Straw	Undocked	Slats	1422	502	424	496	35.3024	34.8805	29.8172	15	decreasing	-71.4286	9	0	12	36	33.3333	0	66.6667	0	0	100	0	0	0	0	0	88.8889	11.1111	0	0	0	100	0	6	0	0	0	0	0	0	100	0
14-1-3	2019-05-30	14	1	3	Finisher	Straw	Undocked	Slats	1210	435	377	398	35.9504	32.8926	31.157	16	decreasing	-71.4286	9	0	7	36	66.6667	0	22.2222	11.1111	0	88.8889	0	11.1111	0	0	0	100	0	0	0	0	100	0	3	1	0	0	0	0	44.4444	33.3333	22.2222
14-1-3	2019-05-31	14	1	3	Finisher	Straw	Undocked	Slats	1329	484	405	440	36.4184	33.1076	30.474	17	decreasing	-71.4286	9	0	7	36	66.6667	0	22.2222	11.1111	0	88.8889	0	11.1111	0	0	0	100	0	0	0	0	100	0	3	1	0	0	0	0	44.4444	33.3333	22.2222
14-1-3	2019-06-01	14	1	3	Finisher	Straw	Undocked	Slats	1311	455	402	454	34.7063	34.6301	30.6636	18	decreasing	-71.4286	9	0	7	36	66.6667	0	22.2222	11.1111	0	88.8889	0	11.1111	0	0	0	100	0	0	0	0	100	0	3	1	0	0	0	0	44.4444	33.3333	22.2222
14-1-3	2019-06-02	14	1	3	Finisher	Straw	Undocked	Slats	1302	435	410	457	33.4101	35.0998	31.49	19	decreasing	-71.4286	9	0	7	36	66.6667	0	22.2222	11.1111	0	88.8889	0	11.1111	0	0	0	100	0	0	0	0	100	0	3	1	0	0	0	0	44.4444	33.3333	22.2222
14-1-3	2019-06-03	14	1	3	Finisher	Straw	Undocked	Slats	1257	409	378	470	32.5378	37.3906	30.0716	20	decreasing	-71.4286	9	0	7	36	66.6667	0	22.2222	11.1111	0	88.8889	0	11.1111	0	0	0	100	0	0	0	0	100	0	3	1	0	0	0	0	44.4444	33.3333	22.2222
14-1-3	2019-06-04	14	1	3	Finisher	Straw	Undocked	Slats	213	77	60	76	36.1502	35.6808	28.169	21	decreasing	-71.4286	9	0	7	36	66.6667	0	22.2222	11.1111	0	88.8889	0	11.1111	0	0	0	100	0	0	0	0	100	0	3	1	0	0	0	0	44.4444	33.3333	22.2222
14-1-3	2019-06-05	14	1	3	Finisher	Straw	Undocked	Slats	724	246	219	259	33.9779	35.7735	30.2486	22	increasing	22.2222	9	0	7	36	66.6667	0	22.2222	11.1111	0	88.8889	0	11.1111	0	0	0	100	0	0	0	0	100	0	3	1	0	0	0	0	44.4444	33.3333	22.2222
14-1-3	2019-06-06	14	1	3	Finisher	Straw	Undocked	Slats	1091	334	350	407	30.6141	37.3052	32.0807	23	increasing	22.2222	9	0	9	36	66.6667	0	0	33.3333	0	66.6667	11.1111	11.1111	11.1111	0	0	77.7778	22.2222	0	0	0	100	0	3	3	1	0	0.333333	0.333333	22.2222	77.7778	0
14-1-3	2019-06-07	14	1	3	Finisher	Straw	Undocked	Slats	1181	379	349	453	32.0914	38.3573	29.5512	24	increasing	22.2222	9	0	9	36	66.6667	0	0	33.3333	0	66.6667	11.1111	11.1111	11.1111	0	0	77.7778	22.2222	0	0	0	100	0	3	3	1	0	0.333333	0.333333	22.2222	77.7778	0
14-1-3	2019-06-08	14	1	3	Finisher	Straw	Undocked	Slats	1028	316	313	399	30.7393	38.8132	30.4475	25	increasing	22.2222	9	0	9	36	66.6667	0	0	33.3333	0	66.6667	11.1111	11.1111	11.1111	0	0	77.7778	22.2222	0	0	0	100	0	3	3	1	0	0.333333	0.333333	22.2222	77.7778	0
14-1-3	2019-06-09	14	1	3	Finisher	Straw	Undocked	Slats	1289	390	395	504	30.256	39.1001	30.6439	26	increasing	22.2222	9	0	9	36	66.6667	0	0	33.3333	0	66.6667	11.1111	11.1111	11.1111	0	0	77.7778	22.2222	0	0	0	100	0	3	3	1	0	0.333333	0.333333	22.2222	77.7778	0
14-1-3	2019-06-10	14	1	3	Finisher	Straw	Undocked	Slats	1024	360	271	393	35.1562	38.3789	26.4648	27	increasing	22.2222	9	0	9	36	66.6667	0	0	33.3333	0	66.6667	11.1111	11.1111	11.1111	0	0	77.7778	22.2222	0	0	0	100	0	3	3	1	0	0.333333	0.333333	22.2222	77.7778	0
14-1-3	2019-06-11	14	1	3	Finisher	Straw	Undocked	Slats	1190	369	352	469	31.0084	39.4118	29.5798	28	increasing	22.2222	9	0	9	36	66.6667	0	0	33.3333	0	66.6667	11.1111	11.1111	11.1111	0	0	77.7778	22.2222	0	0	0	100	0	3	3	1	0	0.333333	0.333333	22.2222	77.7778	0
14-1-3	2019-06-12	14	1	3	Finisher	Straw	Undocked	Slats	981	315	276	390	32.1101	39.7554	28.1346	29	increasing	22.2222	9	0	9	36	66.6667	0	0	33.3333	0	66.6667	11.1111	11.1111	11.1111	0	0	77.7778	22.2222	0	0	0	100	0	3	3	1	0	0.333333	0.333333	22.2222	77.7778	0
14-1-3	2019-06-13	14	1	3	Finisher	Straw	Undocked	Slats	331	116	94	121	35.0453	36.5559	28.3988	30	increasing	40	9	0	9	36	66.6667	0	0	33.3333	0	66.6667	11.1111	11.1111	11.1111	0	0	77.7778	22.2222	0	0	0	100	0	3	3	1	0	0.333333	0.333333	22.2222	77.7778	0
14-1-3	2019-06-14	14	1	3	Finisher	Straw	Undocked	Slats	1144	372	332	440	32.5175	38.4615	29.021	31	increasing	40	9	0	15	36	33.3333	0	33.3333	33.3333	0	66.6667	0	22.2222	11.1111	0	0	88.8889	11.1111	0	0	0	100	0	6	3	1	0	0.166667	0.333333	11.1111	88.8889	0
14-1-3	2019-06-15	14	1	3	Finisher	Straw	Undocked	Slats	989	301	264	424	30.4348	42.8716	26.6936	32	increasing	40	9	0	15	36	33.3333	0	33.3333	33.3333	0	66.6667	0	22.2222	11.1111	0	0	88.8889	11.1111	0	0	0	100	0	6	3	1	0	0.166667	0.333333	11.1111	88.8889	0
14-1-3	2019-06-16	14	1	3	Finisher	Straw	Undocked	Slats	996	333	294	369	33.4337	37.0482	29.5181	33	increasing	40	9	0	15	36	33.3333	0	33.3333	33.3333	0	66.6667	0	22.2222	11.1111	0	0	88.8889	11.1111	0	0	0	100	0	6	3	1	0	0.166667	0.333333	11.1111	88.8889	0
14-1-3	2019-06-17	14	1	3	Finisher	Straw	Undocked	Slats	983	326	285	372	33.1638	37.8433	28.9929	34	increasing	40	9	0	15	36	33.3333	0	33.3333	33.3333	0	66.6667	0	22.2222	11.1111	0	0	88.8889	11.1111	0	0	0	100	0	6	3	1	0	0.166667	0.333333	11.1111	88.8889	0
14-1-3	2019-06-18	14	1	3	Finisher	Straw	Undocked	Slats	840	269	231	340	32.0238	40.4762	27.5	35	increasing	40	9	0	15	36	33.3333	0	33.3333	33.3333	0	66.6667	0	22.2222	11.1111	0	0	88.8889	11.1111	0	0	0	100	0	6	3	1	0	0.166667	0.333333	11.1111	88.8889	0
14-1-3	2019-06-19	14	1	3	Finisher	Straw	Undocked	Slats	259	86	75	98	33.2046	37.8378	28.9575	36	unknown	40	9	0	15	36	33.3333	0	33.3333	33.3333	0	66.6667	0	22.2222	11.1111	0	0	88.8889	11.1111	0	0	0	100	0	6	3	1	0	0.166667	0.333333	11.1111	88.8889	0
14-1-5	2019-09-02	14	1	5	Finisher	Straw	Undocked	Slats	659	322	295	42	48.8619	6.37329	44.7648	1	increasing	75	8	0	2	32	87.5	0	12.5	0	0	100	0	0	0	0	0	100	0	0	0	0	100	0	1	0	0	0	0	0	25	25	50
14-1-5	2019-09-03	14	1	5	Finisher	Straw	Undocked	Slats	1588	652	834	102	41.0579	6.42317	52.5189	2	increasing	75	8	0	8	32	37.5	25	37.5	0	0	100	0	0	0	0	0	100	0	0	0	0	100	0	5	0	0	0	0	0	62.5	37.5	0
14-1-5	2019-09-04	14	1	5	Finisher	Straw	Undocked	Slats	1911	811	981	119	42.4385	6.22711	51.3344	3	increasing	75	8	0	8	32	37.5	25	37.5	0	0	100	0	0	0	0	0	100	0	0	0	0	100	0	5	0	0	0	0	0	62.5	37.5	0
14-1-5	2019-09-05	14	1	5	Finisher	Straw	Undocked	Slats	2074	891	1096	87	42.9605	4.19479	52.8447	4	decreasing	-100	8	0	8	32	37.5	25	37.5	0	0	100	0	0	0	0	0	100	0	0	0	0	100	0	5	0	0	0	0	0	62.5	37.5	0
14-1-5	2019-09-06	14	1	5	Finisher	Straw	Undocked	Slats	2001	718	1139	144	35.8821	7.1964	56.9215	5	decreasing	-100	8	0	4	32	75	0	25	0	0	100	0	0	0	0	0	100	0	0	0	0	100	0	2	0	0	0	0	0	37.5	37.5	25
14-1-5	2019-09-07	14	1	5	Finisher	Straw	Undocked	Slats	1898	773	1011	114	40.7271	6.00632	53.2666	6	decreasing	-100	8	0	4	32	75	0	25	0	0	100	0	0	0	0	0	100	0	0	0	0	100	0	2	0	0	0	0	0	37.5	37.5	25
14-1-5	2019-09-08	14	1	5	Finisher	Straw	Undocked	Slats	2364	911	1324	129	38.5364	5.45685	56.0068	7	decreasing	-100	8	0	4	32	75	0	25	0	0	100	0	0	0	0	0	100	0	0	0	0	100	0	2	0	0	0	0	0	37.5	37.5	25
14-1-5	2019-09-09	14	1	5	Finisher	Straw	Undocked	Slats	2606	979	1410	217	37.5672	8.32694	54.1059	8	decreasing	-100	8	0	4	32	75	0	25	0	0	100	0	0	0	0	0	100	0	0	0	0	100	0	2	0	0	0	0	0	37.5	37.5	25
14-1-5	2019-09-10	14	1	5	Finisher	Straw	Undocked	Slats	2819	1114	1585	120	39.5176	4.25683	56.2256	9	decreasing	-100	8	0	4	32	75	0	25	0	0	100	0	0	0	0	0	100	0	0	0	0	100	0	2	0	0	0	0	0	37.5	37.5	25
14-1-5	2019-09-11	14	1	5	Finisher	Straw	Undocked	Slats	3029	1158	1754	117	38.2304	3.86266	57.9069	10	decreasing	-100	8	0	4	32	75	0	25	0	0	100	0	0	0	0	0	100	0	0	0	0	100	0	2	0	0	0	0	0	37.5	37.5	25
14-1-5	2019-09-12	14	1	5	Finisher	Straw	Undocked	Slats	2276	893	1243	140	39.2355	6.15114	54.6134	11	increasing	66.6667	8	0	4	32	75	0	25	0	0	100	0	0	0	0	0	100	0	0	0	0	100	0	2	0	0	0	0	0	37.5	37.5	25
14-1-5	2019-09-13	14	1	5	Finisher	Straw	Undocked	Slats	2144	918	1130	96	42.8172	4.47761	52.7052	12	increasing	66.6667	8	0	12	32	37.5	0	37.5	25	0	75	0	0	25	0	0	100	0	0	0	0	100	0	5	2	2	0	0.4	1	37.5	37.5	25
14-1-5	2019-09-14	14	1	5	Finisher	Straw	Undocked	Slats	2767	1132	1482	153	40.9107	5.52945	53.5598	13	increasing	66.6667	8	0	12	32	37.5	0	37.5	25	0	75	0	0	25	0	0	100	0	0	0	0	100	0	5	2	2	0	0.4	1	37.5	37.5	25
14-1-5	2019-09-15	14	1	5	Finisher	Straw	Undocked	Slats	2656	1208	1273	175	45.4819	6.58886	47.9292	14	increasing	66.6667	8	0	12	32	37.5	0	37.5	25	0	75	0	0	25	0	0	100	0	0	0	0	100	0	5	2	2	0	0.4	1	37.5	37.5	25
14-1-5	2019-09-16	14	1	5	Finisher	Straw	Undocked	Slats	2472	983	1326	163	39.7654	6.59385	53.6408	15	increasing	66.6667	8	0	12	32	37.5	0	37.5	25	0	75	0	0	25	0	0	100	0	0	0	0	100	0	5	2	2	0	0.4	1	37.5	37.5	25
14-1-5	2019-09-17	14	1	5	Finisher	Straw	Undocked	Slats	2493	1041	1281	171	41.7569	6.85921	51.3839	16	increasing	66.6667	8	0	12	32	37.5	0	37.5	25	0	75	0	0	25	0	0	100	0	0	0	0	100	0	5	2	2	0	0.4	1	37.5	37.5	25
14-1-5	2019-09-18	14	1	5	Finisher	Straw	Undocked	Slats	2590	1182	1242	166	45.6371	6.40927	47.9537	17	increasing	66.6667	8	0	12	32	37.5	0	37.5	25	0	75	0	0	25	0	0	100	0	0	0	0	100	0	5	2	2	0	0.4	1	37.5	37.5	25
14-1-5	2019-09-19	14	1	5	Finisher	Straw	Undocked	Slats	2521	1079	1260	182	42.8005	7.21936	49.9802	18	decreasing	-100	8	0	12	32	37.5	0	37.5	25	0	75	0	0	25	0	0	100	0	0	0	0	100	0	5	2	2	0	0.4	1	37.5	37.5	25
14-1-5	2019-09-20	14	1	5	Finisher	Straw	Undocked	Slats	2379	1157	1009	213	48.6339	8.95334	42.4128	19	decreasing	-100	8	0	6	32	62.5	12.5	12.5	12.5	0	87.5	0	12.5	0	0	0	100	0	0	0	0	100	0	3	1	0	0	0	0	50	37.5	12.5
14-1-5	2019-09-21	14	1	5	Finisher	Straw	Undocked	Slats	1784	697	882	205	39.0695	11.491	49.4395	20	decreasing	-100	8	0	6	32	62.5	12.5	12.5	12.5	0	87.5	0	12.5	0	0	0	100	0	0	0	0	100	0	3	1	0	0	0	0	50	37.5	12.5
14-1-5	2019-09-22	14	1	5	Finisher	Straw	Undocked	Slats	2272	1021	1023	228	44.9384	10.0352	45.0264	21	decreasing	-100	8	0	6	32	62.5	12.5	12.5	12.5	0	87.5	0	12.5	0	0	0	100	0	0	0	0	100	0	3	1	0	0	0	0	50	37.5	12.5
14-1-5	2019-09-23	14	1	5	Finisher	Straw	Undocked	Slats	2029	967	841	221	47.6589	10.8921	41.449	22	decreasing	-100	8	0	6	32	62.5	12.5	12.5	12.5	0	87.5	0	12.5	0	0	0	100	0	0	0	0	100	0	3	1	0	0	0	0	50	37.5	12.5
14-1-5	2019-09-24	14	1	5	Finisher	Straw	Undocked	Slats	1614	819	584	211	50.7435	13.0731	36.1834	23	decreasing	-100	8	0	6	32	62.5	12.5	12.5	12.5	0	87.5	0	12.5	0	0	0	100	0	0	0	0	100	0	3	1	0	0	0	0	50	37.5	12.5
14-1-5	2019-09-25	14	1	5	Finisher	Straw	Undocked	Slats	1811	914	638	259	50.4694	14.3015	35.2292	24	decreasing	-100	8	0	6	32	62.5	12.5	12.5	12.5	0	87.5	0	12.5	0	0	0	100	0	0	0	0	100	0	3	1	0	0	0	0	50	37.5	12.5
14-1-5	2019-09-26	14	1	5	Finisher	Straw	Undocked	Slats	2249	1093	761	395	48.5994	17.5634	33.8373	25	increasing	43.75	8	0	6	32	62.5	12.5	12.5	12.5	0	87.5	0	12.5	0	0	0	100	0	0	0	0	100	0	3	1	0	0	0	0	50	37.5	12.5
14-1-5	2019-09-27	14	1	5	Finisher	Straw	Undocked	Slats	2028	1029	673	326	50.7396	16.075	33.1854	26	increasing	43.75	6	2	8	24	50	0	16.6667	33.3333	0	66.6667	0	33.3333	0	0	0	100	0	0	0	0	100	0	3	2	0	0	0	0	16.6667	33.3333	50
14-1-5	2019-09-28	14	1	5	Finisher	Straw	Undocked	Slats	1762	872	565	325	49.4892	18.4449	32.0658	27	increasing	43.75	6	2	8	24	50	0	16.6667	33.3333	0	66.6667	0	33.3333	0	0	0	100	0	0	0	0	100	0	3	2	0	0	0	0	16.6667	33.3333	50
14-1-5	2019-09-29	14	1	5	Finisher	Straw	Undocked	Slats	1947	992	569	386	50.9502	19.8254	29.2244	28	increasing	43.75	6	2	8	24	50	0	16.6667	33.3333	0	66.6667	0	33.3333	0	0	0	100	0	0	0	0	100	0	3	2	0	0	0	0	16.6667	33.3333	50
14-1-5	2019-09-30	14	1	5	Finisher	Straw	Undocked	Slats	1447	715	416	316	49.4126	21.8383	28.7491	29	increasing	43.75	6	2	8	24	50	0	16.6667	33.3333	0	66.6667	0	33.3333	0	0	0	100	0	0	0	0	100	0	3	2	0	0	0	0	16.6667	33.3333	50
14-1-5	2019-10-01	14	1	5	Finisher	Straw	Undocked	Slats	1384	706	393	285	51.0116	20.5925	28.396	30	increasing	43.75	6	2	8	24	50	0	16.6667	33.3333	0	66.6667	0	33.3333	0	0	0	100	0	0	0	0	100	0	3	2	0	0	0	0	16.6667	33.3333	50
14-1-5	2019-10-02	14	1	5	Finisher	Straw	Undocked	Slats	1459	746	405	308	51.1309	21.1103	27.7587	31	increasing	43.75	6	2	8	24	50	0	16.6667	33.3333	0	66.6667	0	33.3333	0	0	0	100	0	0	0	0	100	0	3	2	0	0	0	0	16.6667	33.3333	50
14-1-5	2019-10-03	14	1	5	Finisher	Straw	Undocked	Slats	1281	710	311	260	55.4254	20.2966	24.2779	32	increasing	43.75	6	2	8	24	50	0	16.6667	33.3333	0	66.6667	0	33.3333	0	0	0	100	0	0	0	0	100	0	3	2	0	0	0	0	16.6667	33.3333	50
14-1-5	2019-10-04	14	1	5	Finisher	Straw	Undocked	Slats	1123	620	300	203	55.2093	18.0766	26.7142	33	increasing	11.1111	6	2	8	24	50	0	16.6667	33.3333	0	66.6667	0	33.3333	0	0	0	100	0	0	0	0	100	0	3	2	0	0	0	0	16.6667	33.3333	50
14-1-5	2019-10-05	14	1	5	Finisher	Straw	Undocked	Slats	1513	809	393	311	53.4699	20.5552	25.9749	34	increasing	11.1111	6	2	9	24	33.3333	0	50	16.6667	0	83.3333	0	0	16.6667	0	0	100	0	0	0	0	100	0	4	1	1	0	0.25	1	33.3333	66.6667	0
14-1-5	2019-10-06	14	1	5	Finisher	Straw	Undocked	Slats	1376	775	332	269	56.3227	19.5494	24.1279	35	increasing	11.1111	6	2	9	24	33.3333	0	50	16.6667	0	83.3333	0	0	16.6667	0	0	100	0	0	0	0	100	0	4	1	1	0	0.25	1	33.3333	66.6667	0
14-1-5	2019-10-07	14	1	5	Finisher	Straw	Undocked	Slats	1340	639	344	357	47.6866	26.6418	25.6716	36	increasing	11.1111	6	2	9	24	33.3333	0	50	16.6667	0	83.3333	0	0	16.6667	0	0	100	0	0	0	0	100	0	4	1	1	0	0.25	1	33.3333	66.6667	0
14-1-5	2019-10-08	14	1	5	Finisher	Straw	Undocked	Slats	1257	710	287	260	56.4837	20.6842	22.8321	37	increasing	11.1111	6	2	9	24	33.3333	0	50	16.6667	0	83.3333	0	0	16.6667	0	0	100	0	0	0	0	100	0	4	1	1	0	0.25	1	33.3333	66.6667	0
14-1-5	2019-10-09	14	1	5	Finisher	Straw	Undocked	Slats	1413	807	359	247	57.1125	17.4805	25.4069	38	increasing	11.1111	6	2	9	24	33.3333	0	50	16.6667	0	83.3333	0	0	16.6667	0	0	100	0	0	0	0	100	0	4	1	1	0	0.25	1	33.3333	66.6667	0
14-1-5	2019-10-10	14	1	5	Finisher	Straw	Undocked	Slats	1427	841	334	252	58.9348	17.6594	23.4057	39	increasing	11.1111	6	2	9	24	33.3333	0	50	16.6667	0	83.3333	0	0	16.6667	0	0	100	0	0	0	0	100	0	4	1	1	0	0.25	1	33.3333	66.6667	0
14-1-5	2019-10-11	14	1	5	Finisher	Straw	Undocked	Slats	1660	763	467	430	45.9639	25.9036	28.1325	40	unknown	11.1111	6	2	9	24	33.3333	0	50	16.6667	0	83.3333	0	0	16.6667	0	0	100	0	0	0	0	100	0	4	1	1	0	0.25	1	33.3333	66.6667	0
14-1-7	2020-01-16	14	1	7	Finisher	Straw	Undocked	Slats	1063	370	262	431	34.8071	40.5456	24.6472	1	increasing	7.69231	7	0	12	28	42.8571	0	14.2857	28.5714	14.2857	57.1429	14.2857	14.2857	14.2857	0	0	85.7143	0	14.2857	0	0	100	0	4	3	1	0	0.25	0.333333	57.1429	42.8571	0
14-1-7	2020-01-17	14	1	7	Finisher	Straw	Undocked	Slats	1548	520	380	648	33.5917	41.8605	24.5478	2	increasing	7.69231	7	0	13	28	28.5714	14.2857	0	57.1429	0	42.8571	14.2857	28.5714	14.2857	0	0	85.7143	14.2857	0	0	0	100	0	5	4	1	0	0.2	0.25	71.4286	28.5714	0
14-1-7	2020-01-18	14	1	7	Finisher	Straw	Undocked	Slats	1526	504	375	647	33.0275	42.3984	24.574	3	increasing	7.69231	7	0	13	28	28.5714	14.2857	0	57.1429	0	42.8571	14.2857	28.5714	14.2857	0	0	85.7143	14.2857	0	0	0	100	0	5	4	1	0	0.2	0.25	71.4286	28.5714	0
14-1-7	2020-01-19	14	1	7	Finisher	Straw	Undocked	Slats	1223	404	297	522	33.0335	42.6819	24.2845	4	increasing	7.69231	7	0	13	28	28.5714	14.2857	0	57.1429	0	42.8571	14.2857	28.5714	14.2857	0	0	85.7143	14.2857	0	0	0	100	0	5	4	1	0	0.2	0.25	71.4286	28.5714	0
14-1-7	2020-01-20	14	1	7	Finisher	Straw	Undocked	Slats	1155	403	249	503	34.8918	43.5498	21.5584	5	increasing	7.69231	7	0	13	28	28.5714	14.2857	0	57.1429	0	42.8571	14.2857	28.5714	14.2857	0	0	85.7143	14.2857	0	0	0	100	0	5	4	1	0	0.2	0.25	71.4286	28.5714	0
14-1-7	2020-01-21	14	1	7	Finisher	Straw	Undocked	Slats	1029	348	258	423	33.8192	41.1079	25.0729	6	increasing	7.69231	7	0	13	28	28.5714	14.2857	0	57.1429	0	42.8571	14.2857	28.5714	14.2857	0	0	85.7143	14.2857	0	0	0	100	0	5	4	1	0	0.2	0.25	71.4286	28.5714	0
14-1-7	2020-01-22	14	1	7	Finisher	Straw	Undocked	Slats	1267	429	282	556	33.8595	43.8832	22.2573	7	increasing	7.69231	7	0	13	28	28.5714	14.2857	0	57.1429	0	42.8571	14.2857	28.5714	14.2857	0	0	85.7143	14.2857	0	0	0	100	0	5	4	1	0	0.2	0.25	71.4286	28.5714	0
14-1-7	2020-01-23	14	1	7	Finisher	Straw	Undocked	Slats	1106	570	212	324	51.5371	29.2948	19.1682	8	unknown	7.69231	7	0	13	28	28.5714	14.2857	0	57.1429	0	42.8571	14.2857	28.5714	14.2857	0	0	85.7143	14.2857	0	0	0	100	0	5	4	1	0	0.2	0.25	71.4286	28.5714	0
14-2-2	2019-03-20	14	2	2	Finisher	Straw	Undocked	Slats	2252	734	679	839	32.5933	37.2558	30.151	1	decreasing	#NAME?	11	0	10	44	54.5455	0	45.4545	0	0	100	0	0	0	0	0	100	0	0	0	0	100	0	5	0	0	0	0	0	0	100	0
14-2-2	2019-03-21	14	2	2	Finisher	Straw	Undocked	Slats	2524	887	742	895	35.1426	35.4596	29.3978	2	decreasing	#NAME?	11	0	0	44	100	0	0	0	0	100	0	0	0	0	0	100	0	0	0	0	100	0	0	0	0	0	0	0	100	0	0
14-2-2	2019-03-22	14	2	2	Finisher	Straw	Undocked	Slats	2122	695	577	850	32.7521	40.0566	27.1913	3	decreasing	#NAME?	11	0	0	44	100	0	0	0	0	100	0	0	0	0	0	100	0	0	0	0	100	0	0	0	0	0	0	0	100	0	0
14-2-2	2019-03-23	14	2	2	Finisher	Straw	Undocked	Slats	2478	828	667	983	33.414	39.6691	26.9169	4	decreasing	#NAME?	11	0	0	44	100	0	0	0	0	100	0	0	0	0	0	100	0	0	0	0	100	0	0	0	0	0	0	0	100	0	0
14-2-2	2019-03-24	14	2	2	Finisher	Straw	Undocked	Slats	2204	642	611	951	29.1289	43.1488	27.7223	5	decreasing	#NAME?	11	0	0	44	100	0	0	0	0	100	0	0	0	0	0	100	0	0	0	0	100	0	0	0	0	0	0	0	100	0	0
14-2-2	2019-03-25	14	2	2	Finisher	Straw	Undocked	Slats	2118	749	522	847	35.3636	39.9906	24.6459	6	decreasing	#NAME?	11	0	0	44	100	0	0	0	0	100	0	0	0	0	0	100	0	0	0	0	100	0	0	0	0	0	0	0	100	0	0
14-2-2	2019-03-26	14	2	2	Finisher	Straw	Undocked	Slats	2399	784	628	987	32.6803	41.1421	26.1776	7	decreasing	#NAME?	11	0	0	44	100	0	0	0	0	100	0	0	0	0	0	100	0	0	0	0	100	0	0	0	0	0	0	0	100	0	0
14-2-2	2019-03-27	14	2	2	Finisher	Straw	Undocked	Slats	2052	711	572	769	34.6491	37.4756	27.8752	8	increasing	100	11	0	0	44	100	0	0	0	0	100	0	0	0	0	0	100	0	0	0	0	100	0	0	0	0	0	0	0	100	0	0
14-2-2	2019-03-28	14	2	2	Finisher	Straw	Undocked	Slats	1822	627	546	649	34.4127	35.6202	29.9671	9	increasing	100	11	0	25	44	9.09091	0	45.4545	45.4545	0	54.5455	0	9.09091	36.3636	0	0	100	0	0	0	0	100	0	10	5	4	0	0.4	0.8	18.1818	81.8182	0
14-2-2	2019-03-29	14	2	2	Finisher	Straw	Undocked	Slats	2068	645	581	842	31.1896	40.7157	28.0948	10	increasing	100	11	0	25	44	9.09091	0	45.4545	45.4545	0	54.5455	0	9.09091	36.3636	0	0	100	0	0	0	0	100	0	10	5	4	0	0.4	0.8	18.1818	81.8182	0
14-2-2	2019-03-30	14	2	2	Finisher	Straw	Undocked	Slats	2502	794	728	980	31.7346	39.1687	29.0967	11	increasing	100	11	0	25	44	9.09091	0	45.4545	45.4545	0	54.5455	0	9.09091	36.3636	0	0	100	0	0	0	0	100	0	10	5	4	0	0.4	0.8	18.1818	81.8182	0
14-2-2	2019-03-31	14	2	2	Finisher	Straw	Undocked	Slats	1865	619	531	715	33.1903	38.3378	28.4718	12	increasing	100	11	0	25	44	9.09091	0	45.4545	45.4545	0	54.5455	0	9.09091	36.3636	0	0	100	0	0	0	0	100	0	10	5	4	0	0.4	0.8	18.1818	81.8182	0
14-2-2	2019-04-01	14	2	2	Finisher	Straw	Undocked	Slats	2771	910	712	1149	32.8401	41.4652	25.6947	13	increasing	100	11	0	25	44	9.09091	0	45.4545	45.4545	0	54.5455	0	9.09091	36.3636	0	0	100	0	0	0	0	100	0	10	5	4	0	0.4	0.8	18.1818	81.8182	0
14-2-2	2019-04-02	14	2	2	Finisher	Straw	Undocked	Slats	2478	895	626	957	36.1178	38.6199	25.2623	14	increasing	100	11	0	25	44	9.09091	0	45.4545	45.4545	0	54.5455	0	9.09091	36.3636	0	0	100	0	0	0	0	100	0	10	5	4	0	0.4	0.8	18.1818	81.8182	0
14-2-2	2019-04-03	14	2	2	Finisher	Straw	Undocked	Slats	1897	669	465	763	35.2662	40.2214	24.5124	15	decreasing	-66.6667	11	0	25	44	9.09091	0	45.4545	45.4545	0	54.5455	0	9.09091	36.3636	0	0	100	0	0	0	0	100	0	10	5	4	0	0.4	0.8	18.1818	81.8182	0
14-2-2	2019-04-04	14	2	2	Finisher	Straw	Undocked	Slats	1612	575	440	597	35.67	37.0347	27.2953	16	decreasing	-66.6667	11	0	15	44	54.5455	0	0	45.4545	0	54.5455	0	9.09091	36.3636	0	0	100	0	0	0	0	100	0	5	5	4	0	0.8	0.8	63.6364	36.3636	0
14-2-2	2019-04-05	14	2	2	Finisher	Straw	Undocked	Slats	2365	799	675	891	33.7844	37.6744	28.5412	17	decreasing	-66.6667	11	0	15	44	54.5455	0	0	45.4545	0	54.5455	0	9.09091	36.3636	0	0	100	0	0	0	0	100	0	5	5	4	0	0.8	0.8	63.6364	36.3636	0
14-2-2	2019-04-06	14	2	2	Finisher	Straw	Undocked	Slats	2457	857	728	872	34.8799	35.4904	29.6296	18	decreasing	-66.6667	11	0	15	44	54.5455	0	0	45.4545	0	54.5455	0	9.09091	36.3636	0	0	100	0	0	0	0	100	0	5	5	4	0	0.8	0.8	63.6364	36.3636	0
14-2-2	2019-04-07	14	2	2	Finisher	Straw	Undocked	Slats	2134	719	614	801	33.6926	37.5351	28.7723	19	decreasing	-66.6667	11	0	15	44	54.5455	0	0	45.4545	0	54.5455	0	9.09091	36.3636	0	0	100	0	0	0	0	100	0	5	5	4	0	0.8	0.8	63.6364	36.3636	0
14-2-2	2019-04-08	14	2	2	Finisher	Straw	Undocked	Slats	2033	669	608	756	32.907	37.1864	29.9065	20	decreasing	-66.6667	11	0	15	44	54.5455	0	0	45.4545	0	54.5455	0	9.09091	36.3636	0	0	100	0	0	0	0	100	0	5	5	4	0	0.8	0.8	63.6364	36.3636	0
14-2-2	2019-04-09	14	2	2	Finisher	Straw	Undocked	Slats	2890	987	831	1072	34.1522	37.0934	28.7543	21	decreasing	-66.6667	11	0	15	44	54.5455	0	0	45.4545	0	54.5455	0	9.09091	36.3636	0	0	100	0	0	0	0	100	0	5	5	4	0	0.8	0.8	63.6364	36.3636	0
14-2-2	2019-04-10	14	2	2	Finisher	Straw	Undocked	Slats	2979	1075	888	1016	36.0859	34.1054	29.8087	22	decreasing	-66.6667	11	0	15	44	54.5455	0	0	45.4545	0	54.5455	0	9.09091	36.3636	0	0	100	0	0	0	0	100	0	5	5	4	0	0.8	0.8	63.6364	36.3636	0
14-2-2	2019-04-11	14	2	2	Finisher	Straw	Undocked	Slats	3244	1019	1019	1206	31.4118	37.1763	31.4118	23	unknown	-66.6667	11	0	15	44	54.5455	0	0	45.4545	0	54.5455	0	9.09091	36.3636	0	0	100	0	0	0	0	100	0	5	5	4	0	0.8	0.8	63.6364	36.3636	0
14-2-4	2019-07-04	14	2	4	Finisher	Straw	Undocked	Slats	1711	755	460	496	44.1262	28.9889	26.8849	3	decreasing	-33.3333	8	0	8	32	50	25	12.5	0	12.5	87.5	12.5	0	0	0	0	87.5	12.5	0	0	0	100	0	4	1	0	0	0	0	25	37.5	37.5
14-2-4	2019-07-05	14	2	4	Finisher	Straw	Undocked	Slats	522	236	147	139	45.2107	26.6284	28.1609	4	decreasing	-33.3333	8	0	6	32	62.5	0	37.5	0	0	100	0	0	0	0	0	100	0	0	0	0	100	0	3	0	0	0	0	0	62.5	12.5	12.5
14-2-4	2019-07-09	14	2	4	Finisher	Straw	Undocked	Slats	1168	562	316	290	48.1164	24.8288	27.0548	8	decreasing	-33.3333	8	0	6	32	62.5	0	37.5	0	0	100	0	0	0	0	0	100	0	0	0	0	100	0	3	0	0	0	0	0	62.5	12.5	12.5
14-2-4	2019-07-10	14	2	4	Finisher	Straw	Undocked	Slats	2102	1098	508	496	52.236	23.5966	24.1675	9	decreasing	-33.3333	8	0	6	32	62.5	0	37.5	0	0	100	0	0	0	0	0	100	0	0	0	0	100	0	3	0	0	0	0	0	62.5	12.5	12.5
14-2-4	2019-07-11	14	2	4	Finisher	Straw	Undocked	Slats	1765	811	462	492	45.949	27.8754	26.1756	10	decreasing	-33.3333	8	0	6	32	62.5	0	37.5	0	0	100	0	0	0	0	0	100	0	0	0	0	100	0	3	0	0	0	0	0	62.5	12.5	12.5
14-2-4	2019-07-12	14	2	4	Finisher	Straw	Undocked	Slats	1873	897	495	481	47.8911	25.6807	26.4282	11	decreasing	#NAME?	8	0	6	32	62.5	0	37.5	0	0	100	0	0	0	0	0	100	0	0	0	0	100	0	3	0	0	0	0	0	62.5	12.5	12.5
14-2-4	2019-07-13	14	2	4	Finisher	Straw	Undocked	Slats	1932	805	576	551	41.6667	28.5197	29.8137	12	decreasing	#NAME?	8	0	0	32	100	0	0	0	0	100	0	0	0	0	0	100	0	0	0	0	100	0	0	0	0	0	0	0	37.5	12.5	37.5
14-2-4	2019-07-14	14	2	4	Finisher	Straw	Undocked	Slats	1928	819	566	543	42.4793	28.1639	29.3568	13	decreasing	#NAME?	8	0	0	32	100	0	0	0	0	100	0	0	0	0	0	100	0	0	0	0	100	0	0	0	0	0	0	0	37.5	12.5	37.5
14-2-4	2019-07-15	14	2	4	Finisher	Straw	Undocked	Slats	1585	697	392	496	43.9748	31.2934	24.7319	14	decreasing	#NAME?	8	0	0	32	100	0	0	0	0	100	0	0	0	0	0	100	0	0	0	0	100	0	0	0	0	0	0	0	37.5	12.5	37.5
14-2-4	2019-07-16	14	2	4	Finisher	Straw	Undocked	Slats	1510	644	419	447	42.649	29.6026	27.7483	15	decreasing	#NAME?	8	0	0	32	100	0	0	0	0	100	0	0	0	0	0	100	0	0	0	0	100	0	0	0	0	0	0	0	37.5	12.5	37.5
14-2-4	2019-07-17	14	2	4	Finisher	Straw	Undocked	Slats	1632	696	420	516	42.6471	31.6176	25.7353	16	decreasing	#NAME?	8	0	0	32	100	0	0	0	0	100	0	0	0	0	0	100	0	0	0	0	100	0	0	0	0	0	0	0	37.5	12.5	37.5
14-2-4	2019-07-18	14	2	4	Finisher	Straw	Undocked	Slats	1585	656	422	507	41.388	31.9874	26.6246	17	decreasing	#NAME?	8	0	0	32	100	0	0	0	0	100	0	0	0	0	0	100	0	0	0	0	100	0	0	0	0	0	0	0	37.5	12.5	37.5
14-2-4	2019-07-19	14	2	4	Finisher	Straw	Undocked	Slats	1497	619	368	510	41.3494	34.0681	24.5825	18	increasing	100	8	0	0	32	100	0	0	0	0	100	0	0	0	0	0	100	0	0	0	0	100	0	0	0	0	0	0	0	37.5	12.5	37.5
14-2-4	2019-07-20	14	2	4	Finisher	Straw	Undocked	Slats	1655	678	400	577	40.9668	34.864	24.1692	19	increasing	100	8	0	3	32	87.5	0	0	12.5	0	87.5	0	12.5	0	0	0	100	0	0	0	0	100	0	1	1	0	0	0	0	75	25	0
14-2-4	2019-07-21	14	2	4	Finisher	Straw	Undocked	Slats	1254	527	292	435	42.0255	34.689	23.2855	20	increasing	100	8	0	3	32	87.5	0	0	12.5	0	87.5	0	12.5	0	0	0	100	0	0	0	0	100	0	1	1	0	0	0	0	75	25	0
14-2-4	2019-07-22	14	2	4	Finisher	Straw	Undocked	Slats	1270	539	303	428	42.4409	33.7008	23.8583	21	increasing	100	8	0	3	32	87.5	0	0	12.5	0	87.5	0	12.5	0	0	0	100	0	0	0	0	100	0	1	1	0	0	0	0	75	25	0
14-2-4	2019-07-23	14	2	4	Finisher	Straw	Undocked	Slats	1221	465	313	443	38.0835	36.2817	25.6347	22	increasing	100	8	0	3	32	87.5	0	0	12.5	0	87.5	0	12.5	0	0	0	100	0	0	0	0	100	0	1	1	0	0	0	0	75	25	0
14-2-4	2019-07-24	14	2	4	Finisher	Straw	Undocked	Slats	1115	493	282	340	44.2152	30.4933	25.2915	23	increasing	100	8	0	3	32	87.5	0	0	12.5	0	87.5	0	12.5	0	0	0	100	0	0	0	0	100	0	1	1	0	0	0	0	75	25	0
14-2-4	2019-07-25	14	2	4	Finisher	Straw	Undocked	Slats	869	365	208	296	42.0023	34.0621	23.9356	24	unknown	100	8	0	3	32	87.5	0	0	12.5	0	87.5	0	12.5	0	0	0	100	0	0	0	0	100	0	1	1	0	0	0	0	75	25	0
14-2-6	2019-11-06	14	2	6	Finisher	Straw	Undocked	Slats	591	322	218	51	54.4839	8.62944	36.8866	2	decreasing	-275	8	0	15	32	0	25	62.5	12.5	0	87.5	0	0	12.5	0	0	100	0	0	0	0	100	0	8	1	1	0	0.125	1	12.5	50	37.5
14-2-6	2019-11-07	14	2	6	Finisher	Straw	Undocked	Slats	645	358	267	20	55.5039	3.10078	41.3953	3	decreasing	-275	8	0	4	32	75	0	25	0	0	100	0	0	0	0	0	100	0	0	0	0	100	0	2	0	0	0	0	0	50	37.5	12.5
14-2-6	2019-11-08	14	2	6	Finisher	Straw	Undocked	Slats	1083	634	398	51	58.5411	4.70914	36.7498	4	decreasing	-275	8	0	4	32	75	0	25	0	0	100	0	0	0	0	0	100	0	0	0	0	100	0	2	0	0	0	0	0	50	37.5	12.5
14-2-6	2019-11-09	14	2	6	Finisher	Straw	Undocked	Slats	482	285	170	27	59.1286	5.60166	35.2697	5	decreasing	-275	8	0	4	32	75	0	25	0	0	100	0	0	0	0	0	100	0	0	0	0	100	0	2	0	0	0	0	0	50	37.5	12.5
14-2-6	2019-11-10	14	2	6	Finisher	Straw	Undocked	Slats	589	313	242	34	53.1409	5.7725	41.0866	6	decreasing	-275	8	0	4	32	75	0	25	0	0	100	0	0	0	0	0	100	0	0	0	0	100	0	2	0	0	0	0	0	50	37.5	12.5
14-2-6	2019-11-11	14	2	6	Finisher	Straw	Undocked	Slats	1300	850	408	42	65.3846	3.23077	31.3846	7	decreasing	-275	8	0	4	32	75	0	25	0	0	100	0	0	0	0	0	100	0	0	0	0	100	0	2	0	0	0	0	0	50	37.5	12.5
14-2-6	2019-11-12	14	2	6	Finisher	Straw	Undocked	Slats	2046	1317	652	77	64.3695	3.76344	31.8671	8	decreasing	-275	8	0	4	32	75	0	25	0	0	100	0	0	0	0	0	100	0	0	0	0	100	0	2	0	0	0	0	0	50	37.5	12.5
14-2-6	2019-11-13	14	2	6	Finisher	Straw	Undocked	Slats	2471	1560	788	123	63.1323	4.97774	31.8899	9	decreasing	-275	8	0	4	32	75	0	25	0	0	100	0	0	0	0	0	100	0	0	0	0	100	0	2	0	0	0	0	0	50	37.5	12.5
14-2-6	2019-11-14	14	2	6	Finisher	Straw	Undocked	Slats	1966	1236	620	110	62.8688	5.59512	31.5361	10	decreasing	-275	8	0	4	32	75	0	25	0	0	100	0	0	0	0	0	100	0	0	0	0	100	0	2	0	0	0	0	0	50	37.5	12.5
14-2-6	2019-11-15	14	2	6	Finisher	Straw	Undocked	Slats	1934	1126	669	139	58.2213	7.18718	34.5915	11	increasing	42.8571	8	0	4	32	75	0	25	0	0	100	0	0	0	0	0	100	0	0	0	0	100	0	2	0	0	0	0	0	50	37.5	12.5
14-2-6	2019-11-16	14	2	6	Finisher	Straw	Undocked	Slats	2207	1123	932	152	50.8836	6.88718	42.2293	12	increasing	42.8571	8	0	7	32	50	12.5	37.5	0	0	100	0	0	0	0	0	100	0	0	0	0	100	0	4	0	0	0	0	0	75	25	0
14-2-6	2019-11-17	14	2	6	Finisher	Straw	Undocked	Slats	1244	668	473	103	53.6977	8.27974	38.0225	13	increasing	42.8571	8	0	7	32	50	12.5	37.5	0	0	100	0	0	0	0	0	100	0	0	0	0	100	0	4	0	0	0	0	0	75	25	0
14-2-6	2019-11-18	14	2	6	Finisher	Straw	Undocked	Slats	2651	1729	750	172	65.2207	6.48812	28.2912	14	increasing	42.8571	8	0	7	32	50	12.5	37.5	0	0	100	0	0	0	0	0	100	0	0	0	0	100	0	4	0	0	0	0	0	75	25	0
14-2-6	2019-11-19	14	2	6	Finisher	Straw	Undocked	Slats	3331	2135	904	292	64.0949	8.76614	27.139	15	increasing	42.8571	8	0	7	32	50	12.5	37.5	0	0	100	0	0	0	0	0	100	0	0	0	0	100	0	4	0	0	0	0	0	75	25	0
14-2-6	2019-11-20	14	2	6	Finisher	Straw	Undocked	Slats	2625	1650	761	214	62.8571	8.15238	28.9905	16	increasing	42.8571	8	0	7	32	50	12.5	37.5	0	0	100	0	0	0	0	0	100	0	0	0	0	100	0	4	0	0	0	0	0	75	25	0
14-2-6	2019-11-21	14	2	6	Finisher	Straw	Undocked	Slats	3021	1887	859	275	62.4628	9.10295	28.4343	17	increasing	42.8571	8	0	7	32	50	12.5	37.5	0	0	100	0	0	0	0	0	100	0	0	0	0	100	0	4	0	0	0	0	0	75	25	0
14-2-6	2019-11-22	14	2	6	Finisher	Straw	Undocked	Slats	2026	1164	636	226	57.4531	11.155	31.3919	18	increasing	36.3636	8	0	7	32	50	12.5	37.5	0	0	100	0	0	0	0	0	100	0	0	0	0	100	0	4	0	0	0	0	0	75	25	0
14-2-6	2019-11-23	14	2	6	Finisher	Straw	Undocked	Slats	955	576	273	106	60.3141	11.0995	28.5864	19	increasing	36.3636	8	0	11	32	50	0	12.5	37.5	0	62.5	0	0	37.5	0	0	100	0	0	0	0	100	0	4	3	3	0	0.75	1	62.5	37.5	0
14-2-6	2019-11-24	14	2	6	Finisher	Straw	Undocked	Slats	1077	684	264	129	63.5097	11.9777	24.5125	20	increasing	36.3636	8	0	11	32	50	0	12.5	37.5	0	62.5	0	0	37.5	0	0	100	0	0	0	0	100	0	4	3	3	0	0.75	1	62.5	37.5	0
14-2-6	2019-11-25	14	2	6	Finisher	Straw	Undocked	Slats	2370	1540	558	272	64.9789	11.4768	23.5443	21	increasing	36.3636	8	0	11	32	50	0	12.5	37.5	0	62.5	0	0	37.5	0	0	100	0	0	0	0	100	0	4	3	3	0	0.75	1	62.5	37.5	0
14-2-6	2019-11-26	14	2	6	Finisher	Straw	Undocked	Slats	3918	2470	912	536	63.0424	13.6804	23.2772	22	increasing	36.3636	8	0	11	32	50	0	12.5	37.5	0	62.5	0	0	37.5	0	0	100	0	0	0	0	100	0	4	3	3	0	0.75	1	62.5	37.5	0
14-2-6	2019-11-27	14	2	6	Finisher	Straw	Undocked	Slats	4155	2625	1015	515	63.1769	12.3947	24.4284	23	increasing	36.3636	8	0	11	32	50	0	12.5	37.5	0	62.5	0	0	37.5	0	0	100	0	0	0	0	100	0	4	3	3	0	0.75	1	62.5	37.5	0
14-2-6	2019-11-28	14	2	6	Finisher	Straw	Undocked	Slats	3716	2473	791	452	66.5501	12.1636	21.2863	24	increasing	36.3636	8	0	11	32	50	0	12.5	37.5	0	62.5	0	0	37.5	0	0	100	0	0	0	0	100	0	4	3	3	0	0.75	1	62.5	37.5	0
14-2-6	2019-11-29	14	2	6	Finisher	Straw	Undocked	Slats	4117	2549	897	671	61.914	16.2983	21.7877	25	decreasing	-10	8	0	11	32	50	0	12.5	37.5	0	62.5	0	0	37.5	0	0	100	0	0	0	0	100	0	4	3	3	0	0.75	1	62.5	37.5	0
14-2-6	2019-11-30	14	2	6	Finisher	Straw	Undocked	Slats	4696	2981	944	771	63.4796	16.4182	20.1022	26	decreasing	-10	8	0	10	32	50	0	25	25	0	75	0	0	25	0	0	100	0	0	0	0	100	0	4	2	2	0	0.5	1	25	50	25
14-2-6	2019-12-01	14	2	6	Finisher	Straw	Undocked	Slats	4655	2642	1007	1006	56.7562	21.6112	21.6327	27	decreasing	-10	8	0	10	32	50	0	25	25	0	75	0	0	25	0	0	100	0	0	0	0	100	0	4	2	2	0	0.5	1	25	50	25
14-2-6	2019-12-02	14	2	6	Finisher	Straw	Undocked	Slats	3871	2281	862	728	58.9253	18.8065	22.2681	28	decreasing	-10	8	0	10	32	50	0	25	25	0	75	0	0	25	0	0	100	0	0	0	0	100	0	4	2	2	0	0.5	1	25	50	25
14-2-6	2019-12-03	14	2	6	Finisher	Straw	Undocked	Slats	3621	2121	767	733	58.575	20.243	21.182	29	decreasing	-10	8	0	10	32	50	0	25	25	0	75	0	0	25	0	0	100	0	0	0	0	100	0	4	2	2	0	0.5	1	25	50	25
14-2-6	2019-12-04	14	2	6	Finisher	Straw	Undocked	Slats	3886	2244	815	827	57.7458	21.2815	20.9727	30	decreasing	-10	8	0	10	32	50	0	25	25	0	75	0	0	25	0	0	100	0	0	0	0	100	0	4	2	2	0	0.5	1	25	50	25
14-2-6	2019-12-05	14	2	6	Finisher	Straw	Undocked	Slats	3665	1941	797	927	52.9604	25.2933	21.7462	31	decreasing	-42.8571	8	0	10	32	50	0	25	25	0	75	0	0	25	0	0	100	0	0	0	0	100	0	4	2	2	0	0.5	1	25	50	25
14-2-6	2019-12-06	14	2	6	Finisher	Straw	Undocked	Slats	4003	2181	885	937	54.4841	23.4074	22.1084	32	decreasing	-42.8571	8	0	7	32	62.5	0	25	12.5	0	87.5	12.5	0	0	0	0	100	0	0	0	0	100	0	3	1	0	0	0	0	37.5	37.5	25
14-2-6	2019-12-07	14	2	6	Finisher	Straw	Undocked	Slats	3909	2036	865	1008	52.0849	25.7866	22.1284	33	decreasing	-42.8571	8	0	7	32	62.5	0	25	12.5	0	87.5	12.5	0	0	0	0	100	0	0	0	0	100	0	3	1	0	0	0	0	37.5	37.5	25
14-2-6	2019-12-08	14	2	6	Finisher	Straw	Undocked	Slats	4777	2456	1160	1161	51.413	24.304	24.283	34	decreasing	-42.8571	8	0	7	32	62.5	0	25	12.5	0	87.5	12.5	0	0	0	0	100	0	0	0	0	100	0	3	1	0	0	0	0	37.5	37.5	25
14-2-6	2019-12-09	14	2	6	Finisher	Straw	Undocked	Slats	4850	2284	1265	1301	47.0928	26.8247	26.0825	35	decreasing	-42.8571	8	0	7	32	62.5	0	25	12.5	0	87.5	12.5	0	0	0	0	100	0	0	0	0	100	0	3	1	0	0	0	0	37.5	37.5	25
14-2-6	2019-12-10	14	2	6	Finisher	Straw	Undocked	Slats	5217	2629	1213	1375	50.3929	26.3561	23.2509	36	decreasing	-42.8571	8	0	7	32	62.5	0	25	12.5	0	87.5	12.5	0	0	0	0	100	0	0	0	0	100	0	3	1	0	0	0	0	37.5	37.5	25
14-2-6	2019-12-11	14	2	6	Finisher	Straw	Undocked	Slats	910	532	176	202	58.4615	22.1978	19.3407	37	decreasing	-42.8571	8	0	7	32	62.5	0	25	12.5	0	87.5	12.5	0	0	0	0	100	0	0	0	0	100	0	3	1	0	0	0	0	37.5	37.5	25
14-2-6	2019-12-12	14	2	6	Finisher	Straw	Undocked	Slats	3657	1901	845	911	51.9825	24.9111	23.1064	38	unknown	-42.8571	8	0	7	32	62.5	0	25	12.5	0	87.5	12.5	0	0	0	0	100	0	0	0	0	100	0	3	1	0	0	0	0	37.5	37.5	25
14-3-1	2019-01-30	14	3	1	Finisher	Straw	Undocked	Slats	1800	643	422	735	35.7222	40.8333	23.4444	8	decreasing	-30	10	0	13	40	40	0	50	10	0	90	0	0	10	0	0	100	0	0	0	0	100	0	6	1	1	0	0.166667	1	20	80	0
14-3-1	2019-01-31	14	3	1	Finisher	Straw	Undocked	Slats	2066	846	459	761	40.9487	36.8345	22.2168	9	decreasing	-30	10	0	10	40	60	0	20	20	0	80	0	0	20	0	0	100	0	0	0	0	100	0	4	2	2	0	0.5	1	10	90	0
14-3-1	2019-02-01	14	3	1	Finisher	Straw	Undocked	Slats	1430	606	316	508	42.3776	35.5245	22.0979	10	decreasing	-30	10	0	10	40	60	0	20	20	0	80	0	0	20	0	0	100	0	0	0	0	100	0	4	2	2	0	0.5	1	10	90	0
14-3-1	2019-02-02	14	3	1	Finisher	Straw	Undocked	Slats	1116	472	250	394	42.2939	35.3047	22.4014	11	decreasing	-30	10	0	10	40	60	0	20	20	0	80	0	0	20	0	0	100	0	0	0	0	100	0	4	2	2	0	0.5	1	10	90	0
14-3-1	2019-02-03	14	3	1	Finisher	Straw	Undocked	Slats	708	252	143	313	35.5932	44.209	20.1977	12	decreasing	-30	10	0	10	40	60	0	20	20	0	80	0	0	20	0	0	100	0	0	0	0	100	0	4	2	2	0	0.5	1	10	90	0
14-3-1	2019-02-04	14	3	1	Finisher	Straw	Undocked	Slats	1428	562	332	534	39.3557	37.395	23.2493	13	decreasing	-30	10	0	10	40	60	0	20	20	0	80	0	0	20	0	0	100	0	0	0	0	100	0	4	2	2	0	0.5	1	10	90	0
14-3-1	2019-02-05	14	3	1	Finisher	Straw	Undocked	Slats	2571	807	603	1161	31.3886	45.1575	23.4539	14	decreasing	-30	10	0	10	40	60	0	20	20	0	80	0	0	20	0	0	100	0	0	0	0	100	0	4	2	2	0	0.5	1	10	90	0
14-3-1	2019-02-06	14	3	1	Finisher	Straw	Undocked	Slats	1483	568	325	590	38.3007	39.7842	21.915	15	decreasing	-25	10	0	10	40	60	0	20	20	0	80	0	0	20	0	0	100	0	0	0	0	100	0	4	2	2	0	0.5	1	10	90	0
14-3-1	2019-02-07	14	3	1	Finisher	Straw	Undocked	Slats	1816	615	455	746	33.8656	41.0793	25.0551	16	decreasing	-25	10	0	14	40	30	0	70	0	0	100	0	0	0	0	0	100	0	0	0	0	100	0	7	0	0	0	0	0	0	100	0
14-3-1	2019-02-08	14	3	1	Finisher	Straw	Undocked	Slats	1476	542	409	525	36.7209	35.5691	27.71	17	decreasing	-25	10	0	14	40	30	0	70	0	0	100	0	0	0	0	0	100	0	0	0	0	100	0	7	0	0	0	0	0	0	100	0
14-3-1	2019-02-09	14	3	1	Finisher	Straw	Undocked	Slats	1671	582	445	644	34.8294	38.5398	26.6308	18	decreasing	-25	10	0	14	40	30	0	70	0	0	100	0	0	0	0	0	100	0	0	0	0	100	0	7	0	0	0	0	0	0	100	0
14-3-1	2019-02-10	14	3	1	Finisher	Straw	Undocked	Slats	1831	625	468	738	34.1344	40.3058	25.5598	19	decreasing	-25	10	0	14	40	30	0	70	0	0	100	0	0	0	0	0	100	0	0	0	0	100	0	7	0	0	0	0	0	0	100	0
14-3-1	2019-02-11	14	3	1	Finisher	Straw	Undocked	Slats	1758	664	428	666	37.7702	37.884	24.3458	20	decreasing	-25	10	0	14	40	30	0	70	0	0	100	0	0	0	0	0	100	0	0	0	0	100	0	7	0	0	0	0	0	0	100	0
14-3-1	2019-02-12	14	3	1	Finisher	Straw	Undocked	Slats	1048	381	245	422	36.355	40.2672	23.3779	21	decreasing	-25	10	0	14	40	30	0	70	0	0	100	0	0	0	0	0	100	0	0	0	0	100	0	7	0	0	0	0	0	0	100	0
14-3-1	2019-02-19	14	3	1	Finisher	Straw	Undocked	Slats	962	276	242	444	28.6902	46.1538	25.1559	28	increasing	42.8571	10	0	14	40	30	0	70	0	0	100	0	0	0	0	0	100	0	0	0	0	100	0	7	0	0	0	0	0	0	100	0
14-3-1	2019-02-20	14	3	1	Finisher	Straw	Undocked	Slats	1430	522	346	562	36.5035	39.3007	24.1958	29	decreasing	-40	10	0	14	40	30	0	70	0	0	100	0	0	0	0	0	100	0	0	0	0	100	0	7	0	0	0	0	0	0	100	0
14-3-1	2019-02-21	14	3	1	Finisher	Straw	Undocked	Slats	1526	537	366	623	35.19	40.8257	23.9843	30	decreasing	-40	10	0	10	40	50	0	50	0	0	100	0	0	0	0	0	100	0	0	0	0	100	0	5	0	0	0	0	0	0	100	0
14-3-1	2019-02-22	14	3	1	Finisher	Straw	Undocked	Slats	1978	613	475	890	30.9909	44.9949	24.0142	31	decreasing	-40	10	0	10	40	50	0	50	0	0	100	0	0	0	0	0	100	0	0	0	0	100	0	5	0	0	0	0	0	0	100	0
14-3-1	2019-02-23	14	3	1	Finisher	Straw	Undocked	Slats	1591	548	351	692	34.4437	43.4947	22.0616	32	decreasing	-40	10	0	10	40	50	0	50	0	0	100	0	0	0	0	0	100	0	0	0	0	100	0	5	0	0	0	0	0	0	100	0
14-3-1	2019-02-24	14	3	1	Finisher	Straw	Undocked	Slats	1732	583	444	705	33.6605	40.7044	25.6351	33	decreasing	-40	10	0	10	40	50	0	50	0	0	100	0	0	0	0	0	100	0	0	0	0	100	0	5	0	0	0	0	0	0	100	0
14-3-1	2019-02-25	14	3	1	Finisher	Straw	Undocked	Slats	1323	467	324	532	35.2986	40.2116	24.4898	34	decreasing	-40	10	0	10	40	50	0	50	0	0	100	0	0	0	0	0	100	0	0	0	0	100	0	5	0	0	0	0	0	0	100	0
14-3-1	2019-02-26	14	3	1	Finisher	Straw	Undocked	Slats	1888	646	477	765	34.2161	40.5191	25.2648	35	decreasing	-40	10	0	10	40	50	0	50	0	0	100	0	0	0	0	0	100	0	0	0	0	100	0	5	0	0	0	0	0	0	100	0
14-3-1	2019-02-27	14	3	1	Finisher	Straw	Undocked	Slats	1276	444	316	516	34.7962	40.4389	24.7649	36	unknown	-40	10	0	10	40	50	0	50	0	0	100	0	0	0	0	0	100	0	0	0	0	100	0	5	0	0	0	0	0	0	100	0
14-3-3	2019-05-15	14	3	3	Finisher	Straw	Undocked	Slats	906	483	225	198	53.3113	21.8543	24.8344	2	increasing	55.5556	9	0	8	36	55.5556	0	44.4444	0	0	100	0	0	0	0	0	77.7778	22.2222	0	0	0	100	0	4	0	0	0	0	0	0	100	0
14-3-3	2019-05-16	14	3	3	Finisher	Straw	Undocked	Slats	1540	736	397	407	47.7922	26.4286	25.7792	3	increasing	55.5556	9	0	18	36	0	0	100	0	0	100	0	0	0	0	0	77.7778	22.2222	0	0	0	100	0	9	0	0	0	0	0	0	100	0
14-3-3	2019-05-17	14	3	3	Finisher	Straw	Undocked	Slats	1693	751	464	478	44.3591	28.2339	27.407	4	increasing	55.5556	9	0	18	36	0	0	100	0	0	100	0	0	0	0	0	77.7778	22.2222	0	0	0	100	0	9	0	0	0	0	0	0	100	0
14-3-3	2019-05-18	14	3	3	Finisher	Straw	Undocked	Slats	1923	997	450	476	51.8461	24.753	23.4009	5	increasing	55.5556	9	0	18	36	0	0	100	0	0	100	0	0	0	0	0	77.7778	22.2222	0	0	0	100	0	9	0	0	0	0	0	0	100	0
14-3-3	2019-05-19	14	3	3	Finisher	Straw	Undocked	Slats	1577	798	335	444	50.6024	28.1547	21.2429	6	increasing	55.5556	9	0	18	36	0	0	100	0	0	100	0	0	0	0	0	77.7778	22.2222	0	0	0	100	0	9	0	0	0	0	0	0	100	0
14-3-3	2019-05-20	14	3	3	Finisher	Straw	Undocked	Slats	1689	831	387	471	49.2007	27.8863	22.913	7	increasing	55.5556	9	0	18	36	0	0	100	0	0	100	0	0	0	0	0	77.7778	22.2222	0	0	0	100	0	9	0	0	0	0	0	0	100	0
14-3-3	2019-05-21	14	3	3	Finisher	Straw	Undocked	Slats	1639	809	329	501	49.3594	30.5674	20.0732	8	increasing	55.5556	9	0	18	36	0	0	100	0	0	100	0	0	0	0	0	77.7778	22.2222	0	0	0	100	0	9	0	0	0	0	0	0	100	0
14-3-3	2019-05-22	14	3	3	Finisher	Straw	Undocked	Slats	1830	892	365	573	48.7432	31.3115	19.9454	9	decreasing	-80	9	0	18	36	0	0	100	0	0	100	0	0	0	0	0	77.7778	22.2222	0	0	0	100	0	9	0	0	0	0	0	0	100	0
14-3-3	2019-05-23	14	3	3	Finisher	Straw	Undocked	Slats	2097	1040	412	645	49.5947	30.7582	19.6471	10	decreasing	-80	9	0	10	36	44.4444	0	55.5556	0	0	100	0	0	0	0	0	77.7778	22.2222	0	0	0	100	0	5	0	0	0	0	0	0	100	0
14-3-3	2019-05-24	14	3	3	Finisher	Straw	Undocked	Slats	2078	984	450	644	47.3532	30.9913	21.6554	11	decreasing	-80	9	0	10	36	44.4444	0	55.5556	0	0	100	0	0	0	0	0	77.7778	22.2222	0	0	0	100	0	5	0	0	0	0	0	0	100	0
14-3-3	2019-05-25	14	3	3	Finisher	Straw	Undocked	Slats	1686	779	316	591	46.204	35.0534	18.7426	12	decreasing	-80	9	0	10	36	44.4444	0	55.5556	0	0	100	0	0	0	0	0	77.7778	22.2222	0	0	0	100	0	5	0	0	0	0	0	0	100	0
14-3-3	2019-05-26	14	3	3	Finisher	Straw	Undocked	Slats	1644	758	326	560	46.1071	34.0633	19.8297	13	decreasing	-80	9	0	10	36	44.4444	0	55.5556	0	0	100	0	0	0	0	0	77.7778	22.2222	0	0	0	100	0	5	0	0	0	0	0	0	100	0
14-3-3	2019-05-27	14	3	3	Finisher	Straw	Undocked	Slats	2210	952	439	819	43.0769	37.0588	19.8643	14	decreasing	-80	9	0	10	36	44.4444	0	55.5556	0	0	100	0	0	0	0	0	77.7778	22.2222	0	0	0	100	0	5	0	0	0	0	0	0	100	0
14-3-3	2019-05-28	14	3	3	Finisher	Straw	Undocked	Slats	1894	824	409	661	43.5058	34.8997	21.5945	15	decreasing	-80	9	0	10	36	44.4444	0	55.5556	0	0	100	0	0	0	0	0	77.7778	22.2222	0	0	0	100	0	5	0	0	0	0	0	0	100	0
14-3-3	2019-05-29	14	3	3	Finisher	Straw	Undocked	Slats	1532	626	344	562	40.8616	36.6841	22.4543	16	decreasing	-11.1111	9	0	10	36	44.4444	0	55.5556	0	0	100	0	0	0	0	0	77.7778	22.2222	0	0	0	100	0	5	0	0	0	0	0	0	100	0
14-3-3	2019-05-30	14	3	3	Finisher	Straw	Undocked	Slats	1961	864	378	719	44.0592	36.665	19.2759	17	decreasing	-11.1111	9	0	9	36	66.6667	0	0	33.3333	0	66.6667	0	33.3333	0	0	0	100	0	0	0	0	100	0	3	3	0	0	0	0	44.4444	22.2222	33.3333
14-3-3	2019-05-31	14	3	3	Finisher	Straw	Undocked	Slats	2181	899	465	817	41.2196	37.4599	21.3205	18	decreasing	-11.1111	9	0	9	36	66.6667	0	0	33.3333	0	66.6667	0	33.3333	0	0	0	100	0	0	0	0	100	0	3	3	0	0	0	0	44.4444	22.2222	33.3333
14-3-3	2019-06-01	14	3	3	Finisher	Straw	Undocked	Slats	1795	791	360	644	44.0669	35.8774	20.0557	19	decreasing	-11.1111	9	0	9	36	66.6667	0	0	33.3333	0	66.6667	0	33.3333	0	0	0	100	0	0	0	0	100	0	3	3	0	0	0	0	44.4444	22.2222	33.3333
14-3-3	2019-06-02	14	3	3	Finisher	Straw	Undocked	Slats	1792	761	402	629	42.4665	35.1004	22.433	20	decreasing	-11.1111	9	0	9	36	66.6667	0	0	33.3333	0	66.6667	0	33.3333	0	0	0	100	0	0	0	0	100	0	3	3	0	0	0	0	44.4444	22.2222	33.3333
14-3-3	2019-06-03	14	3	3	Finisher	Straw	Undocked	Slats	2015	848	419	748	42.0844	37.1216	20.794	21	decreasing	-11.1111	9	0	9	36	66.6667	0	0	33.3333	0	66.6667	0	33.3333	0	0	0	100	0	0	0	0	100	0	3	3	0	0	0	0	44.4444	22.2222	33.3333
14-3-3	2019-06-04	14	3	3	Finisher	Straw	Undocked	Slats	281	130	49	102	46.2633	36.2989	17.4377	22	decreasing	-11.1111	9	0	9	36	66.6667	0	0	33.3333	0	66.6667	0	33.3333	0	0	0	100	0	0	0	0	100	0	3	3	0	0	0	0	44.4444	22.2222	33.3333
14-3-3	2019-06-05	14	3	3	Finisher	Straw	Undocked	Slats	925	338	179	408	36.5405	44.1081	19.3514	23	increasing	35.7143	9	0	9	36	66.6667	0	0	33.3333	0	66.6667	0	33.3333	0	0	0	100	0	0	0	0	100	0	3	3	0	0	0	0	44.4444	22.2222	33.3333
14-3-3	2019-06-06	14	3	3	Finisher	Straw	Undocked	Slats	1665	710	292	663	42.6426	39.8198	17.5375	24	increasing	35.7143	9	0	14	36	44.4444	0	11.1111	44.4444	0	55.5556	22.2222	22.2222	0	0	0	77.7778	11.1111	11.1111	0	0	100	0	5	4	0	0	0	0	33.3333	44.4444	22.2222
14-3-3	2019-06-07	14	3	3	Finisher	Straw	Undocked	Slats	1614	618	345	651	38.29	40.3346	21.3755	25	increasing	35.7143	9	0	14	36	44.4444	0	11.1111	44.4444	0	55.5556	22.2222	22.2222	0	0	0	77.7778	11.1111	11.1111	0	0	100	0	5	4	0	0	0	0	33.3333	44.4444	22.2222
14-3-3	2019-06-08	14	3	3	Finisher	Straw	Undocked	Slats	1667	607	359	701	36.4127	42.0516	21.5357	26	increasing	35.7143	9	0	14	36	44.4444	0	11.1111	44.4444	0	55.5556	22.2222	22.2222	0	0	0	77.7778	11.1111	11.1111	0	0	100	0	5	4	0	0	0	0	33.3333	44.4444	22.2222
14-3-3	2019-06-09	14	3	3	Finisher	Straw	Undocked	Slats	1862	765	372	725	41.0849	38.9366	19.9785	27	increasing	35.7143	9	0	14	36	44.4444	0	11.1111	44.4444	0	55.5556	22.2222	22.2222	0	0	0	77.7778	11.1111	11.1111	0	0	100	0	5	4	0	0	0	0	33.3333	44.4444	22.2222
14-3-3	2019-06-10	14	3	3	Finisher	Straw	Undocked	Slats	1784	694	364	726	38.9013	40.6951	20.4036	28	increasing	35.7143	9	0	14	36	44.4444	0	11.1111	44.4444	0	55.5556	22.2222	22.2222	0	0	0	77.7778	11.1111	11.1111	0	0	100	0	5	4	0	0	0	0	33.3333	44.4444	22.2222
14-3-3	2019-06-11	14	3	3	Finisher	Straw	Undocked	Slats	1431	596	291	544	41.6492	38.0154	20.3354	29	increasing	35.7143	9	0	14	36	44.4444	0	11.1111	44.4444	0	55.5556	22.2222	22.2222	0	0	0	77.7778	11.1111	11.1111	0	0	100	0	5	4	0	0	0	0	33.3333	44.4444	22.2222
14-3-3	2019-06-12	14	3	3	Finisher	Straw	Undocked	Slats	1235	459	241	535	37.166	43.3198	19.5142	30	increasing	35.7143	9	0	14	36	44.4444	0	11.1111	44.4444	0	55.5556	22.2222	22.2222	0	0	0	77.7778	11.1111	11.1111	0	0	100	0	5	4	0	0	0	0	33.3333	44.4444	22.2222
14-3-3	2019-06-13	14	3	3	Finisher	Straw	Undocked	Slats	1736	673	352	711	38.7673	40.9562	20.2765	31	decreasing	-16.6667	9	0	14	36	44.4444	0	11.1111	44.4444	0	55.5556	22.2222	22.2222	0	0	0	77.7778	11.1111	11.1111	0	0	100	0	5	4	0	0	0	0	33.3333	44.4444	22.2222
14-3-3	2019-06-14	14	3	3	Finisher	Straw	Undocked	Slats	1123	414	236	473	36.8655	42.1193	21.0151	32	decreasing	-16.6667	9	0	12	36	44.4444	0	33.3333	22.2222	0	77.7778	0	0	22.2222	0	0	77.7778	22.2222	0	0	0	100	0	5	2	2	0	0.4	1	55.5556	44.4444	0
14-3-3	2019-06-15	14	3	3	Finisher	Straw	Undocked	Slats	1134	398	220	516	35.097	45.5026	19.4004	33	decreasing	-16.6667	9	0	12	36	44.4444	0	33.3333	22.2222	0	77.7778	0	0	22.2222	0	0	77.7778	22.2222	0	0	0	100	0	5	2	2	0	0.4	1	55.5556	44.4444	0
14-3-3	2019-06-16	14	3	3	Finisher	Straw	Undocked	Slats	962	361	194	407	37.526	42.3077	20.1663	34	decreasing	-16.6667	9	0	12	36	44.4444	0	33.3333	22.2222	0	77.7778	0	0	22.2222	0	0	77.7778	22.2222	0	0	0	100	0	5	2	2	0	0.4	1	55.5556	44.4444	0
14-3-3	2019-06-17	14	3	3	Finisher	Straw	Undocked	Slats	986	331	193	462	33.57	46.856	19.574	35	decreasing	-16.6667	9	0	12	36	44.4444	0	33.3333	22.2222	0	77.7778	0	0	22.2222	0	0	77.7778	22.2222	0	0	0	100	0	5	2	2	0	0.4	1	55.5556	44.4444	0
14-3-3	2019-06-18	14	3	3	Finisher	Straw	Undocked	Slats	1216	404	247	565	33.2237	46.4638	20.3125	36	decreasing	-16.6667	9	0	12	36	44.4444	0	33.3333	22.2222	0	77.7778	0	0	22.2222	0	0	77.7778	22.2222	0	0	0	100	0	5	2	2	0	0.4	1	55.5556	44.4444	0
14-3-3	2019-06-19	14	3	3	Finisher	Straw	Undocked	Slats	626	208	148	270	33.2268	43.131	23.6422	37	unknown	-16.6667	9	0	12	36	44.4444	0	33.3333	22.2222	0	77.7778	0	0	22.2222	0	0	77.7778	22.2222	0	0	0	100	0	5	2	2	0	0.4	1	55.5556	44.4444	0
14-3-5	2019-09-02	14	3	5	Finisher	Straw	Undocked	Slats	288	152	99	37	52.7778	12.8472	34.375	1	increasing	66.6667	8	0	3	32	75	12.5	12.5	0	0	100	0	0	0	0	0	100	0	0	0	0	100	0	2	0	0	0	0	0	62.5	25	12.5
14-3-5	2019-09-03	14	3	5	Finisher	Straw	Undocked	Slats	666	326	269	71	48.9489	10.6607	40.3904	2	increasing	66.6667	8	0	9	32	37.5	12.5	50	0	0	100	0	0	0	0	0	100	0	0	0	0	100	0	5	0	0	0	0	0	50	37.5	12.5
14-3-5	2019-09-04	14	3	5	Finisher	Straw	Undocked	Slats	663	341	246	76	51.4329	11.463	37.1041	3	increasing	66.6667	8	0	9	32	37.5	12.5	50	0	0	100	0	0	0	0	0	100	0	0	0	0	100	0	5	0	0	0	0	0	50	37.5	12.5
14-3-5	2019-09-05	14	3	5	Finisher	Straw	Undocked	Slats	597	312	205	80	52.2613	13.4003	34.3384	4	increasing	25	8	0	9	32	37.5	12.5	50	0	0	100	0	0	0	0	0	100	0	0	0	0	100	0	5	0	0	0	0	0	50	37.5	12.5
14-3-5	2019-09-06	14	3	5	Finisher	Straw	Undocked	Slats	588	310	226	52	52.7211	8.84354	38.4354	5	increasing	25	8	0	12	32	37.5	12.5	12.5	37.5	0	62.5	0	0	37.5	0	0	100	0	0	0	0	100	0	5	3	3	0	0.6	1	62.5	37.5	0
14-3-5	2019-09-07	14	3	5	Finisher	Straw	Undocked	Slats	449	242	161	46	53.8976	10.245	35.8575	6	increasing	25	8	0	12	32	37.5	12.5	12.5	37.5	0	62.5	0	0	37.5	0	0	100	0	0	0	0	100	0	5	3	3	0	0.6	1	62.5	37.5	0
14-3-5	2019-09-08	14	3	5	Finisher	Straw	Undocked	Slats	537	310	175	52	57.7281	9.68343	32.5885	7	increasing	25	8	0	12	32	37.5	12.5	12.5	37.5	0	62.5	0	0	37.5	0	0	100	0	0	0	0	100	0	5	3	3	0	0.6	1	62.5	37.5	0
14-3-5	2019-09-09	14	3	5	Finisher	Straw	Undocked	Slats	497	250	186	61	50.3018	12.2736	37.4245	8	increasing	25	8	0	12	32	37.5	12.5	12.5	37.5	0	62.5	0	0	37.5	0	0	100	0	0	0	0	100	0	5	3	3	0	0.6	1	62.5	37.5	0
14-3-5	2019-09-10	14	3	5	Finisher	Straw	Undocked	Slats	856	473	296	87	55.257	10.1636	34.5794	9	increasing	25	8	0	12	32	37.5	12.5	12.5	37.5	0	62.5	0	0	37.5	0	0	100	0	0	0	0	100	0	5	3	3	0	0.6	1	62.5	37.5	0
14-3-5	2019-09-11	14	3	5	Finisher	Straw	Undocked	Slats	656	353	208	95	53.811	14.4817	31.7073	10	increasing	25	8	0	12	32	37.5	12.5	12.5	37.5	0	62.5	0	0	37.5	0	0	100	0	0	0	0	100	0	5	3	3	0	0.6	1	62.5	37.5	0
14-3-5	2019-09-12	14	3	5	Finisher	Straw	Undocked	Slats	709	376	253	80	53.0324	11.2835	35.6841	11	increasing	25	8	0	12	32	37.5	12.5	12.5	37.5	0	62.5	0	0	37.5	0	0	100	0	0	0	0	100	0	5	3	3	0	0.6	1	62.5	37.5	0
14-3-5	2019-09-13	14	3	5	Finisher	Straw	Undocked	Slats	705	384	240	81	54.4681	11.4894	34.0426	12	increasing	25	8	0	16	32	25	0	25	50	0	50	0	25	25	0	0	100	0	0	0	0	100	0	6	4	2	0	0.333333	0.5	62.5	25	12.5
14-3-5	2019-09-14	14	3	5	Finisher	Straw	Undocked	Slats	626	330	220	76	52.7157	12.1406	35.1438	13	increasing	25	8	0	16	32	25	0	25	50	0	50	0	25	25	0	0	100	0	0	0	0	100	0	6	4	2	0	0.333333	0.5	62.5	25	12.5
14-3-5	2019-09-15	14	3	5	Finisher	Straw	Undocked	Slats	766	420	270	76	54.8303	9.92167	35.248	14	increasing	25	8	0	16	32	25	0	25	50	0	50	0	25	25	0	0	100	0	0	0	0	100	0	6	4	2	0	0.333333	0.5	62.5	25	12.5
14-3-5	2019-09-16	14	3	5	Finisher	Straw	Undocked	Slats	663	368	214	81	55.5053	12.2172	32.2775	15	increasing	25	8	0	16	32	25	0	25	50	0	50	0	25	25	0	0	100	0	0	0	0	100	0	6	4	2	0	0.333333	0.5	62.5	25	12.5
14-3-5	2019-09-17	14	3	5	Finisher	Straw	Undocked	Slats	415	222	151	42	53.494	10.1205	36.3855	16	increasing	25	8	0	16	32	25	0	25	50	0	50	0	25	25	0	0	100	0	0	0	0	100	0	6	4	2	0	0.333333	0.5	62.5	25	12.5
14-3-5	2019-09-18	14	3	5	Finisher	Straw	Undocked	Slats	691	399	223	69	57.7424	9.98553	32.2721	17	increasing	25	8	0	16	32	25	0	25	50	0	50	0	25	25	0	0	100	0	0	0	0	100	0	6	4	2	0	0.333333	0.5	62.5	25	12.5
14-3-5	2019-09-19	14	3	5	Finisher	Straw	Undocked	Slats	564	334	165	65	59.2199	11.5248	29.2553	18	decreasing	-6.66667	8	0	16	32	25	0	25	50	0	50	0	25	25	0	0	100	0	0	0	0	100	0	6	4	2	0	0.333333	0.5	62.5	25	12.5
14-3-5	2019-09-20	14	3	5	Finisher	Straw	Undocked	Slats	424	254	122	48	59.9057	11.3208	28.7736	19	decreasing	-6.66667	8	0	15	32	25	12.5	12.5	50	0	50	0	37.5	12.5	0	0	100	0	0	0	0	100	0	6	4	1	0	0.166667	0.25	50	50	0
14-3-5	2019-09-21	14	3	5	Finisher	Straw	Undocked	Slats	383	214	128	41	55.8747	10.705	33.4204	20	decreasing	-6.66667	8	0	15	32	25	12.5	12.5	50	0	50	0	37.5	12.5	0	0	100	0	0	0	0	100	0	6	4	1	0	0.166667	0.25	50	50	0
14-3-5	2019-09-22	14	3	5	Finisher	Straw	Undocked	Slats	545	352	139	54	64.5872	9.90826	25.5046	21	decreasing	-6.66667	8	0	15	32	25	12.5	12.5	50	0	50	0	37.5	12.5	0	0	100	0	0	0	0	100	0	6	4	1	0	0.166667	0.25	50	50	0
14-3-5	2019-09-23	14	3	5	Finisher	Straw	Undocked	Slats	606	343	197	66	56.6007	10.8911	32.5083	22	decreasing	-6.66667	8	0	15	32	25	12.5	12.5	50	0	50	0	37.5	12.5	0	0	100	0	0	0	0	100	0	6	4	1	0	0.166667	0.25	50	50	0
14-3-5	2019-09-24	14	3	5	Finisher	Straw	Undocked	Slats	743	433	189	121	58.2773	16.2853	25.4374	23	decreasing	-6.66667	8	0	15	32	25	12.5	12.5	50	0	50	0	37.5	12.5	0	0	100	0	0	0	0	100	0	6	4	1	0	0.166667	0.25	50	50	0
14-3-5	2019-09-25	14	3	5	Finisher	Straw	Undocked	Slats	726	419	207	100	57.7135	13.7741	28.5124	24	decreasing	-6.66667	8	0	15	32	25	12.5	12.5	50	0	50	0	37.5	12.5	0	0	100	0	0	0	0	100	0	6	4	1	0	0.166667	0.25	50	50	0
14-3-5	2019-09-26	14	3	5	Finisher	Straw	Undocked	Slats	788	441	216	131	55.9645	16.6244	27.4112	25	decreasing	-275	8	0	15	32	25	12.5	12.5	50	0	50	0	37.5	12.5	0	0	100	0	0	0	0	100	0	6	4	1	0	0.166667	0.25	50	50	0
14-3-5	2019-09-27	14	3	5	Finisher	Straw	Undocked	Slats	1004	572	235	197	56.9721	19.6215	23.4064	26	decreasing	-275	6	2	3	24	83.3333	0	0	16.6667	0	83.3333	0	0	16.6667	0	0	100	0	0	0	0	100	0	1	1	1	0	1	1	33.3333	0	66.6667
14-3-5	2019-09-28	14	3	5	Finisher	Straw	Undocked	Slats	805	432	229	144	53.6646	17.8882	28.4472	27	decreasing	-275	6	2	3	24	83.3333	0	0	16.6667	0	83.3333	0	0	16.6667	0	0	100	0	0	0	0	100	0	1	1	1	0	1	1	33.3333	0	66.6667
14-3-5	2019-09-29	14	3	5	Finisher	Straw	Undocked	Slats	865	479	220	166	55.3757	19.1908	25.4335	28	decreasing	-275	6	2	3	24	83.3333	0	0	16.6667	0	83.3333	0	0	16.6667	0	0	100	0	0	0	0	100	0	1	1	1	0	1	1	33.3333	0	66.6667
14-3-5	2019-09-30	14	3	5	Finisher	Straw	Undocked	Slats	690	373	176	141	54.058	20.4348	25.5072	29	decreasing	-275	6	2	3	24	83.3333	0	0	16.6667	0	83.3333	0	0	16.6667	0	0	100	0	0	0	0	100	0	1	1	1	0	1	1	33.3333	0	66.6667
14-3-5	2019-10-01	14	3	5	Finisher	Straw	Undocked	Slats	688	394	166	128	57.2674	18.6047	24.1279	30	decreasing	-275	6	2	3	24	83.3333	0	0	16.6667	0	83.3333	0	0	16.6667	0	0	100	0	0	0	0	100	0	1	1	1	0	1	1	33.3333	0	66.6667
14-3-5	2019-10-02	14	3	5	Finisher	Straw	Undocked	Slats	524	278	144	102	53.0534	19.4656	27.4809	31	decreasing	-275	6	2	3	24	83.3333	0	0	16.6667	0	83.3333	0	0	16.6667	0	0	100	0	0	0	0	100	0	1	1	1	0	1	1	33.3333	0	66.6667
14-3-5	2019-10-03	14	3	5	Finisher	Straw	Undocked	Slats	605	315	141	149	52.0661	24.6281	23.3058	32	decreasing	-275	6	2	3	24	83.3333	0	0	16.6667	0	83.3333	0	0	16.6667	0	0	100	0	0	0	0	100	0	1	1	1	0	1	1	33.3333	0	66.6667
14-3-5	2019-10-04	14	3	5	Finisher	Straw	Undocked	Slats	401	204	110	87	50.8728	21.6958	27.4314	33	decreasing	#NAME?	6	2	3	24	83.3333	0	0	16.6667	0	83.3333	0	0	16.6667	0	0	100	0	0	0	0	100	0	1	1	1	0	1	1	33.3333	0	66.6667
14-3-5	2019-10-05	14	3	5	Finisher	Straw	Undocked	Slats	544	324	109	111	59.5588	20.4044	20.0368	34	decreasing	#NAME?	6	2	0	24	100	0	0	0	0	100	0	0	0	0	0	100	0	0	0	0	100	0	0	0	0	0	0	0	83.3333	16.6667	0
14-3-5	2019-10-06	14	3	5	Finisher	Straw	Undocked	Slats	559	301	137	121	53.8462	21.6458	24.5081	35	decreasing	#NAME?	6	2	0	24	100	0	0	0	0	100	0	0	0	0	0	100	0	0	0	0	100	0	0	0	0	0	0	0	83.3333	16.6667	0
14-3-5	2019-10-07	14	3	5	Finisher	Straw	Undocked	Slats	472	243	119	110	51.4831	23.3051	25.2119	36	decreasing	#NAME?	6	2	0	24	100	0	0	0	0	100	0	0	0	0	0	100	0	0	0	0	100	0	0	0	0	0	0	0	83.3333	16.6667	0
14-3-5	2019-10-08	14	3	5	Finisher	Straw	Undocked	Slats	495	273	120	102	55.1515	20.6061	24.2424	37	decreasing	#NAME?	6	2	0	24	100	0	0	0	0	100	0	0	0	0	0	100	0	0	0	0	100	0	0	0	0	0	0	0	83.3333	16.6667	0
14-3-5	2019-10-09	14	3	5	Finisher	Straw	Undocked	Slats	406	227	81	98	55.9113	24.1379	19.9507	38	decreasing	#NAME?	6	2	0	24	100	0	0	0	0	100	0	0	0	0	0	100	0	0	0	0	100	0	0	0	0	0	0	0	83.3333	16.6667	0
14-3-5	2019-10-10	14	3	5	Finisher	Straw	Undocked	Slats	461	226	105	130	49.0239	28.1996	22.7766	39	decreasing	#NAME?	6	2	0	24	100	0	0	0	0	100	0	0	0	0	0	100	0	0	0	0	100	0	0	0	0	0	0	0	83.3333	16.6667	0
14-3-5	2019-10-11	14	3	5	Finisher	Straw	Undocked	Slats	650	314	155	181	48.3077	27.8462	23.8462	40	unknown	#NAME?	6	2	0	24	100	0	0	0	0	100	0	0	0	0	0	100	0	0	0	0	100	0	0	0	0	0	0	0	83.3333	16.6667	0
14-3-7	2020-01-16	14	3	7	Finisher	Straw	Undocked	Slats	1832	916	405	511	50	27.893	22.107	1	decreasing	0	9	0	20	36	11.1111	11.1111	33.3333	33.3333	11.1111	55.5556	11.1111	11.1111	22.2222	0	0	88.8889	11.1111	0	0	0	100	0	8	4	2	0	0.25	0.5	44.4444	55.5556	0
14-3-7	2020-01-17	14	3	7	Finisher	Straw	Undocked	Slats	1824	875	403	546	47.9715	29.9342	22.0943	2	decreasing	0	9	0	20	36	11.1111	11.1111	22.2222	55.5556	0	44.4444	11.1111	44.4444	0	0	0	88.8889	11.1111	0	0	0	100	0	8	5	0	0	0	0	55.5556	33.3333	11.1111
14-3-7	2020-01-18	14	3	7	Finisher	Straw	Undocked	Slats	1699	784	353	562	46.1448	33.0783	20.7769	3	decreasing	0	9	0	20	36	11.1111	11.1111	22.2222	55.5556	0	44.4444	11.1111	44.4444	0	0	0	88.8889	11.1111	0	0	0	100	0	8	5	0	0	0	0	55.5556	33.3333	11.1111
14-3-7	2020-01-19	14	3	7	Finisher	Straw	Undocked	Slats	1816	876	359	581	48.2379	31.9934	19.7687	4	decreasing	0	9	0	20	36	11.1111	11.1111	22.2222	55.5556	0	44.4444	11.1111	44.4444	0	0	0	88.8889	11.1111	0	0	0	100	0	8	5	0	0	0	0	55.5556	33.3333	11.1111
14-3-7	2020-01-20	14	3	7	Finisher	Straw	Undocked	Slats	1882	917	342	623	48.7248	33.1031	18.1722	5	decreasing	0	9	0	20	36	11.1111	11.1111	22.2222	55.5556	0	44.4444	11.1111	44.4444	0	0	0	88.8889	11.1111	0	0	0	100	0	8	5	0	0	0	0	55.5556	33.3333	11.1111
14-3-7	2020-01-21	14	3	7	Finisher	Straw	Undocked	Slats	1537	726	321	490	47.2349	31.8803	20.8848	6	decreasing	0	9	0	20	36	11.1111	11.1111	22.2222	55.5556	0	44.4444	11.1111	44.4444	0	0	0	88.8889	11.1111	0	0	0	100	0	8	5	0	0	0	0	55.5556	33.3333	11.1111
14-3-7	2020-01-22	14	3	7	Finisher	Straw	Undocked	Slats	1782	861	364	557	48.3165	31.257	20.4265	7	decreasing	0	9	0	20	36	11.1111	11.1111	22.2222	55.5556	0	44.4444	11.1111	44.4444	0	0	0	88.8889	11.1111	0	0	0	100	0	8	5	0	0	0	0	55.5556	33.3333	11.1111
14-3-7	2020-01-23	14	3	7	Finisher	Straw	Undocked	Slats	1843	963	327	553	52.2518	30.0054	17.7428	8	unknown	0	9	0	20	36	11.1111	11.1111	22.2222	55.5556	0	44.4444	11.1111	44.4444	0	0	0	88.8889	11.1111	0	0	0	100	0	8	5	0	0	0	0	55.5556	33.3333	11.1111
14-4-2	2019-03-20	14	4	2	Finisher	Straw	Undocked	Slats	1513	576	433	504	38.0701	33.3113	28.6186	1	decreasing	#NAME?	10	0	10	40	50	0	50	0	0	100	0	0	0	0	0	100	0	0	0	0	100	0	5	0	0	0	0	0	0	100	0
14-4-2	2019-03-21	14	4	2	Finisher	Straw	Undocked	Slats	2302	860	682	760	37.3588	33.0148	29.6264	2	decreasing	#NAME?	10	0	0	40	100	0	0	0	0	100	0	0	0	0	0	100	0	0	0	0	100	0	0	0	0	0	0	0	70	30	0
14-4-2	2019-03-22	14	4	2	Finisher	Straw	Undocked	Slats	2132	751	653	728	35.2251	34.1463	30.6285	3	decreasing	#NAME?	10	0	0	40	100	0	0	0	0	100	0	0	0	0	0	100	0	0	0	0	100	0	0	0	0	0	0	0	70	30	0
14-4-2	2019-03-23	14	4	2	Finisher	Straw	Undocked	Slats	2799	1045	798	956	37.3348	34.1551	28.5102	4	decreasing	#NAME?	10	0	0	40	100	0	0	0	0	100	0	0	0	0	0	100	0	0	0	0	100	0	0	0	0	0	0	0	70	30	0
14-4-2	2019-03-24	14	4	2	Finisher	Straw	Undocked	Slats	2906	1071	882	953	36.8548	32.7942	30.351	5	decreasing	#NAME?	10	0	0	40	100	0	0	0	0	100	0	0	0	0	0	100	0	0	0	0	100	0	0	0	0	0	0	0	70	30	0
14-4-2	2019-03-25	14	4	2	Finisher	Straw	Undocked	Slats	2346	853	641	852	36.3598	36.3171	27.3231	6	decreasing	#NAME?	10	0	0	40	100	0	0	0	0	100	0	0	0	0	0	100	0	0	0	0	100	0	0	0	0	0	0	0	70	30	0
14-4-2	2019-03-26	14	4	2	Finisher	Straw	Undocked	Slats	2344	960	639	745	40.9556	31.7833	27.2611	7	decreasing	#NAME?	10	0	0	40	100	0	0	0	0	100	0	0	0	0	0	100	0	0	0	0	100	0	0	0	0	0	0	0	70	30	0
14-4-2	2019-03-27	14	4	2	Finisher	Straw	Undocked	Slats	2455	875	663	917	35.6415	37.3523	27.0061	8	increasing	100	10	0	0	40	100	0	0	0	0	100	0	0	0	0	0	100	0	0	0	0	100	0	0	0	0	0	0	0	70	30	0
14-4-2	2019-03-28	14	4	2	Finisher	Straw	Undocked	Slats	2740	888	742	1110	32.4088	40.5109	27.0803	9	increasing	100	10	0	17	40	30	0	40	30	0	70	0	0	30	0	0	100	0	0	0	0	100	0	7	3	3	0	0.428571	1	30	70	0
14-4-2	2019-03-29	14	4	2	Finisher	Straw	Undocked	Slats	3040	1067	868	1105	35.0987	36.3487	28.5526	10	increasing	100	10	0	17	40	30	0	40	30	0	70	0	0	30	0	0	100	0	0	0	0	100	0	7	3	3	0	0.428571	1	30	70	0
14-4-2	2019-03-30	14	4	2	Finisher	Straw	Undocked	Slats	2747	923	707	1117	33.6003	40.6625	25.7372	11	increasing	100	10	0	17	40	30	0	40	30	0	70	0	0	30	0	0	100	0	0	0	0	100	0	7	3	3	0	0.428571	1	30	70	0
14-4-2	2019-03-31	14	4	2	Finisher	Straw	Undocked	Slats	2979	1017	821	1141	34.139	38.3014	27.5596	12	increasing	100	10	0	17	40	30	0	40	30	0	70	0	0	30	0	0	100	0	0	0	0	100	0	7	3	3	0	0.428571	1	30	70	0
14-4-2	2019-04-01	14	4	2	Finisher	Straw	Undocked	Slats	2344	823	565	956	35.1109	40.785	24.1041	13	increasing	100	10	0	17	40	30	0	40	30	0	70	0	0	30	0	0	100	0	0	0	0	100	0	7	3	3	0	0.428571	1	30	70	0
14-4-2	2019-04-02	14	4	2	Finisher	Straw	Undocked	Slats	2890	1073	770	1047	37.128	36.2284	26.6436	14	increasing	100	10	0	17	40	30	0	40	30	0	70	0	0	30	0	0	100	0	0	0	0	100	0	7	3	3	0	0.428571	1	30	70	0
14-4-2	2019-04-03	14	4	2	Finisher	Straw	Undocked	Slats	2393	897	601	895	37.4843	37.4008	25.1149	15	decreasing	-750	10	0	17	40	30	0	40	30	0	70	0	0	30	0	0	100	0	0	0	0	100	0	7	3	3	0	0.428571	1	30	70	0
14-4-2	2019-04-04	14	4	2	Finisher	Straw	Undocked	Slats	1974	673	527	774	34.0932	39.2097	26.6971	16	decreasing	-750	10	0	2	40	90	0	10	0	0	100	0	0	0	0	0	100	0	0	0	0	100	0	1	0	0	0	0	0	50	50	0
14-4-2	2019-04-05	14	4	2	Finisher	Straw	Undocked	Slats	3166	1069	799	1298	33.765	40.9981	25.2369	17	decreasing	-750	10	0	2	40	90	0	10	0	0	100	0	0	0	0	0	100	0	0	0	0	100	0	1	0	0	0	0	0	50	50	0
14-4-2	2019-04-06	14	4	2	Finisher	Straw	Undocked	Slats	3268	1083	860	1325	33.1395	40.5447	26.3158	18	decreasing	-750	10	0	2	40	90	0	10	0	0	100	0	0	0	0	0	100	0	0	0	0	100	0	1	0	0	0	0	0	50	50	0
14-4-2	2019-04-07	14	4	2	Finisher	Straw	Undocked	Slats	3914	1332	989	1593	34.0317	40.7001	25.2683	19	decreasing	-750	10	0	2	40	90	0	10	0	0	100	0	0	0	0	0	100	0	0	0	0	100	0	1	0	0	0	0	0	50	50	0
14-4-2	2019-04-08	14	4	2	Finisher	Straw	Undocked	Slats	3431	1190	872	1369	34.6838	39.9009	25.4153	20	decreasing	-750	10	0	2	40	90	0	10	0	0	100	0	0	0	0	0	100	0	0	0	0	100	0	1	0	0	0	0	0	50	50	0
14-4-2	2019-04-09	14	4	2	Finisher	Straw	Undocked	Slats	3865	1337	983	1545	34.5925	39.9741	25.4334	21	decreasing	-750	10	0	2	40	90	0	10	0	0	100	0	0	0	0	0	100	0	0	0	0	100	0	1	0	0	0	0	0	50	50	0
14-4-2	2019-04-10	14	4	2	Finisher	Straw	Undocked	Slats	3815	1315	973	1527	34.4692	40.0262	25.5046	22	decreasing	-750	10	0	2	40	90	0	10	0	0	100	0	0	0	0	0	100	0	0	0	0	100	0	1	0	0	0	0	0	50	50	0
14-4-2	2019-04-11	14	4	2	Finisher	Straw	Undocked	Slats	3308	1080	845	1383	32.6481	41.8077	25.5441	23	increasing	83.3333	10	0	2	40	90	0	10	0	0	100	0	0	0	0	0	100	0	0	0	0	100	0	1	0	0	0	0	0	50	50	0
14-4-2	2019-04-12	14	4	2	Finisher	Straw	Undocked	Slats	3176	1069	774	1333	33.6587	41.971	24.3703	24	increasing	83.3333	10	0	12	40	60	0	0	40	0	60	30	0	10	0	0	100	0	0	0	0	100	0	4	4	1	0	0.25	0.25	80	20	0
14-4-2	2019-04-13	14	4	2	Finisher	Straw	Undocked	Slats	3467	1189	849	1429	34.2948	41.2172	24.488	25	increasing	83.3333	10	0	12	40	60	0	0	40	0	60	30	0	10	0	0	100	0	0	0	0	100	0	4	4	1	0	0.25	0.25	80	20	0
14-4-2	2019-04-14	14	4	2	Finisher	Straw	Undocked	Slats	3156	928	806	1422	29.4043	45.057	25.5387	26	increasing	83.3333	10	0	12	40	60	0	0	40	0	60	30	0	10	0	0	100	0	0	0	0	100	0	4	4	1	0	0.25	0.25	80	20	0
14-4-2	2019-04-15	14	4	2	Finisher	Straw	Undocked	Slats	3052	1009	758	1285	33.0603	42.1035	24.8362	27	increasing	83.3333	10	0	12	40	60	0	0	40	0	60	30	0	10	0	0	100	0	0	0	0	100	0	4	4	1	0	0.25	0.25	80	20	0
14-4-2	2019-04-16	14	4	2	Finisher	Straw	Undocked	Slats	3007	1015	677	1315	33.7546	43.7313	22.5141	28	increasing	83.3333	10	0	12	40	60	0	0	40	0	60	30	0	10	0	0	100	0	0	0	0	100	0	4	4	1	0	0.25	0.25	80	20	0
14-4-2	2019-04-17	14	4	2	Finisher	Straw	Undocked	Slats	2953	976	734	1243	33.0511	42.0928	24.8561	29	increasing	14.2857	10	0	12	40	60	0	0	40	0	60	30	0	10	0	0	100	0	0	0	0	100	0	4	4	1	0	0.25	0.25	80	20	0
14-4-2	2019-04-18	14	4	2	Finisher	Straw	Undocked	Slats	2700	885	657	1158	32.7778	42.8889	24.3333	30	increasing	14.2857	10	0	14	40	30	0	70	0	0	100	0	0	0	0	0	100	0	0	0	0	100	0	7	0	0	0	0	0	0	100	0
14-4-2	2019-04-19	14	4	2	Finisher	Straw	Undocked	Slats	2503	879	595	1029	35.1179	41.1107	23.7715	31	increasing	14.2857	10	0	14	40	30	0	70	0	0	100	0	0	0	0	0	100	0	0	0	0	100	0	7	0	0	0	0	0	0	100	0
14-4-2	2019-04-20	14	4	2	Finisher	Straw	Undocked	Slats	2168	746	528	894	34.4096	41.2362	24.3542	32	increasing	14.2857	10	0	14	40	30	0	70	0	0	100	0	0	0	0	0	100	0	0	0	0	100	0	7	0	0	0	0	0	0	100	0
14-4-2	2019-04-21	14	4	2	Finisher	Straw	Undocked	Slats	1493	529	380	584	35.432	39.1159	25.4521	33	increasing	14.2857	10	0	14	40	30	0	70	0	0	100	0	0	0	0	0	100	0	0	0	0	100	0	7	0	0	0	0	0	0	100	0
14-4-2	2019-04-22	14	4	2	Finisher	Straw	Undocked	Slats	2030	667	473	890	32.8571	43.8424	23.3005	34	increasing	14.2857	10	0	14	40	30	0	70	0	0	100	0	0	0	0	0	100	0	0	0	0	100	0	7	0	0	0	0	0	0	100	0
14-4-2	2019-04-23	14	4	2	Finisher	Straw	Undocked	Slats	2167	720	548	899	33.2257	41.4859	25.2884	35	increasing	14.2857	10	0	14	40	30	0	70	0	0	100	0	0	0	0	0	100	0	0	0	0	100	0	7	0	0	0	0	0	0	100	0
14-4-2	2019-04-24	14	4	2	Finisher	Straw	Undocked	Slats	2003	702	520	781	35.0474	38.9915	25.9611	36	unknown	14.2857	10	0	14	40	30	0	70	0	0	100	0	0	0	0	0	100	0	0	0	0	100	0	7	0	0	0	0	0	0	100	0
14-4-4	2019-07-04	14	4	4	Finisher	Straw	Undocked	Slats	2062	811	525	726	39.3307	35.2085	25.4607	3	increasing	40	7	0	3	28	71.4286	14.2857	14.2857	0	0	100	0	0	0	0	0	100	0	0	0	0	100	0	2	0	0	0	0	0	57.1429	42.8571	0
14-4-4	2019-07-05	14	4	4	Finisher	Straw	Undocked	Slats	779	261	186	332	33.5045	42.6187	23.8768	4	increasing	40	7	0	5	28	71.4286	0	14.2857	14.2857	0	85.7143	14.2857	0	0	0	0	100	0	0	0	0	100	0	2	1	0	0	0	0	57.1429	42.8571	0
14-4-4	2019-07-09	14	4	4	Finisher	Straw	Undocked	Slats	1647	625	421	601	37.9478	36.4906	25.5616	8	increasing	40	7	0	5	28	71.4286	0	14.2857	14.2857	0	85.7143	14.2857	0	0	0	0	100	0	0	0	0	100	0	2	1	0	0	0	0	57.1429	42.8571	0
14-4-4	2019-07-10	14	4	4	Finisher	Straw	Undocked	Slats	2414	877	548	989	36.3297	40.9693	22.7009	9	increasing	40	7	0	5	28	71.4286	0	14.2857	14.2857	0	85.7143	14.2857	0	0	0	0	100	0	0	0	0	100	0	2	1	0	0	0	0	57.1429	42.8571	0
14-4-4	2019-07-11	14	4	4	Finisher	Straw	Undocked	Slats	2577	954	674	949	37.0198	36.8258	26.1544	10	increasing	40	7	0	5	28	71.4286	0	14.2857	14.2857	0	85.7143	14.2857	0	0	0	0	100	0	0	0	0	100	0	2	1	0	0	0	0	57.1429	42.8571	0
14-4-4	2019-07-12	14	4	4	Finisher	Straw	Undocked	Slats	2308	784	630	894	33.9688	38.7348	27.2964	11	decreasing	-150	7	0	5	28	71.4286	0	14.2857	14.2857	0	85.7143	14.2857	0	0	0	0	100	0	0	0	0	100	0	2	1	0	0	0	0	57.1429	42.8571	0
14-4-4	2019-07-13	14	4	4	Finisher	Straw	Undocked	Slats	1800	605	475	720	33.6111	40	26.3889	12	decreasing	-150	7	0	2	28	85.7143	0	14.2857	0	0	100	0	0	0	0	0	100	0	0	0	0	100	0	1	0	0	0	0	0	57.1429	14.2857	28.5714
14-4-4	2019-07-14	14	4	4	Finisher	Straw	Undocked	Slats	2552	877	750	925	34.3652	36.2461	29.3887	13	decreasing	-150	7	0	2	28	85.7143	0	14.2857	0	0	100	0	0	0	0	0	100	0	0	0	0	100	0	1	0	0	0	0	0	57.1429	14.2857	28.5714
14-4-4	2019-07-15	14	4	4	Finisher	Straw	Undocked	Slats	2603	907	676	1020	34.8444	39.1856	25.97	14	decreasing	-150	7	0	2	28	85.7143	0	14.2857	0	0	100	0	0	0	0	0	100	0	0	0	0	100	0	1	0	0	0	0	0	57.1429	14.2857	28.5714
14-4-4	2019-07-16	14	4	4	Finisher	Straw	Undocked	Slats	1930	679	477	774	35.1813	40.1036	24.715	15	decreasing	-150	7	0	2	28	85.7143	0	14.2857	0	0	100	0	0	0	0	0	100	0	0	0	0	100	0	1	0	0	0	0	0	57.1429	14.2857	28.5714
14-4-4	2019-07-17	14	4	4	Finisher	Straw	Undocked	Slats	2021	883	499	639	43.6912	31.618	24.6907	16	decreasing	-150	7	0	2	28	85.7143	0	14.2857	0	0	100	0	0	0	0	0	100	0	0	0	0	100	0	1	0	0	0	0	0	57.1429	14.2857	28.5714
14-4-4	2019-07-18	14	4	4	Finisher	Straw	Undocked	Slats	1876	796	451	629	42.4307	33.5288	24.0405	17	decreasing	-150	7	0	2	28	85.7143	0	14.2857	0	0	100	0	0	0	0	0	100	0	0	0	0	100	0	1	0	0	0	0	0	57.1429	14.2857	28.5714
14-4-4	2019-07-19	14	4	4	Finisher	Straw	Undocked	Slats	2359	909	553	897	38.5333	38.0246	23.4421	18	increasing	71.4286	7	0	2	28	85.7143	0	14.2857	0	0	100	0	0	0	0	0	100	0	0	0	0	100	0	1	0	0	0	0	0	57.1429	14.2857	28.5714
14-4-4	2019-07-20	14	4	4	Finisher	Straw	Undocked	Slats	2479	977	566	936	39.4111	37.7572	22.8318	19	increasing	71.4286	7	0	7	28	57.1429	0	28.5714	14.2857	0	85.7143	0	0	14.2857	0	0	100	0	0	0	0	100	0	3	1	1	0	0.333333	1	42.8571	42.8571	14.2857
14-4-4	2019-07-21	14	4	4	Finisher	Straw	Undocked	Slats	1889	771	356	762	40.8152	40.3388	18.846	20	increasing	71.4286	7	0	7	28	57.1429	0	28.5714	14.2857	0	85.7143	0	0	14.2857	0	0	100	0	0	0	0	100	0	3	1	1	0	0.333333	1	42.8571	42.8571	14.2857
14-4-4	2019-07-22	14	4	4	Finisher	Straw	Undocked	Slats	1632	702	342	588	43.0147	36.0294	20.9559	21	increasing	71.4286	7	0	7	28	57.1429	0	28.5714	14.2857	0	85.7143	0	0	14.2857	0	0	100	0	0	0	0	100	0	3	1	1	0	0.333333	1	42.8571	42.8571	14.2857
14-4-4	2019-07-23	14	4	4	Finisher	Straw	Undocked	Slats	1823	753	390	680	41.3055	37.3012	21.3933	22	increasing	71.4286	7	0	7	28	57.1429	0	28.5714	14.2857	0	85.7143	0	0	14.2857	0	0	100	0	0	0	0	100	0	3	1	1	0	0.333333	1	42.8571	42.8571	14.2857
14-4-4	2019-07-24	14	4	4	Finisher	Straw	Undocked	Slats	2038	886	492	660	43.474	32.3847	24.1413	23	increasing	71.4286	7	0	7	28	57.1429	0	28.5714	14.2857	0	85.7143	0	0	14.2857	0	0	100	0	0	0	0	100	0	3	1	1	0	0.333333	1	42.8571	42.8571	14.2857
14-4-4	2019-07-25	14	4	4	Finisher	Straw	Undocked	Slats	984	401	252	331	40.752	33.6382	25.6098	24	unknown	71.4286	7	0	7	28	57.1429	0	28.5714	14.2857	0	85.7143	0	0	14.2857	0	0	100	0	0	0	0	100	0	3	1	1	0	0.333333	1	42.8571	42.8571	14.2857
14-4-6	2019-11-06	14	4	6	Finisher	Straw	Undocked	Slats	2933	1851	986	96	63.1094	3.2731	33.6175	2	decreasing	#NAME?	8	0	13	32	25	12.5	37.5	25	0	75	0	25	0	0	0	100	0	0	0	0	100	0	6	2	0	0	0	0	25	75	0
14-4-6	2019-11-07	14	4	6	Finisher	Straw	Undocked	Slats	3089	1871	1118	100	60.5698	3.23729	36.1929	3	decreasing	#NAME?	8	0	0	32	100	0	0	0	0	100	0	0	0	0	0	100	0	0	0	0	100	0	0	0	0	0	0	0	50	25	25
14-4-6	2019-11-08	14	4	6	Finisher	Straw	Undocked	Slats	3852	2462	1296	94	63.9148	2.44029	33.6449	4	decreasing	#NAME?	8	0	0	32	100	0	0	0	0	100	0	0	0	0	0	100	0	0	0	0	100	0	0	0	0	0	0	0	50	25	25
14-4-6	2019-11-09	14	4	6	Finisher	Straw	Undocked	Slats	3439	2108	1237	94	61.2969	2.73335	35.9698	5	decreasing	#NAME?	8	0	0	32	100	0	0	0	0	100	0	0	0	0	0	100	0	0	0	0	100	0	0	0	0	0	0	0	50	25	25
14-4-6	2019-11-10	14	4	6	Finisher	Straw	Undocked	Slats	4121	2468	1533	120	59.8884	2.91191	37.1997	6	decreasing	#NAME?	8	0	0	32	100	0	0	0	0	100	0	0	0	0	0	100	0	0	0	0	100	0	0	0	0	0	0	0	50	25	25
14-4-6	2019-11-11	14	4	6	Finisher	Straw	Undocked	Slats	3807	2412	1311	84	63.357	2.20646	34.4366	7	decreasing	#NAME?	8	0	0	32	100	0	0	0	0	100	0	0	0	0	0	100	0	0	0	0	100	0	0	0	0	0	0	0	50	25	25
14-4-6	2019-11-12	14	4	6	Finisher	Straw	Undocked	Slats	3959	2423	1419	117	61.2023	2.95529	35.8424	8	decreasing	#NAME?	8	0	0	32	100	0	0	0	0	100	0	0	0	0	0	100	0	0	0	0	100	0	0	0	0	0	0	0	50	25	25
14-4-6	2019-11-13	14	4	6	Finisher	Straw	Undocked	Slats	4505	2890	1458	157	64.1509	3.48502	32.364	9	decreasing	#NAME?	8	0	0	32	100	0	0	0	0	100	0	0	0	0	0	100	0	0	0	0	100	0	0	0	0	0	0	0	50	25	25
14-4-6	2019-11-14	14	4	6	Finisher	Straw	Undocked	Slats	3124	1877	1090	157	60.0832	5.02561	34.8912	10	decreasing	#NAME?	8	0	0	32	100	0	0	0	0	100	0	0	0	0	0	100	0	0	0	0	100	0	0	0	0	0	0	0	50	25	25
14-4-6	2019-11-15	14	4	6	Finisher	Straw	Undocked	Slats	3821	2322	1309	190	60.7694	4.97252	34.258	11	increasing	100	8	0	0	32	100	0	0	0	0	100	0	0	0	0	0	100	0	0	0	0	100	0	0	0	0	0	0	0	50	25	25
14-4-6	2019-11-16	14	4	6	Finisher	Straw	Undocked	Slats	3672	2252	1223	197	61.329	5.36492	33.3061	12	increasing	100	8	0	8	32	50	12.5	25	12.5	0	87.5	0	0	12.5	0	0	100	0	0	0	0	100	0	4	1	1	0	0.25	1	25	25	50
14-4-6	2019-11-17	14	4	6	Finisher	Straw	Undocked	Slats	4065	2418	1311	336	59.4834	8.26568	32.2509	13	increasing	100	8	0	8	32	50	12.5	25	12.5	0	87.5	0	0	12.5	0	0	100	0	0	0	0	100	0	4	1	1	0	0.25	1	25	25	50
14-4-6	2019-11-20	14	4	6	Finisher	Straw	Undocked	Slats	2437	1583	691	163	64.9569	6.68855	28.3545	16	increasing	100	8	0	8	32	50	12.5	25	12.5	0	87.5	0	0	12.5	0	0	100	0	0	0	0	100	0	4	1	1	0	0.25	1	25	25	50
14-4-6	2019-11-21	14	4	6	Finisher	Straw	Undocked	Slats	4245	2594	1264	387	61.1072	9.11661	29.7762	17	increasing	100	8	0	8	32	50	12.5	25	12.5	0	87.5	0	0	12.5	0	0	100	0	0	0	0	100	0	4	1	1	0	0.25	1	25	25	50
14-4-6	2019-11-22	14	4	6	Finisher	Straw	Undocked	Slats	2633	1559	770	304	59.21	11.5458	29.2442	18	decreasing	#NAME?	8	0	8	32	50	12.5	25	12.5	0	87.5	0	0	12.5	0	0	100	0	0	0	0	100	0	4	1	1	0	0.25	1	25	25	50
14-4-6	2019-11-23	14	4	6	Finisher	Straw	Undocked	Slats	1007	573	270	164	56.9017	16.286	26.8123	19	decreasing	#NAME?	8	0	0	32	100	0	0	0	0	100	0	0	0	0	0	100	0	0	0	0	100	0	0	0	0	0	0	0	50	25	25
14-4-6	2019-11-24	14	4	6	Finisher	Straw	Undocked	Slats	1120	536	352	232	47.8571	20.7143	31.4286	20	decreasing	#NAME?	8	0	0	32	100	0	0	0	0	100	0	0	0	0	0	100	0	0	0	0	100	0	0	0	0	0	0	0	50	25	25
14-4-6	2019-11-25	14	4	6	Finisher	Straw	Undocked	Slats	2984	1776	740	468	59.5174	15.6836	24.7989	21	decreasing	#NAME?	8	0	0	32	100	0	0	0	0	100	0	0	0	0	0	100	0	0	0	0	100	0	0	0	0	0	0	0	50	25	25
14-4-6	2019-11-26	14	4	6	Finisher	Straw	Undocked	Slats	4222	2421	1076	725	57.3425	17.172	25.4856	22	decreasing	#NAME?	8	0	0	32	100	0	0	0	0	100	0	0	0	0	0	100	0	0	0	0	100	0	0	0	0	0	0	0	50	25	25
14-4-6	2019-11-27	14	4	6	Finisher	Straw	Undocked	Slats	4681	2643	1201	837	56.4623	17.8808	25.6569	23	decreasing	#NAME?	8	0	0	32	100	0	0	0	0	100	0	0	0	0	0	100	0	0	0	0	100	0	0	0	0	0	0	0	50	25	25
14-4-6	2019-11-28	14	4	6	Finisher	Straw	Undocked	Slats	4474	2503	1085	886	55.9455	19.8033	24.2512	24	decreasing	#NAME?	8	0	0	32	100	0	0	0	0	100	0	0	0	0	0	100	0	0	0	0	100	0	0	0	0	0	0	0	50	25	25
14-4-6	2019-11-29	14	4	6	Finisher	Straw	Undocked	Slats	5295	3077	1240	978	58.1114	18.4703	23.4183	25	increasing	100	8	0	0	32	100	0	0	0	0	100	0	0	0	0	0	100	0	0	0	0	100	0	0	0	0	0	0	0	50	25	25
14-4-6	2019-11-30	14	4	6	Finisher	Straw	Undocked	Slats	4837	2580	1241	1016	53.3388	21.0048	25.6564	26	increasing	100	8	0	16	32	25	0	25	50	0	50	0	0	50	0	0	100	0	0	0	0	100	0	6	4	4	0	0.666667	1	50	25	25
14-4-6	2019-12-01	14	4	6	Finisher	Straw	Undocked	Slats	4250	2205	1018	1027	51.8824	24.1647	23.9529	27	increasing	100	8	0	16	32	25	0	25	50	0	50	0	0	50	0	0	100	0	0	0	0	100	0	6	4	4	0	0.666667	1	50	25	25
14-4-6	2019-12-02	14	4	6	Finisher	Straw	Undocked	Slats	4433	2160	1164	1109	48.7255	25.0169	26.2576	28	increasing	100	8	0	16	32	25	0	25	50	0	50	0	0	50	0	0	100	0	0	0	0	100	0	6	4	4	0	0.666667	1	50	25	25
14-4-6	2019-12-03	14	4	6	Finisher	Straw	Undocked	Slats	4064	2011	1035	1018	49.4833	25.0492	25.4675	29	increasing	100	8	0	16	32	25	0	25	50	0	50	0	0	50	0	0	100	0	0	0	0	100	0	6	4	4	0	0.666667	1	50	25	25
14-4-6	2019-12-04	14	4	6	Finisher	Straw	Undocked	Slats	4949	2304	1295	1350	46.5549	27.2782	26.1669	30	increasing	100	8	0	16	32	25	0	25	50	0	50	0	0	50	0	0	100	0	0	0	0	100	0	6	4	4	0	0.666667	1	50	25	25
14-4-6	2019-12-05	14	4	6	Finisher	Straw	Undocked	Slats	4475	2029	1141	1305	45.3408	29.162	25.4972	31	decreasing	-23.0769	8	0	16	32	25	0	25	50	0	50	0	0	50	0	0	100	0	0	0	0	100	0	6	4	4	0	0.666667	1	50	25	25
14-4-6	2019-12-06	14	4	6	Finisher	Straw	Undocked	Slats	4051	1795	1061	1195	44.31	29.4989	26.1911	32	decreasing	-23.0769	8	0	13	32	37.5	0	25	37.5	0	62.5	0	12.5	25	0	0	100	0	0	0	0	100	0	5	3	2	0	0.4	0.666667	12.5	37.5	50
14-4-6	2019-12-07	14	4	6	Finisher	Straw	Undocked	Slats	4665	2041	1259	1365	43.7513	29.2605	26.9882	33	decreasing	-23.0769	8	0	13	32	37.5	0	25	37.5	0	62.5	0	12.5	25	0	0	100	0	0	0	0	100	0	5	3	2	0	0.4	0.666667	12.5	37.5	50
14-4-6	2019-12-08	14	4	6	Finisher	Straw	Undocked	Slats	4698	1901	1137	1660	40.464	35.3342	24.2018	34	decreasing	-23.0769	8	0	13	32	37.5	0	25	37.5	0	62.5	0	12.5	25	0	0	100	0	0	0	0	100	0	5	3	2	0	0.4	0.666667	12.5	37.5	50
14-4-6	2019-12-09	14	4	6	Finisher	Straw	Undocked	Slats	4556	1859	1204	1493	40.8033	32.77	26.4267	35	decreasing	-23.0769	8	0	13	32	37.5	0	25	37.5	0	62.5	0	12.5	25	0	0	100	0	0	0	0	100	0	5	3	2	0	0.4	0.666667	12.5	37.5	50
14-4-6	2019-12-10	14	4	6	Finisher	Straw	Undocked	Slats	4706	1815	1318	1573	38.5678	33.4254	28.0068	36	decreasing	-23.0769	8	0	13	32	37.5	0	25	37.5	0	62.5	0	12.5	25	0	0	100	0	0	0	0	100	0	5	3	2	0	0.4	0.666667	12.5	37.5	50
14-4-6	2019-12-11	14	4	6	Finisher	Straw	Undocked	Slats	1123	398	301	424	35.4408	37.756	26.8032	37	decreasing	-23.0769	8	0	13	32	37.5	0	25	37.5	0	62.5	0	12.5	25	0	0	100	0	0	0	0	100	0	5	3	2	0	0.4	0.666667	12.5	37.5	50
14-4-6	2019-12-12	14	4	6	Finisher	Straw	Undocked	Slats	5216	1842	1381	1993	35.3144	38.2094	26.4762	38	unknown	-23.0769	8	0	13	32	37.5	0	25	37.5	0	62.5	0	12.5	25	0	0	100	0	0	0	0	100	0	5	3	2	0	0.4	0.666667	12.5	37.5	50
6-F1-1	2018-09-26	6	F1	1	Finisher	Other	Docked	Slats	703	412	76	215	58.606	30.5832	10.8108	16	decreasing	-74.7059	30	0	66	120	23.3333	0	16.6667	53.3333	6.66667	40	23.3333	26.6667	10	0	0	93.3333	3.33333	3.33333	0	0	93.3333	6.66667	23	18	3	2	0.130435	0.166667	83.3333	16.6667	0
6-F1-1	2018-09-27	6	F1	1	Finisher	Other	Docked	Slats	724	455	68	201	62.8453	27.7624	9.39227	17	decreasing	-74.7059	27	0	34	108	40.7407	7.40741	37.037	14.8148	0	85.1852	3.7037	0	11.1111	0	0	77.7778	14.8148	3.7037	3.7037	0	96.2963	3.7037	16	4	3	1	0.1875	0.75	51.8519	40.7407	7.40741
6-F1-1	2018-09-28	6	F1	1	Finisher	Other	Docked	Slats	460	269	36	155	58.4783	33.6957	7.82609	18	decreasing	-74.7059	27	0	34	108	40.7407	7.40741	37.037	14.8148	0	85.1852	3.7037	0	11.1111	0	0	77.7778	14.8148	3.7037	3.7037	0	96.2963	3.7037	16	4	3	1	0.1875	0.75	51.8519	40.7407	7.40741
6-F1-1	2018-09-29	6	F1	1	Finisher	Other	Docked	Slats	590	340	62	188	57.6271	31.8644	10.5085	19	decreasing	-74.7059	27	0	34	108	40.7407	7.40741	37.037	14.8148	0	85.1852	3.7037	0	11.1111	0	0	77.7778	14.8148	3.7037	3.7037	0	96.2963	3.7037	16	4	3	1	0.1875	0.75	51.8519	40.7407	7.40741
6-F1-1	2018-09-30	6	F1	1	Finisher	Other	Docked	Slats	796	493	84	219	61.9347	27.5126	10.5528	20	decreasing	-74.7059	27	0	34	108	40.7407	7.40741	37.037	14.8148	0	85.1852	3.7037	0	11.1111	0	0	77.7778	14.8148	3.7037	3.7037	0	96.2963	3.7037	16	4	3	1	0.1875	0.75	51.8519	40.7407	7.40741
6-F1-1	2018-10-01	6	F1	1	Finisher	Other	Docked	Slats	634	363	73	198	57.2555	31.2303	11.5142	21	decreasing	-74.7059	27	0	34	108	40.7407	7.40741	37.037	14.8148	0	85.1852	3.7037	0	11.1111	0	0	77.7778	14.8148	3.7037	3.7037	0	96.2963	3.7037	16	4	3	1	0.1875	0.75	51.8519	40.7407	7.40741
6-F1-1	2018-10-02	6	F1	1	Finisher	Other	Docked	Slats	853	517	79	257	60.6096	30.129	9.26143	22	decreasing	-74.7059	27	0	34	108	40.7407	7.40741	37.037	14.8148	0	85.1852	3.7037	0	11.1111	0	0	77.7778	14.8148	3.7037	3.7037	0	96.2963	3.7037	16	4	3	1	0.1875	0.75	51.8519	40.7407	7.40741
6-F1-1	2018-10-03	6	F1	1	Finisher	Other	Docked	Slats	718	405	97	216	56.4067	30.0836	13.5097	23	decreasing	-74.7059	27	0	34	108	40.7407	7.40741	37.037	14.8148	0	85.1852	3.7037	0	11.1111	0	0	77.7778	14.8148	3.7037	3.7037	0	96.2963	3.7037	16	4	3	1	0.1875	0.75	51.8519	40.7407	7.40741
6-F1-1	2018-10-04	6	F1	1	Finisher	Other	Docked	Slats	697	418	68	211	59.9713	30.2726	9.7561	24	decreasing	-74.7059	27	0	34	108	40.7407	7.40741	37.037	14.8148	0	85.1852	3.7037	0	11.1111	0	0	77.7778	14.8148	3.7037	3.7037	0	96.2963	3.7037	16	4	3	1	0.1875	0.75	51.8519	40.7407	7.40741
6-F1-1	2018-10-05	6	F1	1	Finisher	Other	Docked	Slats	694	397	67	230	57.2046	33.1412	9.65418	25	decreasing	-74.7059	27	0	34	108	40.7407	7.40741	37.037	14.8148	0	85.1852	3.7037	0	11.1111	0	0	77.7778	14.8148	3.7037	3.7037	0	96.2963	3.7037	16	4	3	1	0.1875	0.75	51.8519	40.7407	7.40741
6-F1-1	2018-10-06	6	F1	1	Finisher	Other	Docked	Slats	457	266	42	149	58.2057	32.6039	9.19037	26	decreasing	-74.7059	27	0	34	108	40.7407	7.40741	37.037	14.8148	0	85.1852	3.7037	0	11.1111	0	0	77.7778	14.8148	3.7037	3.7037	0	96.2963	3.7037	16	4	3	1	0.1875	0.75	51.8519	40.7407	7.40741
6-F1-1	2018-10-07	6	F1	1	Finisher	Other	Docked	Slats	569	325	47	197	57.1178	34.6221	8.26011	27	decreasing	-74.7059	27	0	34	108	40.7407	7.40741	37.037	14.8148	0	85.1852	3.7037	0	11.1111	0	0	77.7778	14.8148	3.7037	3.7037	0	96.2963	3.7037	16	4	3	1	0.1875	0.75	51.8519	40.7407	7.40741
6-F1-1	2018-10-08	6	F1	1	Finisher	Other	Docked	Slats	440	242	57	141	55	32.0455	12.9545	28	decreasing	-74.7059	27	0	34	108	40.7407	7.40741	37.037	14.8148	0	85.1852	3.7037	0	11.1111	0	0	77.7778	14.8148	3.7037	3.7037	0	96.2963	3.7037	16	4	3	1	0.1875	0.75	51.8519	40.7407	7.40741
6-F1-1	2018-10-09	6	F1	1	Finisher	Other	Docked	Slats	423	263	53	107	62.1749	25.2955	12.5296	29	decreasing	-74.7059	27	0	34	108	40.7407	7.40741	37.037	14.8148	0	85.1852	3.7037	0	11.1111	0	0	77.7778	14.8148	3.7037	3.7037	0	96.2963	3.7037	16	4	3	1	0.1875	0.75	51.8519	40.7407	7.40741
6-F1-1	2018-10-10	6	F1	1	Finisher	Other	Docked	Slats	467	274	53	140	58.6724	29.9786	11.349	30	decreasing	-74.7059	27	0	34	108	40.7407	7.40741	37.037	14.8148	0	85.1852	3.7037	0	11.1111	0	0	77.7778	14.8148	3.7037	3.7037	0	96.2963	3.7037	16	4	3	1	0.1875	0.75	51.8519	40.7407	7.40741
6-F1-1	2018-10-11	6	F1	1	Finisher	Other	Docked	Slats	442	268	42	132	60.6335	29.8643	9.50226	31	decreasing	-74.7059	27	0	34	108	40.7407	7.40741	37.037	14.8148	0	85.1852	3.7037	0	11.1111	0	0	77.7778	14.8148	3.7037	3.7037	0	96.2963	3.7037	16	4	3	1	0.1875	0.75	51.8519	40.7407	7.40741
6-F1-1	2018-10-12	6	F1	1	Finisher	Other	Docked	Slats	456	255	57	144	55.9211	31.5789	12.5	32	decreasing	-74.7059	27	0	34	108	40.7407	7.40741	37.037	14.8148	0	85.1852	3.7037	0	11.1111	0	0	77.7778	14.8148	3.7037	3.7037	0	96.2963	3.7037	16	4	3	1	0.1875	0.75	51.8519	40.7407	7.40741
6-F1-1	2018-10-13	6	F1	1	Finisher	Other	Docked	Slats	673	325	82	266	48.2912	39.5245	12.1842	33	decreasing	-74.7059	27	0	34	108	40.7407	7.40741	37.037	14.8148	0	85.1852	3.7037	0	11.1111	0	0	77.7778	14.8148	3.7037	3.7037	0	96.2963	3.7037	16	4	3	1	0.1875	0.75	51.8519	40.7407	7.40741
6-F1-1	2018-10-14	6	F1	1	Finisher	Other	Docked	Slats	616	379	65	172	61.526	27.9221	10.5519	34	decreasing	-74.7059	27	0	34	108	40.7407	7.40741	37.037	14.8148	0	85.1852	3.7037	0	11.1111	0	0	77.7778	14.8148	3.7037	3.7037	0	96.2963	3.7037	16	4	3	1	0.1875	0.75	51.8519	40.7407	7.40741
6-F1-1	2018-10-15	6	F1	1	Finisher	Other	Docked	Slats	532	277	82	173	52.0677	32.5188	15.4135	35	decreasing	-74.7059	27	0	34	108	40.7407	7.40741	37.037	14.8148	0	85.1852	3.7037	0	11.1111	0	0	77.7778	14.8148	3.7037	3.7037	0	96.2963	3.7037	16	4	3	1	0.1875	0.75	51.8519	40.7407	7.40741
6-F1-1	2018-10-16	6	F1	1	Finisher	Other	Docked	Slats	435	225	69	141	51.7241	32.4138	15.8621	36	decreasing	-74.7059	27	0	34	108	40.7407	7.40741	37.037	14.8148	0	85.1852	3.7037	0	11.1111	0	0	77.7778	14.8148	3.7037	3.7037	0	96.2963	3.7037	16	4	3	1	0.1875	0.75	51.8519	40.7407	7.40741
6-F1-1	2018-10-17	6	F1	1	Finisher	Other	Docked	Slats	471	253	61	157	53.7155	33.3333	12.9512	37	decreasing	-74.7059	27	0	34	108	40.7407	7.40741	37.037	14.8148	0	85.1852	3.7037	0	11.1111	0	0	77.7778	14.8148	3.7037	3.7037	0	96.2963	3.7037	16	4	3	1	0.1875	0.75	51.8519	40.7407	7.40741
6-F1-1	2018-10-18	6	F1	1	Finisher	Other	Docked	Slats	468	280	48	140	59.8291	29.9145	10.2564	38	increasing	38.5013	27	0	34	108	40.7407	7.40741	37.037	14.8148	0	85.1852	3.7037	0	11.1111	0	0	77.7778	14.8148	3.7037	3.7037	0	96.2963	3.7037	16	4	3	1	0.1875	0.75	51.8519	40.7407	7.40741
6-F1-1	2018-10-19	6	F1	1	Finisher	Other	Docked	Slats	555	282	86	187	50.8108	33.6937	15.4955	39	increasing	38.5013	21	0	43	84	14.2857	0	57.1429	23.8095	4.7619	71.4286	19.0476	4.7619	4.7619	0	0	85.7143	4.7619	4.7619	4.7619	0	95.2381	4.7619	18	6	1	1	0.0555556	0.166667	95.2381	4.7619	0
6-F1-1	2018-10-20	6	F1	1	Finisher	Other	Docked	Slats	613	344	61	208	56.1175	33.9315	9.95106	40	increasing	38.5013	21	0	43	84	14.2857	0	57.1429	23.8095	4.7619	71.4286	19.0476	4.7619	4.7619	0	0	85.7143	4.7619	4.7619	4.7619	0	95.2381	4.7619	18	6	1	1	0.0555556	0.166667	95.2381	4.7619	0
6-F1-1	2018-10-21	6	F1	1	Finisher	Other	Docked	Slats	455	244	56	155	53.6264	34.0659	12.3077	41	increasing	38.5013	21	0	43	84	14.2857	0	57.1429	23.8095	4.7619	71.4286	19.0476	4.7619	4.7619	0	0	85.7143	4.7619	4.7619	4.7619	0	95.2381	4.7619	18	6	1	1	0.0555556	0.166667	95.2381	4.7619	0
6-F1-1	2018-10-22	6	F1	1	Finisher	Other	Docked	Slats	540	284	87	169	52.5926	31.2963	16.1111	42	increasing	38.5013	21	0	43	84	14.2857	0	57.1429	23.8095	4.7619	71.4286	19.0476	4.7619	4.7619	0	0	85.7143	4.7619	4.7619	4.7619	0	95.2381	4.7619	18	6	1	1	0.0555556	0.166667	95.2381	4.7619	0
6-F1-1	2018-10-23	6	F1	1	Finisher	Other	Docked	Slats	953	560	108	285	58.7618	29.9056	11.3326	43	increasing	38.5013	21	0	43	84	14.2857	0	57.1429	23.8095	4.7619	71.4286	19.0476	4.7619	4.7619	0	0	85.7143	4.7619	4.7619	4.7619	0	95.2381	4.7619	18	6	1	1	0.0555556	0.166667	95.2381	4.7619	0
6-F1-1	2018-10-24	6	F1	1	Finisher	Other	Docked	Slats	612	340	64	208	55.5556	33.9869	10.4575	44	increasing	38.5013	21	0	43	84	14.2857	0	57.1429	23.8095	4.7619	71.4286	19.0476	4.7619	4.7619	0	0	85.7143	4.7619	4.7619	4.7619	0	95.2381	4.7619	18	6	1	1	0.0555556	0.166667	95.2381	4.7619	0
6-F1-1	2018-10-25	6	F1	1	Finisher	Other	Docked	Slats	630	331	92	207	52.5397	32.8571	14.6032	45	increasing	38.5013	21	0	43	84	14.2857	0	57.1429	23.8095	4.7619	71.4286	19.0476	4.7619	4.7619	0	0	85.7143	4.7619	4.7619	4.7619	0	95.2381	4.7619	18	6	1	1	0.0555556	0.166667	95.2381	4.7619	0
6-F1-1	2018-10-26	6	F1	1	Finisher	Other	Docked	Slats	409	216	50	143	52.8117	34.9633	12.2249	46	increasing	38.5013	21	0	43	84	14.2857	0	57.1429	23.8095	4.7619	71.4286	19.0476	4.7619	4.7619	0	0	85.7143	4.7619	4.7619	4.7619	0	95.2381	4.7619	18	6	1	1	0.0555556	0.166667	95.2381	4.7619	0
6-F1-1	2018-10-29	6	F1	1	Finisher	Other	Docked	Slats	272	141	37	94	51.8382	34.5588	13.6029	49	increasing	38.5013	21	0	43	84	14.2857	0	57.1429	23.8095	4.7619	71.4286	19.0476	4.7619	4.7619	0	0	85.7143	4.7619	4.7619	4.7619	0	95.2381	4.7619	18	6	1	1	0.0555556	0.166667	95.2381	4.7619	0
6-F1-1	2018-10-30	6	F1	1	Finisher	Other	Docked	Slats	566	292	63	211	51.5901	37.2792	11.1307	50	increasing	38.5013	21	0	43	84	14.2857	0	57.1429	23.8095	4.7619	71.4286	19.0476	4.7619	4.7619	0	0	85.7143	4.7619	4.7619	4.7619	0	95.2381	4.7619	18	6	1	1	0.0555556	0.166667	95.2381	4.7619	0
6-F1-1	2018-10-31	6	F1	1	Finisher	Other	Docked	Slats	426	226	44	156	53.0516	36.6197	10.3286	51	increasing	38.5013	21	0	43	84	14.2857	0	57.1429	23.8095	4.7619	71.4286	19.0476	4.7619	4.7619	0	0	85.7143	4.7619	4.7619	4.7619	0	95.2381	4.7619	18	6	1	1	0.0555556	0.166667	95.2381	4.7619	0
6-F1-1	2018-11-01	6	F1	1	Finisher	Other	Docked	Slats	295	152	51	92	51.5254	31.1864	17.2881	52	increasing	38.5013	21	0	43	84	14.2857	0	57.1429	23.8095	4.7619	71.4286	19.0476	4.7619	4.7619	0	0	85.7143	4.7619	4.7619	4.7619	0	95.2381	4.7619	18	6	1	1	0.0555556	0.166667	95.2381	4.7619	0
6-F1-1	2018-11-02	6	F1	1	Finisher	Other	Docked	Slats	658	316	115	227	48.0243	34.4985	17.4772	53	increasing	38.5013	21	0	43	84	14.2857	0	57.1429	23.8095	4.7619	71.4286	19.0476	4.7619	4.7619	0	0	85.7143	4.7619	4.7619	4.7619	0	95.2381	4.7619	18	6	1	1	0.0555556	0.166667	95.2381	4.7619	0
6-F1-1	2018-11-03	6	F1	1	Finisher	Other	Docked	Slats	510	283	60	167	55.4902	32.7451	11.7647	54	increasing	38.5013	21	0	43	84	14.2857	0	57.1429	23.8095	4.7619	71.4286	19.0476	4.7619	4.7619	0	0	85.7143	4.7619	4.7619	4.7619	0	95.2381	4.7619	18	6	1	1	0.0555556	0.166667	95.2381	4.7619	0
6-F1-1	2018-11-04	6	F1	1	Finisher	Other	Docked	Slats	697	371	62	264	53.2281	37.8766	8.89527	55	increasing	38.5013	21	0	43	84	14.2857	0	57.1429	23.8095	4.7619	71.4286	19.0476	4.7619	4.7619	0	0	85.7143	4.7619	4.7619	4.7619	0	95.2381	4.7619	18	6	1	1	0.0555556	0.166667	95.2381	4.7619	0
6-F1-1	2018-11-05	6	F1	1	Finisher	Other	Docked	Slats	268	124	46	98	46.2687	36.5672	17.1642	56	increasing	38.5013	21	0	43	84	14.2857	0	57.1429	23.8095	4.7619	71.4286	19.0476	4.7619	4.7619	0	0	85.7143	4.7619	4.7619	4.7619	0	95.2381	4.7619	18	6	1	1	0.0555556	0.166667	95.2381	4.7619	0
6-F1-1	2018-11-06	6	F1	1	Finisher	Other	Docked	Slats	277	143	54	80	51.6245	28.8809	19.4946	57	increasing	38.5013	21	0	43	84	14.2857	0	57.1429	23.8095	4.7619	71.4286	19.0476	4.7619	4.7619	0	0	85.7143	4.7619	4.7619	4.7619	0	95.2381	4.7619	18	6	1	1	0.0555556	0.166667	95.2381	4.7619	0
6-F1-1	2018-11-07	6	F1	1	Finisher	Other	Docked	Slats	258	138	38	82	53.4884	31.7829	14.7287	58	unknown	38.5013	21	0	43	84	14.2857	0	57.1429	23.8095	4.7619	71.4286	19.0476	4.7619	4.7619	0	0	85.7143	4.7619	4.7619	4.7619	0	95.2381	4.7619	18	6	1	1	0.0555556	0.166667	95.2381	4.7619	0
6-F1-3	2019-03-06	6	F1	3	Finisher	Other	Docked	Slats	35	23	6	6	65.7143	17.1429	17.1429	10	increasing	25.3827	28	0	45	112	35.7143	0	32.1429	32.1429	0	67.8571	17.8571	14.2857	0	0	0	100	0	0	0	0	100	0	18	9	0	0	0	0	39.2857	57.1429	3.57143
6-F1-3	2019-03-07	6	F1	3	Finisher	Other	Docked	Slats	31	16	4	11	51.6129	35.4839	12.9032	11	increasing	25.3827	26	0	56	104	15.3846	0	38.4615	46.1538	0	53.8462	34.6154	11.5385	0	0	0	100	0	0	0	0	100	0	22	12	0	0	0	0	38.4615	57.6923	3.84615
6-F1-3	2019-03-08	6	F1	3	Finisher	Other	Docked	Slats	36	19	8	9	52.7778	25	22.2222	12	increasing	25.3827	26	0	56	104	15.3846	0	38.4615	46.1538	0	53.8462	34.6154	11.5385	0	0	0	100	0	0	0	0	100	0	22	12	0	0	0	0	38.4615	57.6923	3.84615
6-F1-3	2019-03-09	6	F1	3	Finisher	Other	Docked	Slats	30	20	4	6	66.6667	20	13.3333	13	increasing	25.3827	26	0	56	104	15.3846	0	38.4615	46.1538	0	53.8462	34.6154	11.5385	0	0	0	100	0	0	0	0	100	0	22	12	0	0	0	0	38.4615	57.6923	3.84615
6-F1-3	2019-03-10	6	F1	3	Finisher	Other	Docked	Slats	57	42	6	9	73.6842	15.7895	10.5263	14	increasing	25.3827	26	0	56	104	15.3846	0	38.4615	46.1538	0	53.8462	34.6154	11.5385	0	0	0	100	0	0	0	0	100	0	22	12	0	0	0	0	38.4615	57.6923	3.84615
6-F1-3	2019-03-11	6	F1	3	Finisher	Other	Docked	Slats	73	56	3	14	76.7123	19.1781	4.10959	15	increasing	25.3827	26	0	56	104	15.3846	0	38.4615	46.1538	0	53.8462	34.6154	11.5385	0	0	0	100	0	0	0	0	100	0	22	12	0	0	0	0	38.4615	57.6923	3.84615
6-F1-3	2019-03-12	6	F1	3	Finisher	Other	Docked	Slats	63	38	11	14	60.3175	22.2222	17.4603	16	increasing	25.3827	26	0	56	104	15.3846	0	38.4615	46.1538	0	53.8462	34.6154	11.5385	0	0	0	100	0	0	0	0	100	0	22	12	0	0	0	0	38.4615	57.6923	3.84615
6-F1-3	2019-03-13	6	F1	3	Finisher	Other	Docked	Slats	56	42	7	7	75	12.5	12.5	17	increasing	25.3827	26	0	56	104	15.3846	0	38.4615	46.1538	0	53.8462	34.6154	11.5385	0	0	0	100	0	0	0	0	100	0	22	12	0	0	0	0	38.4615	57.6923	3.84615
6-F1-3	2019-03-14	6	F1	3	Finisher	Other	Docked	Slats	72	51	7	14	70.8333	19.4444	9.72222	18	increasing	25.3827	26	0	56	104	15.3846	0	38.4615	46.1538	0	53.8462	34.6154	11.5385	0	0	0	100	0	0	0	0	100	0	22	12	0	0	0	0	38.4615	57.6923	3.84615
6-F1-3	2019-03-15	6	F1	3	Finisher	Other	Docked	Slats	94	67	11	16	71.2766	17.0213	11.7021	19	increasing	25.3827	26	0	56	104	15.3846	0	38.4615	46.1538	0	53.8462	34.6154	11.5385	0	0	0	100	0	0	0	0	100	0	22	12	0	0	0	0	38.4615	57.6923	3.84615
6-F1-3	2019-03-16	6	F1	3	Finisher	Other	Docked	Slats	85	53	18	14	62.3529	16.4706	21.1765	20	increasing	25.3827	26	0	56	104	15.3846	0	38.4615	46.1538	0	53.8462	34.6154	11.5385	0	0	0	100	0	0	0	0	100	0	22	12	0	0	0	0	38.4615	57.6923	3.84615
6-F1-3	2019-03-17	6	F1	3	Finisher	Other	Docked	Slats	95	64	16	15	67.3684	15.7895	16.8421	21	increasing	25.3827	26	0	56	104	15.3846	0	38.4615	46.1538	0	53.8462	34.6154	11.5385	0	0	0	100	0	0	0	0	100	0	22	12	0	0	0	0	38.4615	57.6923	3.84615
6-F1-3	2019-03-18	6	F1	3	Finisher	Other	Docked	Slats	99	58	15	26	58.5859	26.2626	15.1515	22	increasing	25.3827	26	0	56	104	15.3846	0	38.4615	46.1538	0	53.8462	34.6154	11.5385	0	0	0	100	0	0	0	0	100	0	22	12	0	0	0	0	38.4615	57.6923	3.84615
6-F1-3	2019-03-19	6	F1	3	Finisher	Other	Docked	Slats	85	61	10	14	71.7647	16.4706	11.7647	23	increasing	25.3827	26	0	56	104	15.3846	0	38.4615	46.1538	0	53.8462	34.6154	11.5385	0	0	0	100	0	0	0	0	100	0	22	12	0	0	0	0	38.4615	57.6923	3.84615
6-F1-3	2019-03-20	6	F1	3	Finisher	Other	Docked	Slats	73	47	11	15	64.3836	20.5479	15.0685	24	increasing	25.3827	26	0	56	104	15.3846	0	38.4615	46.1538	0	53.8462	34.6154	11.5385	0	0	0	100	0	0	0	0	100	0	22	12	0	0	0	0	38.4615	57.6923	3.84615
6-F1-3	2019-03-21	6	F1	3	Finisher	Other	Docked	Slats	113	68	22	23	60.177	20.354	19.469	25	increasing	25.3827	26	0	56	104	15.3846	0	38.4615	46.1538	0	53.8462	34.6154	11.5385	0	0	0	100	0	0	0	0	100	0	22	12	0	0	0	0	38.4615	57.6923	3.84615
6-F1-3	2019-03-22	6	F1	3	Finisher	Other	Docked	Slats	100	55	28	17	55	17	28	26	increasing	25.3827	26	0	56	104	15.3846	0	38.4615	46.1538	0	53.8462	34.6154	11.5385	0	0	0	100	0	0	0	0	100	0	22	12	0	0	0	0	38.4615	57.6923	3.84615
6-F1-3	2019-03-23	6	F1	3	Finisher	Other	Docked	Slats	93	63	17	13	67.7419	13.9785	18.2796	27	increasing	25.3827	26	0	56	104	15.3846	0	38.4615	46.1538	0	53.8462	34.6154	11.5385	0	0	0	100	0	0	0	0	100	0	22	12	0	0	0	0	38.4615	57.6923	3.84615
6-F1-3	2019-03-24	6	F1	3	Finisher	Other	Docked	Slats	124	70	25	29	56.4516	23.3871	20.1613	28	increasing	25.3827	26	0	56	104	15.3846	0	38.4615	46.1538	0	53.8462	34.6154	11.5385	0	0	0	100	0	0	0	0	100	0	22	12	0	0	0	0	38.4615	57.6923	3.84615
6-F1-3	2019-03-25	6	F1	3	Finisher	Other	Docked	Slats	113	76	16	21	67.2566	18.5841	14.1593	29	increasing	25.3827	26	0	56	104	15.3846	0	38.4615	46.1538	0	53.8462	34.6154	11.5385	0	0	0	100	0	0	0	0	100	0	22	12	0	0	0	0	38.4615	57.6923	3.84615
6-F1-3	2019-03-26	6	F1	3	Finisher	Other	Docked	Slats	111	76	16	19	68.4685	17.1171	14.4144	30	increasing	25.3827	26	0	56	104	15.3846	0	38.4615	46.1538	0	53.8462	34.6154	11.5385	0	0	0	100	0	0	0	0	100	0	22	12	0	0	0	0	38.4615	57.6923	3.84615
6-F1-3	2019-03-27	6	F1	3	Finisher	Other	Docked	Slats	99	64	16	19	64.6465	19.1919	16.1616	31	increasing	21.1268	26	0	56	104	15.3846	0	38.4615	46.1538	0	53.8462	34.6154	11.5385	0	0	0	100	0	0	0	0	100	0	22	12	0	0	0	0	38.4615	57.6923	3.84615
6-F1-3	2019-03-28	6	F1	3	Finisher	Other	Docked	Slats	137	82	28	27	59.854	19.708	20.438	32	increasing	21.1268	26	0	71	104	3.84615	0	15.3846	80.7692	0	19.2308	61.5385	19.2308	0	0	0	100	0	0	0	0	100	0	25	21	0	0	0	0	11.5385	88.4615	0
6-F1-3	2019-03-29	6	F1	3	Finisher	Other	Docked	Slats	184	112	26	46	60.8696	25	14.1304	33	increasing	21.1268	26	0	71	104	3.84615	0	15.3846	80.7692	0	19.2308	61.5385	19.2308	0	0	0	100	0	0	0	0	100	0	25	21	0	0	0	0	11.5385	88.4615	0
6-F1-3	2019-03-30	6	F1	3	Finisher	Other	Docked	Slats	171	91	32	48	53.2164	28.0702	18.7135	34	increasing	21.1268	26	0	71	104	3.84615	0	15.3846	80.7692	0	19.2308	61.5385	19.2308	0	0	0	100	0	0	0	0	100	0	25	21	0	0	0	0	11.5385	88.4615	0
6-F1-3	2019-03-31	6	F1	3	Finisher	Other	Docked	Slats	131	71	33	27	54.1985	20.6107	25.1908	35	increasing	21.1268	26	0	71	104	3.84615	0	15.3846	80.7692	0	19.2308	61.5385	19.2308	0	0	0	100	0	0	0	0	100	0	25	21	0	0	0	0	11.5385	88.4615	0
6-F1-3	2019-04-01	6	F1	3	Finisher	Other	Docked	Slats	158	95	23	40	60.1266	25.3165	14.557	36	increasing	21.1268	26	0	71	104	3.84615	0	15.3846	80.7692	0	19.2308	61.5385	19.2308	0	0	0	100	0	0	0	0	100	0	25	21	0	0	0	0	11.5385	88.4615	0
6-F1-3	2019-04-02	6	F1	3	Finisher	Other	Docked	Slats	194	104	33	57	53.6082	29.3814	17.0103	37	increasing	21.1268	26	0	71	104	3.84615	0	15.3846	80.7692	0	19.2308	61.5385	19.2308	0	0	0	100	0	0	0	0	100	0	25	21	0	0	0	0	11.5385	88.4615	0
6-F1-3	2019-04-03	6	F1	3	Finisher	Other	Docked	Slats	134	74	24	36	55.2239	26.8657	17.9104	38	increasing	21.1268	26	0	71	104	3.84615	0	15.3846	80.7692	0	19.2308	61.5385	19.2308	0	0	0	100	0	0	0	0	100	0	25	21	0	0	0	0	11.5385	88.4615	0
6-F1-3	2019-04-04	6	F1	3	Finisher	Other	Docked	Slats	169	102	23	44	60.355	26.0355	13.6095	39	increasing	21.1268	26	0	71	104	3.84615	0	15.3846	80.7692	0	19.2308	61.5385	19.2308	0	0	0	100	0	0	0	0	100	0	25	21	0	0	0	0	11.5385	88.4615	0
6-F1-3	2019-04-05	6	F1	3	Finisher	Other	Docked	Slats	180	100	40	40	55.5556	22.2222	22.2222	40	increasing	21.1268	26	0	71	104	3.84615	0	15.3846	80.7692	0	19.2308	61.5385	19.2308	0	0	0	100	0	0	0	0	100	0	25	21	0	0	0	0	11.5385	88.4615	0
6-F1-3	2019-04-06	6	F1	3	Finisher	Other	Docked	Slats	159	86	31	42	54.0881	26.4151	19.4969	41	increasing	21.1268	26	0	71	104	3.84615	0	15.3846	80.7692	0	19.2308	61.5385	19.2308	0	0	0	100	0	0	0	0	100	0	25	21	0	0	0	0	11.5385	88.4615	0
6-F1-3	2019-04-07	6	F1	3	Finisher	Other	Docked	Slats	253	146	63	44	57.7075	17.3913	24.9012	42	increasing	21.1268	26	0	71	104	3.84615	0	15.3846	80.7692	0	19.2308	61.5385	19.2308	0	0	0	100	0	0	0	0	100	0	25	21	0	0	0	0	11.5385	88.4615	0
6-F1-3	2019-04-08	6	F1	3	Finisher	Other	Docked	Slats	204	116	29	59	56.8627	28.9216	14.2157	43	increasing	21.1268	26	0	71	104	3.84615	0	15.3846	80.7692	0	19.2308	61.5385	19.2308	0	0	0	100	0	0	0	0	100	0	25	21	0	0	0	0	11.5385	88.4615	0
6-F1-3	2019-04-09	6	F1	3	Finisher	Other	Docked	Slats	130	59	24	47	45.3846	36.1538	18.4615	44	increasing	21.1268	26	0	71	104	3.84615	0	15.3846	80.7692	0	19.2308	61.5385	19.2308	0	0	0	100	0	0	0	0	100	0	25	21	0	0	0	0	11.5385	88.4615	0
6-F1-3	2019-04-10	6	F1	3	Finisher	Other	Docked	Slats	123	68	23	32	55.2846	26.0163	18.6992	45	increasing	21.1268	26	0	71	104	3.84615	0	15.3846	80.7692	0	19.2308	61.5385	19.2308	0	0	0	100	0	0	0	0	100	0	25	21	0	0	0	0	11.5385	88.4615	0
6-F1-3	2019-04-11	6	F1	3	Finisher	Other	Docked	Slats	155	81	31	43	52.2581	27.7419	20	46	increasing	21.1268	26	0	71	104	3.84615	0	15.3846	80.7692	0	19.2308	61.5385	19.2308	0	0	0	100	0	0	0	0	100	0	25	21	0	0	0	0	11.5385	88.4615	0
6-F1-3	2019-04-12	6	F1	3	Finisher	Other	Docked	Slats	127	67	26	34	52.7559	26.7717	20.4724	47	decreasing	-44.898	26	0	71	104	3.84615	0	15.3846	80.7692	0	19.2308	61.5385	19.2308	0	0	0	100	0	0	0	0	100	0	25	21	0	0	0	0	11.5385	88.4615	0
6-F1-3	2019-04-13	6	F1	3	Finisher	Other	Docked	Slats	198	107	34	57	54.0404	28.7879	17.1717	48	decreasing	-44.898	26	0	49	104	19.2308	0	53.8462	26.9231	0	73.0769	23.0769	3.84615	0	0	0	100	0	0	0	0	100	0	21	7	0	0	0	0	23.0769	76.9231	0
6-F1-3	2019-04-14	6	F1	3	Finisher	Other	Docked	Slats	213	104	46	63	48.8263	29.5775	21.5962	49	decreasing	-44.898	26	0	49	104	19.2308	0	53.8462	26.9231	0	73.0769	23.0769	3.84615	0	0	0	100	0	0	0	0	100	0	21	7	0	0	0	0	23.0769	76.9231	0
6-F1-3	2019-04-15	6	F1	3	Finisher	Other	Docked	Slats	244	152	37	55	62.2951	22.541	15.1639	50	decreasing	-44.898	26	0	49	104	19.2308	0	53.8462	26.9231	0	73.0769	23.0769	3.84615	0	0	0	100	0	0	0	0	100	0	21	7	0	0	0	0	23.0769	76.9231	0
6-F1-3	2019-04-16	6	F1	3	Finisher	Other	Docked	Slats	139	73	24	42	52.518	30.2158	17.2662	51	decreasing	-44.898	26	0	49	104	19.2308	0	53.8462	26.9231	0	73.0769	23.0769	3.84615	0	0	0	100	0	0	0	0	100	0	21	7	0	0	0	0	23.0769	76.9231	0
6-F1-3	2019-04-17	6	F1	3	Finisher	Other	Docked	Slats	216	120	46	50	55.5556	23.1481	21.2963	52	decreasing	-44.898	26	0	49	104	19.2308	0	53.8462	26.9231	0	73.0769	23.0769	3.84615	0	0	0	100	0	0	0	0	100	0	21	7	0	0	0	0	23.0769	76.9231	0
6-F1-3	2019-04-18	6	F1	3	Finisher	Other	Docked	Slats	198	118	30	50	59.596	25.2525	15.1515	53	decreasing	-44.898	26	0	49	104	19.2308	0	53.8462	26.9231	0	73.0769	23.0769	3.84615	0	0	0	100	0	0	0	0	100	0	21	7	0	0	0	0	23.0769	76.9231	0
6-F1-3	2019-04-19	6	F1	3	Finisher	Other	Docked	Slats	258	166	46	46	64.3411	17.8295	17.8295	54	decreasing	-44.898	26	0	49	104	19.2308	0	53.8462	26.9231	0	73.0769	23.0769	3.84615	0	0	0	100	0	0	0	0	100	0	21	7	0	0	0	0	23.0769	76.9231	0
6-F1-3	2019-04-20	6	F1	3	Finisher	Other	Docked	Slats	196	119	29	48	60.7143	24.4898	14.7959	55	decreasing	-44.898	26	0	49	104	19.2308	0	53.8462	26.9231	0	73.0769	23.0769	3.84615	0	0	0	100	0	0	0	0	100	0	21	7	0	0	0	0	23.0769	76.9231	0
6-F1-3	2019-04-21	6	F1	3	Finisher	Other	Docked	Slats	242	155	35	52	64.0496	21.4876	14.4628	56	decreasing	-44.898	26	0	49	104	19.2308	0	53.8462	26.9231	0	73.0769	23.0769	3.84615	0	0	0	100	0	0	0	0	100	0	21	7	0	0	0	0	23.0769	76.9231	0
6-F1-3	2019-04-22	6	F1	3	Finisher	Other	Docked	Slats	178	109	29	40	61.236	22.4719	16.2921	57	decreasing	-44.898	26	0	49	104	19.2308	0	53.8462	26.9231	0	73.0769	23.0769	3.84615	0	0	0	100	0	0	0	0	100	0	21	7	0	0	0	0	23.0769	76.9231	0
6-F1-3	2019-04-23	6	F1	3	Finisher	Other	Docked	Slats	727	620	58	49	85.282	6.74003	7.97799	58	decreasing	-44.898	26	0	49	104	19.2308	0	53.8462	26.9231	0	73.0769	23.0769	3.84615	0	0	0	100	0	0	0	0	100	0	21	7	0	0	0	0	23.0769	76.9231	0
6-F1-3	2019-04-24	6	F1	3	Finisher	Other	Docked	Slats	162	106	27	29	65.4321	17.9012	16.6667	59	decreasing	-44.898	26	0	49	104	19.2308	0	53.8462	26.9231	0	73.0769	23.0769	3.84615	0	0	0	100	0	0	0	0	100	0	21	7	0	0	0	0	23.0769	76.9231	0
6-F1-3	2019-04-25	6	F1	3	Finisher	Other	Docked	Slats	1409	91	28	1290	6.45848	91.5543	1.98722	60	decreasing	-44.898	26	0	49	104	19.2308	0	53.8462	26.9231	0	73.0769	23.0769	3.84615	0	0	0	100	0	0	0	0	100	0	21	7	0	0	0	0	23.0769	76.9231	0
6-F1-3	2019-04-26	6	F1	3	Finisher	Other	Docked	Slats	163	93	27	43	57.0552	26.3804	16.5644	61	decreasing	-44.898	26	0	49	104	19.2308	0	53.8462	26.9231	0	73.0769	23.0769	3.84615	0	0	0	100	0	0	0	0	100	0	21	7	0	0	0	0	23.0769	76.9231	0
6-F1-3	2019-04-27	6	F1	3	Finisher	Other	Docked	Slats	164	79	40	45	48.1707	27.439	24.3902	62	decreasing	-44.898	26	0	49	104	19.2308	0	53.8462	26.9231	0	73.0769	23.0769	3.84615	0	0	0	100	0	0	0	0	100	0	21	7	0	0	0	0	23.0769	76.9231	0
6-F1-3	2019-04-28	6	F1	3	Finisher	Other	Docked	Slats	255	150	41	64	58.8235	25.098	16.0784	63	decreasing	-44.898	26	0	49	104	19.2308	0	53.8462	26.9231	0	73.0769	23.0769	3.84615	0	0	0	100	0	0	0	0	100	0	21	7	0	0	0	0	23.0769	76.9231	0
6-F1-3	2019-04-29	6	F1	3	Finisher	Other	Docked	Slats	160	108	21	31	67.5	19.375	13.125	64	decreasing	-44.898	26	0	49	104	19.2308	0	53.8462	26.9231	0	73.0769	23.0769	3.84615	0	0	0	100	0	0	0	0	100	0	21	7	0	0	0	0	23.0769	76.9231	0
6-F1-3	2019-04-30	6	F1	3	Finisher	Other	Docked	Slats	202	131	33	38	64.8515	18.8119	16.3366	65	unknown	-44.898	26	0	49	104	19.2308	0	53.8462	26.9231	0	73.0769	23.0769	3.84615	0	0	0	100	0	0	0	0	100	0	21	7	0	0	0	0	23.0769	76.9231	0
6-F1-5	2019-10-18	6	F1	5	Finisher	Other	Docked	Slats	272	162	30	80	59.5588	29.4118	11.0294	1	increasing	3.57143	30	0	81	120	3.33333	0	20	76.6667	0	23.3333	73.3333	3.33333	0	0	0	100	0	0	0	0	100	0	29	23	0	0	0	0	33.3333	60	6.66667
6-F1-5	2019-10-19	6	F1	5	Finisher	Other	Docked	Slats	588	359	69	160	61.0544	27.2109	11.7347	2	increasing	3.57143	30	0	84	120	3.33333	0	10	86.6667	0	13.3333	63.3333	16.6667	6.66667	0	0	100	0	0	0	0	100	0	29	26	2	0	0.0689655	0.0769231	13.3333	70	16.6667
6-F1-5	2019-10-20	6	F1	5	Finisher	Other	Docked	Slats	361	220	49	92	60.9418	25.4848	13.5734	3	increasing	3.57143	30	0	84	120	3.33333	0	10	86.6667	0	13.3333	63.3333	16.6667	6.66667	0	0	100	0	0	0	0	100	0	29	26	2	0	0.0689655	0.0769231	13.3333	70	16.6667
6-F1-5	2019-10-21	6	F1	5	Finisher	Other	Docked	Slats	388	243	44	101	62.6289	26.0309	11.3402	4	increasing	3.57143	30	0	84	120	3.33333	0	10	86.6667	0	13.3333	63.3333	16.6667	6.66667	0	0	100	0	0	0	0	100	0	29	26	2	0	0.0689655	0.0769231	13.3333	70	16.6667
6-F1-5	2019-10-22	6	F1	5	Finisher	Other	Docked	Slats	441	267	49	125	60.5442	28.3447	11.1111	5	increasing	3.57143	30	0	84	120	3.33333	0	10	86.6667	0	13.3333	63.3333	16.6667	6.66667	0	0	100	0	0	0	0	100	0	29	26	2	0	0.0689655	0.0769231	13.3333	70	16.6667
6-F1-5	2019-10-23	6	F1	5	Finisher	Other	Docked	Slats	553	348	53	152	62.9295	27.4864	9.58409	6	increasing	3.57143	30	0	84	120	3.33333	0	10	86.6667	0	13.3333	63.3333	16.6667	6.66667	0	0	100	0	0	0	0	100	0	29	26	2	0	0.0689655	0.0769231	13.3333	70	16.6667
6-F1-5	2019-10-24	6	F1	5	Finisher	Other	Docked	Slats	469	296	39	134	63.113	28.5714	8.31557	7	increasing	3.57143	30	0	84	120	3.33333	0	10	86.6667	0	13.3333	63.3333	16.6667	6.66667	0	0	100	0	0	0	0	100	0	29	26	2	0	0.0689655	0.0769231	13.3333	70	16.6667
6-F1-5	2019-10-25	6	F1	5	Finisher	Other	Docked	Slats	588	380	64	144	64.6259	24.4898	10.8844	8	increasing	3.57143	30	0	84	120	3.33333	0	10	86.6667	0	13.3333	63.3333	16.6667	6.66667	0	0	100	0	0	0	0	100	0	29	26	2	0	0.0689655	0.0769231	13.3333	70	16.6667
6-F1-5	2019-10-26	6	F1	5	Finisher	Other	Docked	Slats	823	495	79	249	60.1458	30.2552	9.59903	9	increasing	3.57143	30	0	84	120	3.33333	0	10	86.6667	0	13.3333	63.3333	16.6667	6.66667	0	0	100	0	0	0	0	100	0	29	26	2	0	0.0689655	0.0769231	13.3333	70	16.6667
6-F1-5	2019-10-27	6	F1	5	Finisher	Other	Docked	Slats	690	434	67	189	62.8986	27.3913	9.71014	10	increasing	3.57143	30	0	84	120	3.33333	0	10	86.6667	0	13.3333	63.3333	16.6667	6.66667	0	0	100	0	0	0	0	100	0	29	26	2	0	0.0689655	0.0769231	13.3333	70	16.6667
6-F1-5	2019-10-28	6	F1	5	Finisher	Other	Docked	Slats	870	541	70	259	62.1839	29.7701	8.04598	11	increasing	3.57143	30	0	84	120	3.33333	0	10	86.6667	0	13.3333	63.3333	16.6667	6.66667	0	0	100	0	0	0	0	100	0	29	26	2	0	0.0689655	0.0769231	13.3333	70	16.6667
6-F1-5	2019-10-29	6	F1	5	Finisher	Other	Docked	Slats	745	468	60	217	62.8188	29.1275	8.05369	12	decreasing	-31.25	30	0	84	120	3.33333	0	10	86.6667	0	13.3333	63.3333	16.6667	6.66667	0	0	100	0	0	0	0	100	0	29	26	2	0	0.0689655	0.0769231	13.3333	70	16.6667
6-F1-5	2019-10-30	6	F1	5	Finisher	Other	Docked	Slats	658	375	87	196	56.9909	29.7872	13.2219	13	decreasing	-31.25	30	0	64	120	13.3333	0	46.6667	40	0	60	36.6667	0	3.33333	0	0	100	0	0	0	0	100	0	26	12	1	0	0.0384615	0.0833333	10	86.6667	3.33333
6-F1-5	2019-10-31	6	F1	5	Finisher	Other	Docked	Slats	597	364	73	160	60.9715	26.8007	12.2278	14	decreasing	-31.25	30	0	64	120	13.3333	0	46.6667	40	0	60	36.6667	0	3.33333	0	0	100	0	0	0	0	100	0	26	12	1	0	0.0384615	0.0833333	10	86.6667	3.33333
6-F1-5	2019-11-01	6	F1	5	Finisher	Other	Docked	Slats	557	325	63	169	58.3483	30.3411	11.3106	15	decreasing	-31.25	30	0	64	120	13.3333	0	46.6667	40	0	60	36.6667	0	3.33333	0	0	100	0	0	0	0	100	0	26	12	1	0	0.0384615	0.0833333	10	86.6667	3.33333
6-F1-5	2019-11-02	6	F1	5	Finisher	Other	Docked	Slats	671	419	70	182	62.4441	27.1237	10.4322	16	decreasing	-31.25	30	0	64	120	13.3333	0	46.6667	40	0	60	36.6667	0	3.33333	0	0	100	0	0	0	0	100	0	26	12	1	0	0.0384615	0.0833333	10	86.6667	3.33333
6-F1-5	2019-11-03	6	F1	5	Finisher	Other	Docked	Slats	785	439	98	248	55.9236	31.5924	12.4841	17	decreasing	-31.25	30	0	64	120	13.3333	0	46.6667	40	0	60	36.6667	0	3.33333	0	0	100	0	0	0	0	100	0	26	12	1	0	0.0384615	0.0833333	10	86.6667	3.33333
6-F1-5	2019-11-04	6	F1	5	Finisher	Other	Docked	Slats	809	455	93	261	56.2423	32.2621	11.4957	18	decreasing	-31.25	30	0	64	120	13.3333	0	46.6667	40	0	60	36.6667	0	3.33333	0	0	100	0	0	0	0	100	0	26	12	1	0	0.0384615	0.0833333	10	86.6667	3.33333
6-F1-5	2019-11-05	6	F1	5	Finisher	Other	Docked	Slats	680	410	61	209	60.2941	30.7353	8.97059	19	decreasing	-31.25	30	0	64	120	13.3333	0	46.6667	40	0	60	36.6667	0	3.33333	0	0	100	0	0	0	0	100	0	26	12	1	0	0.0384615	0.0833333	10	86.6667	3.33333
6-F1-5	2019-11-06	6	F1	5	Finisher	Other	Docked	Slats	685	396	88	201	57.8102	29.3431	12.8467	20	decreasing	-31.25	30	0	64	120	13.3333	0	46.6667	40	0	60	36.6667	0	3.33333	0	0	100	0	0	0	0	100	0	26	12	1	0	0.0384615	0.0833333	10	86.6667	3.33333
6-F1-5	2019-11-07	6	F1	5	Finisher	Other	Docked	Slats	788	469	91	228	59.5178	28.934	11.5482	21	decreasing	-31.25	30	0	64	120	13.3333	0	46.6667	40	0	60	36.6667	0	3.33333	0	0	100	0	0	0	0	100	0	26	12	1	0	0.0384615	0.0833333	10	86.6667	3.33333
6-F1-5	2019-11-08	6	F1	5	Finisher	Other	Docked	Slats	779	437	80	262	56.0976	33.6329	10.2696	22	increasing	17.5111	30	0	64	120	13.3333	0	46.6667	40	0	60	36.6667	0	3.33333	0	0	100	0	0	0	0	100	0	26	12	1	0	0.0384615	0.0833333	10	86.6667	3.33333
6-F1-5	2019-11-09	6	F1	5	Finisher	Other	Docked	Slats	1081	609	146	326	56.3367	30.1573	13.506	23	increasing	17.5111	29	0	75	116	3.44828	0	31.0345	65.5172	0	34.4828	65.5172	0	0	0	0	100	0	0	0	0	100	0	28	19	0	0	0	0	6.89655	79.3103	13.7931
6-F1-5	2019-11-10	6	F1	5	Finisher	Other	Docked	Slats	825	457	60	308	55.3939	37.3333	7.27273	24	increasing	17.5111	29	0	75	116	3.44828	0	31.0345	65.5172	0	34.4828	65.5172	0	0	0	0	100	0	0	0	0	100	0	28	19	0	0	0	0	6.89655	79.3103	13.7931
6-F1-5	2019-11-11	6	F1	5	Finisher	Other	Docked	Slats	888	512	103	273	57.6577	30.7432	11.5991	25	increasing	17.5111	29	0	75	116	3.44828	0	31.0345	65.5172	0	34.4828	65.5172	0	0	0	0	100	0	0	0	0	100	0	28	19	0	0	0	0	6.89655	79.3103	13.7931
6-F1-5	2019-11-12	6	F1	5	Finisher	Other	Docked	Slats	815	454	109	252	55.7055	30.9202	13.3742	26	increasing	17.5111	29	0	75	116	3.44828	0	31.0345	65.5172	0	34.4828	65.5172	0	0	0	0	100	0	0	0	0	100	0	28	19	0	0	0	0	6.89655	79.3103	13.7931
6-F1-5	2019-11-13	6	F1	5	Finisher	Other	Docked	Slats	794	462	98	234	58.1864	29.471	12.3426	27	increasing	17.5111	29	0	75	116	3.44828	0	31.0345	65.5172	0	34.4828	65.5172	0	0	0	0	100	0	0	0	0	100	0	28	19	0	0	0	0	6.89655	79.3103	13.7931
6-F1-5	2019-11-14	6	F1	5	Finisher	Other	Docked	Slats	732	419	97	216	57.2404	29.5082	13.2514	28	increasing	17.5111	29	0	75	116	3.44828	0	31.0345	65.5172	0	34.4828	65.5172	0	0	0	0	100	0	0	0	0	100	0	28	19	0	0	0	0	6.89655	79.3103	13.7931
6-F1-5	2019-11-15	6	F1	5	Finisher	Other	Docked	Slats	675	365	83	227	54.0741	33.6296	12.2963	29	increasing	17.5111	29	0	75	116	3.44828	0	31.0345	65.5172	0	34.4828	65.5172	0	0	0	0	100	0	0	0	0	100	0	28	19	0	0	0	0	6.89655	79.3103	13.7931
6-F1-5	2019-11-16	6	F1	5	Finisher	Other	Docked	Slats	815	474	86	255	58.1595	31.2883	10.5521	30	increasing	17.5111	29	0	75	116	3.44828	0	31.0345	65.5172	0	34.4828	65.5172	0	0	0	0	100	0	0	0	0	100	0	28	19	0	0	0	0	6.89655	79.3103	13.7931
6-F1-5	2019-11-17	6	F1	5	Finisher	Other	Docked	Slats	1110	655	106	349	59.009	31.4414	9.54955	31	increasing	17.5111	29	0	75	116	3.44828	0	31.0345	65.5172	0	34.4828	65.5172	0	0	0	0	100	0	0	0	0	100	0	28	19	0	0	0	0	6.89655	79.3103	13.7931
6-F1-5	2019-11-18	6	F1	5	Finisher	Other	Docked	Slats	1191	702	135	354	58.9421	29.7229	11.335	32	increasing	17.5111	29	0	75	116	3.44828	0	31.0345	65.5172	0	34.4828	65.5172	0	0	0	0	100	0	0	0	0	100	0	28	19	0	0	0	0	6.89655	79.3103	13.7931
6-F1-5	2019-11-19	6	F1	5	Finisher	Other	Docked	Slats	1312	772	147	393	58.8415	29.9543	11.2043	33	increasing	17.5111	29	0	75	116	3.44828	0	31.0345	65.5172	0	34.4828	65.5172	0	0	0	0	100	0	0	0	0	100	0	28	19	0	0	0	0	6.89655	79.3103	13.7931
6-F1-5	2019-11-20	6	F1	5	Finisher	Other	Docked	Slats	753	437	75	241	58.0345	32.0053	9.96016	34	increasing	17.5111	29	0	75	116	3.44828	0	31.0345	65.5172	0	34.4828	65.5172	0	0	0	0	100	0	0	0	0	100	0	28	19	0	0	0	0	6.89655	79.3103	13.7931
6-F1-5	2019-11-21	6	F1	5	Finisher	Other	Docked	Slats	981	562	99	320	57.2885	32.6198	10.0917	35	increasing	17.5111	29	0	75	116	3.44828	0	31.0345	65.5172	0	34.4828	65.5172	0	0	0	0	100	0	0	0	0	100	0	28	19	0	0	0	0	6.89655	79.3103	13.7931
6-F1-5	2019-11-22	6	F1	5	Finisher	Other	Docked	Slats	704	397	86	221	56.392	31.392	12.2159	36	increasing	17.5111	29	0	75	116	3.44828	0	31.0345	65.5172	0	34.4828	65.5172	0	0	0	0	100	0	0	0	0	100	0	28	19	0	0	0	0	6.89655	79.3103	13.7931
6-F1-5	2019-11-23	6	F1	5	Finisher	Other	Docked	Slats	220	123	32	65	55.9091	29.5455	14.5455	37	increasing	17.5111	29	0	75	116	3.44828	0	31.0345	65.5172	0	34.4828	65.5172	0	0	0	0	100	0	0	0	0	100	0	28	19	0	0	0	0	6.89655	79.3103	13.7931
6-F1-5	2019-11-25	6	F1	5	Finisher	Other	Docked	Slats	330	186	50	94	56.3636	28.4848	15.1515	39	increasing	17.5111	29	0	75	116	3.44828	0	31.0345	65.5172	0	34.4828	65.5172	0	0	0	0	100	0	0	0	0	100	0	28	19	0	0	0	0	6.89655	79.3103	13.7931
6-F1-5	2019-11-26	6	F1	5	Finisher	Other	Docked	Slats	837	469	98	270	56.0335	32.2581	11.7085	40	increasing	17.5111	29	0	75	116	3.44828	0	31.0345	65.5172	0	34.4828	65.5172	0	0	0	0	100	0	0	0	0	100	0	28	19	0	0	0	0	6.89655	79.3103	13.7931
6-F1-5	2019-11-27	6	F1	5	Finisher	Other	Docked	Slats	894	459	111	324	51.3423	36.2416	12.4161	41	increasing	17.5111	29	0	75	116	3.44828	0	31.0345	65.5172	0	34.4828	65.5172	0	0	0	0	100	0	0	0	0	100	0	28	19	0	0	0	0	6.89655	79.3103	13.7931
6-F1-5	2019-11-28	6	F1	5	Finisher	Other	Docked	Slats	808	433	107	268	53.5891	33.1683	13.2426	42	increasing	17.5111	29	0	75	116	3.44828	0	31.0345	65.5172	0	34.4828	65.5172	0	0	0	0	100	0	0	0	0	100	0	28	19	0	0	0	0	6.89655	79.3103	13.7931
6-F1-5	2019-11-29	6	F1	5	Finisher	Other	Docked	Slats	656	349	75	232	53.2012	35.3659	11.4329	43	increasing	17.5111	29	0	75	116	3.44828	0	31.0345	65.5172	0	34.4828	65.5172	0	0	0	0	100	0	0	0	0	100	0	28	19	0	0	0	0	6.89655	79.3103	13.7931
6-F1-5	2019-11-30	6	F1	5	Finisher	Other	Docked	Slats	722	355	110	257	49.169	35.5956	15.2355	44	increasing	17.5111	29	0	75	116	3.44828	0	31.0345	65.5172	0	34.4828	65.5172	0	0	0	0	100	0	0	0	0	100	0	28	19	0	0	0	0	6.89655	79.3103	13.7931
6-F1-5	2019-12-01	6	F1	5	Finisher	Other	Docked	Slats	703	392	83	228	55.761	32.4324	11.8065	45	increasing	17.5111	29	0	75	116	3.44828	0	31.0345	65.5172	0	34.4828	65.5172	0	0	0	0	100	0	0	0	0	100	0	28	19	0	0	0	0	6.89655	79.3103	13.7931
6-F1-5	2019-12-02	6	F1	5	Finisher	Other	Docked	Slats	858	443	132	283	51.6317	32.9837	15.3846	46	increasing	17.5111	29	0	75	116	3.44828	0	31.0345	65.5172	0	34.4828	65.5172	0	0	0	0	100	0	0	0	0	100	0	28	19	0	0	0	0	6.89655	79.3103	13.7931
6-F1-5	2019-12-03	6	F1	5	Finisher	Other	Docked	Slats	834	433	139	262	51.9185	31.4149	16.6667	47	increasing	17.5111	29	0	75	116	3.44828	0	31.0345	65.5172	0	34.4828	65.5172	0	0	0	0	100	0	0	0	0	100	0	28	19	0	0	0	0	6.89655	79.3103	13.7931
6-F1-5	2019-12-04	6	F1	5	Finisher	Other	Docked	Slats	699	374	110	215	53.505	30.7582	15.7368	48	unknown	17.5111	29	0	75	116	3.44828	0	31.0345	65.5172	0	34.4828	65.5172	0	0	0	0	100	0	0	0	0	100	0	28	19	0	0	0	0	6.89655	79.3103	13.7931
6-F1-7	2020-01-30	6	F1	7	Finisher	Other	Docked	Slats	1790	1063	202	525	59.3855	29.3296	11.2849	20	increasing	8.82353	32	0	80	128	0	0	50	50	0	50	40.625	6.25	3.125	0	0	100	0	0	0	0	100	0	32	16	1	0	0.03125	0.0625	15.625	78.125	6.25
6-F1-7	2020-01-31	6	F1	7	Finisher	Other	Docked	Slats	2055	1217	247	591	59.2214	28.7591	12.0195	21	increasing	8.82353	31	0	85	124	0	0	25.8065	74.1935	0	25.8065	74.1935	0	0	0	0	100	0	0	0	0	100	0	31	23	0	0	0	0	6.45161	90.3226	3.22581
6-F1-7	2020-02-01	6	F1	7	Finisher	Other	Docked	Slats	2359	1392	300	667	59.0081	28.2747	12.7173	22	increasing	8.82353	31	0	85	124	0	0	25.8065	74.1935	0	25.8065	74.1935	0	0	0	0	100	0	0	0	0	100	0	31	23	0	0	0	0	6.45161	90.3226	3.22581
6-F1-7	2020-02-02	6	F1	7	Finisher	Other	Docked	Slats	3186	1829	406	951	57.4074	29.8493	12.7433	23	increasing	8.82353	31	0	85	124	0	0	25.8065	74.1935	0	25.8065	74.1935	0	0	0	0	100	0	0	0	0	100	0	31	23	0	0	0	0	6.45161	90.3226	3.22581
6-F1-7	2020-02-03	6	F1	7	Finisher	Other	Docked	Slats	2783	1741	283	759	62.5584	27.2727	10.1689	24	increasing	8.82353	31	0	85	124	0	0	25.8065	74.1935	0	25.8065	74.1935	0	0	0	0	100	0	0	0	0	100	0	31	23	0	0	0	0	6.45161	90.3226	3.22581
6-F1-7	2020-02-04	6	F1	7	Finisher	Other	Docked	Slats	2463	1397	304	762	56.7194	30.9379	12.3427	25	increasing	8.82353	31	0	85	124	0	0	25.8065	74.1935	0	25.8065	74.1935	0	0	0	0	100	0	0	0	0	100	0	31	23	0	0	0	0	6.45161	90.3226	3.22581
6-F1-7	2020-02-05	6	F1	7	Finisher	Other	Docked	Slats	163	90	24	49	55.2147	30.0613	14.7239	26	increasing	8.82353	31	0	85	124	0	0	25.8065	74.1935	0	25.8065	74.1935	0	0	0	0	100	0	0	0	0	100	0	31	23	0	0	0	0	6.45161	90.3226	3.22581
6-F1-7	2020-02-06	6	F1	7	Finisher	Other	Docked	Slats	1510	936	188	386	61.9868	25.5629	12.4503	27	increasing	8.82353	31	0	85	124	0	0	25.8065	74.1935	0	25.8065	74.1935	0	0	0	0	100	0	0	0	0	100	0	31	23	0	0	0	0	6.45161	90.3226	3.22581
6-F1-7	2020-02-07	6	F1	7	Finisher	Other	Docked	Slats	3474	1997	405	1072	57.4842	30.8578	11.658	28	increasing	8.82353	31	0	85	124	0	0	25.8065	74.1935	0	25.8065	74.1935	0	0	0	0	100	0	0	0	0	100	0	31	23	0	0	0	0	6.45161	90.3226	3.22581
6-F1-7	2020-02-08	6	F1	7	Finisher	Other	Docked	Slats	3226	1873	385	968	58.0595	30.0062	11.9343	29	increasing	8.82353	31	0	85	124	0	0	25.8065	74.1935	0	25.8065	74.1935	0	0	0	0	100	0	0	0	0	100	0	31	23	0	0	0	0	6.45161	90.3226	3.22581
6-F1-7	2020-02-09	6	F1	7	Finisher	Other	Docked	Slats	2253	1311	275	667	58.1891	29.605	12.2059	30	increasing	8.82353	31	0	85	124	0	0	25.8065	74.1935	0	25.8065	74.1935	0	0	0	0	100	0	0	0	0	100	0	31	23	0	0	0	0	6.45161	90.3226	3.22581
6-F1-7	2020-02-10	6	F1	7	Finisher	Other	Docked	Slats	1326	779	148	399	58.7481	30.0905	11.1614	31	increasing	8.82353	31	0	85	124	0	0	25.8065	74.1935	0	25.8065	74.1935	0	0	0	0	100	0	0	0	0	100	0	31	23	0	0	0	0	6.45161	90.3226	3.22581
6-F1-7	2020-02-11	6	F1	7	Finisher	Other	Docked	Slats	1601	916	190	495	57.2142	30.9182	11.8676	32	increasing	8.82353	31	0	85	124	0	0	25.8065	74.1935	0	25.8065	74.1935	0	0	0	0	100	0	0	0	0	100	0	31	23	0	0	0	0	6.45161	90.3226	3.22581
6-F1-7	2020-02-12	6	F1	7	Finisher	Other	Docked	Slats	1427	825	156	446	57.8136	31.2544	10.932	33	increasing	8.82353	31	0	85	124	0	0	25.8065	74.1935	0	25.8065	74.1935	0	0	0	0	100	0	0	0	0	100	0	31	23	0	0	0	0	6.45161	90.3226	3.22581
6-F1-7	2020-02-13	6	F1	7	Finisher	Other	Docked	Slats	1472	832	186	454	56.5217	30.8424	12.6359	34	increasing	8.82353	31	0	85	124	0	0	25.8065	74.1935	0	25.8065	74.1935	0	0	0	0	100	0	0	0	0	100	0	31	23	0	0	0	0	6.45161	90.3226	3.22581
6-F1-7	2020-02-14	6	F1	7	Finisher	Other	Docked	Slats	1451	823	169	459	56.7195	31.6334	11.6471	35	increasing	8.82353	31	0	85	124	0	0	25.8065	74.1935	0	25.8065	74.1935	0	0	0	0	100	0	0	0	0	100	0	31	23	0	0	0	0	6.45161	90.3226	3.22581
6-F1-7	2020-02-15	6	F1	7	Finisher	Other	Docked	Slats	1583	916	200	467	57.8648	29.5009	12.6342	36	increasing	8.82353	31	0	85	124	0	0	25.8065	74.1935	0	25.8065	74.1935	0	0	0	0	100	0	0	0	0	100	0	31	23	0	0	0	0	6.45161	90.3226	3.22581
6-F1-7	2020-02-16	6	F1	7	Finisher	Other	Docked	Slats	1454	829	171	454	57.0151	31.2242	11.7607	37	increasing	8.82353	31	0	85	124	0	0	25.8065	74.1935	0	25.8065	74.1935	0	0	0	0	100	0	0	0	0	100	0	31	23	0	0	0	0	6.45161	90.3226	3.22581
6-F1-7	2020-02-17	6	F1	7	Finisher	Other	Docked	Slats	1410	781	169	460	55.3901	32.6241	11.9858	38	increasing	8.82353	31	0	85	124	0	0	25.8065	74.1935	0	25.8065	74.1935	0	0	0	0	100	0	0	0	0	100	0	31	23	0	0	0	0	6.45161	90.3226	3.22581
6-F1-7	2020-02-18	6	F1	7	Finisher	Other	Docked	Slats	1393	781	172	440	56.066	31.5865	12.3475	39	increasing	8.82353	31	0	85	124	0	0	25.8065	74.1935	0	25.8065	74.1935	0	0	0	0	100	0	0	0	0	100	0	31	23	0	0	0	0	6.45161	90.3226	3.22581
6-F1-7	2020-02-19	6	F1	7	Finisher	Other	Docked	Slats	1380	786	178	416	56.9565	30.1449	12.8986	40	unknown	8.82353	31	0	85	124	0	0	25.8065	74.1935	0	25.8065	74.1935	0	0	0	0	100	0	0	0	0	100	0	31	23	0	0	0	0	6.45161	90.3226	3.22581
6-F2-3	2019-03-06	6	F2	3	Finisher	Other	Docked	Slats	43	22	4	17	51.1628	39.5349	9.30233	10	increasing	27.4311	26	0	40	104	38.4615	0	30.7692	30.7692	0	69.2308	26.9231	3.84615	0	0	0	100	0	0	0	0	100	0	16	8	0	0	0	0	50	50	0
6-F2-3	2019-03-07	6	F2	3	Finisher	Other	Docked	Slats	51	38	5	8	74.5098	15.6863	9.80392	11	increasing	27.4311	25	0	53	100	16	0	40	44	0	56	44	0	0	0	0	100	0	0	0	0	100	0	21	11	0	0	0	0	36	64	0
6-F2-3	2019-03-08	6	F2	3	Finisher	Other	Docked	Slats	98	51	15	32	52.0408	32.6531	15.3061	12	increasing	27.4311	25	0	53	100	16	0	40	44	0	56	44	0	0	0	0	100	0	0	0	0	100	0	21	11	0	0	0	0	36	64	0
6-F2-3	2019-03-09	6	F2	3	Finisher	Other	Docked	Slats	177	114	29	34	64.4068	19.209	16.3842	13	increasing	27.4311	25	0	53	100	16	0	40	44	0	56	44	0	0	0	0	100	0	0	0	0	100	0	21	11	0	0	0	0	36	64	0
6-F2-3	2019-03-10	6	F2	3	Finisher	Other	Docked	Slats	236	118	60	58	50	24.5763	25.4237	14	increasing	27.4311	25	0	53	100	16	0	40	44	0	56	44	0	0	0	0	100	0	0	0	0	100	0	21	11	0	0	0	0	36	64	0
6-F2-3	2019-03-11	6	F2	3	Finisher	Other	Docked	Slats	165	98	37	30	59.3939	18.1818	22.4242	15	increasing	27.4311	25	0	53	100	16	0	40	44	0	56	44	0	0	0	0	100	0	0	0	0	100	0	21	11	0	0	0	0	36	64	0
6-F2-3	2019-03-12	6	F2	3	Finisher	Other	Docked	Slats	132	89	20	23	67.4242	17.4242	15.1515	16	increasing	27.4311	25	0	53	100	16	0	40	44	0	56	44	0	0	0	0	100	0	0	0	0	100	0	21	11	0	0	0	0	36	64	0
6-F2-3	2019-03-13	6	F2	3	Finisher	Other	Docked	Slats	102	67	16	19	65.6863	18.6275	15.6863	17	increasing	27.4311	25	0	53	100	16	0	40	44	0	56	44	0	0	0	0	100	0	0	0	0	100	0	21	11	0	0	0	0	36	64	0
6-F2-3	2019-03-14	6	F2	3	Finisher	Other	Docked	Slats	196	113	23	60	57.6531	30.6122	11.7347	18	increasing	27.4311	25	0	53	100	16	0	40	44	0	56	44	0	0	0	0	100	0	0	0	0	100	0	21	11	0	0	0	0	36	64	0
6-F2-3	2019-03-15	6	F2	3	Finisher	Other	Docked	Slats	323	199	61	63	61.6099	19.5046	18.8854	19	increasing	27.4311	25	0	53	100	16	0	40	44	0	56	44	0	0	0	0	100	0	0	0	0	100	0	21	11	0	0	0	0	36	64	0
6-F2-3	2019-03-16	6	F2	3	Finisher	Other	Docked	Slats	141	76	29	36	53.9007	25.5319	20.5674	20	increasing	27.4311	25	0	53	100	16	0	40	44	0	56	44	0	0	0	0	100	0	0	0	0	100	0	21	11	0	0	0	0	36	64	0
6-F2-3	2019-03-17	6	F2	3	Finisher	Other	Docked	Slats	71	40	13	18	56.338	25.3521	18.3099	21	increasing	27.4311	25	0	53	100	16	0	40	44	0	56	44	0	0	0	0	100	0	0	0	0	100	0	21	11	0	0	0	0	36	64	0
6-F2-3	2019-03-18	6	F2	3	Finisher	Other	Docked	Slats	125	70	18	37	56	29.6	14.4	22	increasing	27.4311	25	0	53	100	16	0	40	44	0	56	44	0	0	0	0	100	0	0	0	0	100	0	21	11	0	0	0	0	36	64	0
6-F2-3	2019-03-19	6	F2	3	Finisher	Other	Docked	Slats	135	86	15	34	63.7037	25.1852	11.1111	23	increasing	27.4311	25	0	53	100	16	0	40	44	0	56	44	0	0	0	0	100	0	0	0	0	100	0	21	11	0	0	0	0	36	64	0
6-F2-3	2019-03-20	6	F2	3	Finisher	Other	Docked	Slats	117	51	26	40	43.5897	34.188	22.2222	24	increasing	27.4311	25	0	53	100	16	0	40	44	0	56	44	0	0	0	0	100	0	0	0	0	100	0	21	11	0	0	0	0	36	64	0
6-F2-3	2019-03-21	6	F2	3	Finisher	Other	Docked	Slats	184	113	31	40	61.413	21.7391	16.8478	25	increasing	27.4311	25	0	53	100	16	0	40	44	0	56	44	0	0	0	0	100	0	0	0	0	100	0	21	11	0	0	0	0	36	64	0
6-F2-3	2019-03-22	6	F2	3	Finisher	Other	Docked	Slats	92	60	13	19	65.2174	20.6522	14.1304	26	increasing	27.4311	25	0	53	100	16	0	40	44	0	56	44	0	0	0	0	100	0	0	0	0	100	0	21	11	0	0	0	0	36	64	0
6-F2-3	2019-03-23	6	F2	3	Finisher	Other	Docked	Slats	129	87	18	24	67.4419	18.6047	13.9535	27	increasing	27.4311	25	0	53	100	16	0	40	44	0	56	44	0	0	0	0	100	0	0	0	0	100	0	21	11	0	0	0	0	36	64	0
6-F2-3	2019-03-24	6	F2	3	Finisher	Other	Docked	Slats	266	171	46	49	64.2857	18.4211	17.2932	28	increasing	27.4311	25	0	53	100	16	0	40	44	0	56	44	0	0	0	0	100	0	0	0	0	100	0	21	11	0	0	0	0	36	64	0
6-F2-3	2019-03-25	6	F2	3	Finisher	Other	Docked	Slats	217	144	32	41	66.3594	18.894	14.7465	29	increasing	27.4311	25	0	53	100	16	0	40	44	0	56	44	0	0	0	0	100	0	0	0	0	100	0	21	11	0	0	0	0	36	64	0
6-F2-3	2019-03-26	6	F2	3	Finisher	Other	Docked	Slats	144	91	23	30	63.1944	20.8333	15.9722	30	increasing	27.4311	25	0	53	100	16	0	40	44	0	56	44	0	0	0	0	100	0	0	0	0	100	0	21	11	0	0	0	0	36	64	0
6-F2-3	2019-03-27	6	F2	3	Finisher	Other	Docked	Slats	126	79	22	25	62.6984	19.8413	17.4603	31	increasing	15.2	25	0	53	100	16	0	40	44	0	56	44	0	0	0	0	100	0	0	0	0	100	0	21	11	0	0	0	0	36	64	0
6-F2-3	2019-03-28	6	F2	3	Finisher	Other	Docked	Slats	147	91	24	32	61.9048	21.7687	16.3265	32	increasing	15.2	26	0	65	104	3.84615	0	38.4615	57.6923	0	42.3077	53.8462	0	3.84615	0	0	100	0	0	0	0	100	0	25	15	1	0	0.04	0.0666667	11.5385	88.4615	0
6-F2-3	2019-03-29	6	F2	3	Finisher	Other	Docked	Slats	155	95	21	39	61.2903	25.1613	13.5484	33	increasing	15.2	26	0	65	104	3.84615	0	38.4615	57.6923	0	42.3077	53.8462	0	3.84615	0	0	100	0	0	0	0	100	0	25	15	1	0	0.04	0.0666667	11.5385	88.4615	0
6-F2-3	2019-03-30	6	F2	3	Finisher	Other	Docked	Slats	172	90	30	52	52.3256	30.2326	17.4419	34	increasing	15.2	26	0	65	104	3.84615	0	38.4615	57.6923	0	42.3077	53.8462	0	3.84615	0	0	100	0	0	0	0	100	0	25	15	1	0	0.04	0.0666667	11.5385	88.4615	0
6-F2-3	2019-03-31	6	F2	3	Finisher	Other	Docked	Slats	102	57	19	26	55.8824	25.4902	18.6275	35	increasing	15.2	26	0	65	104	3.84615	0	38.4615	57.6923	0	42.3077	53.8462	0	3.84615	0	0	100	0	0	0	0	100	0	25	15	1	0	0.04	0.0666667	11.5385	88.4615	0
6-F2-3	2019-04-01	6	F2	3	Finisher	Other	Docked	Slats	169	93	30	46	55.0296	27.2189	17.7515	36	increasing	15.2	26	0	65	104	3.84615	0	38.4615	57.6923	0	42.3077	53.8462	0	3.84615	0	0	100	0	0	0	0	100	0	25	15	1	0	0.04	0.0666667	11.5385	88.4615	0
6-F2-3	2019-04-02	6	F2	3	Finisher	Other	Docked	Slats	162	91	24	47	56.1728	29.0123	14.8148	37	increasing	15.2	26	0	65	104	3.84615	0	38.4615	57.6923	0	42.3077	53.8462	0	3.84615	0	0	100	0	0	0	0	100	0	25	15	1	0	0.04	0.0666667	11.5385	88.4615	0
6-F2-3	2019-04-03	6	F2	3	Finisher	Other	Docked	Slats	85	44	14	27	51.7647	31.7647	16.4706	38	increasing	15.2	26	0	65	104	3.84615	0	38.4615	57.6923	0	42.3077	53.8462	0	3.84615	0	0	100	0	0	0	0	100	0	25	15	1	0	0.04	0.0666667	11.5385	88.4615	0
6-F2-3	2019-04-04	6	F2	3	Finisher	Other	Docked	Slats	96	55	23	18	57.2917	18.75	23.9583	39	increasing	15.2	26	0	65	104	3.84615	0	38.4615	57.6923	0	42.3077	53.8462	0	3.84615	0	0	100	0	0	0	0	100	0	25	15	1	0	0.04	0.0666667	11.5385	88.4615	0
6-F2-3	2019-04-05	6	F2	3	Finisher	Other	Docked	Slats	100	52	28	20	52	20	28	40	increasing	15.2	26	0	65	104	3.84615	0	38.4615	57.6923	0	42.3077	53.8462	0	3.84615	0	0	100	0	0	0	0	100	0	25	15	1	0	0.04	0.0666667	11.5385	88.4615	0
6-F2-3	2019-04-06	6	F2	3	Finisher	Other	Docked	Slats	95	49	24	22	51.5789	23.1579	25.2632	41	increasing	15.2	26	0	65	104	3.84615	0	38.4615	57.6923	0	42.3077	53.8462	0	3.84615	0	0	100	0	0	0	0	100	0	25	15	1	0	0.04	0.0666667	11.5385	88.4615	0
6-F2-3	2019-04-07	6	F2	3	Finisher	Other	Docked	Slats	133	74	21	38	55.6391	28.5714	15.7895	42	increasing	15.2	26	0	65	104	3.84615	0	38.4615	57.6923	0	42.3077	53.8462	0	3.84615	0	0	100	0	0	0	0	100	0	25	15	1	0	0.04	0.0666667	11.5385	88.4615	0
6-F2-3	2019-04-08	6	F2	3	Finisher	Other	Docked	Slats	209	119	37	53	56.9378	25.3589	17.7033	43	increasing	15.2	26	0	65	104	3.84615	0	38.4615	57.6923	0	42.3077	53.8462	0	3.84615	0	0	100	0	0	0	0	100	0	25	15	1	0	0.04	0.0666667	11.5385	88.4615	0
6-F2-3	2019-04-09	6	F2	3	Finisher	Other	Docked	Slats	56	28	11	17	50	30.3571	19.6429	44	increasing	15.2	26	0	65	104	3.84615	0	38.4615	57.6923	0	42.3077	53.8462	0	3.84615	0	0	100	0	0	0	0	100	0	25	15	1	0	0.04	0.0666667	11.5385	88.4615	0
6-F2-3	2019-04-10	6	F2	3	Finisher	Other	Docked	Slats	83	52	12	19	62.6506	22.8916	14.4578	45	increasing	15.2	26	0	65	104	3.84615	0	38.4615	57.6923	0	42.3077	53.8462	0	3.84615	0	0	100	0	0	0	0	100	0	25	15	1	0	0.04	0.0666667	11.5385	88.4615	0
6-F2-3	2019-04-11	6	F2	3	Finisher	Other	Docked	Slats	85	40	19	26	47.0588	30.5882	22.3529	46	increasing	15.2	26	0	65	104	3.84615	0	38.4615	57.6923	0	42.3077	53.8462	0	3.84615	0	0	100	0	0	0	0	100	0	25	15	1	0	0.04	0.0666667	11.5385	88.4615	0
6-F2-3	2019-04-12	6	F2	3	Finisher	Other	Docked	Slats	75	36	22	17	48	22.6667	29.3333	47	decreasing	-57.8947	26	0	65	104	3.84615	0	38.4615	57.6923	0	42.3077	53.8462	0	3.84615	0	0	100	0	0	0	0	100	0	25	15	1	0	0.04	0.0666667	11.5385	88.4615	0
6-F2-3	2019-04-13	6	F2	3	Finisher	Other	Docked	Slats	113	48	29	36	42.4779	31.8584	25.6637	48	decreasing	-57.8947	24	0	38	96	33.3333	0	41.6667	25	0	75	20.8333	0	4.16667	0	0	100	0	0	0	0	100	0	16	6	1	0	0.0625	0.166667	20.8333	75	4.16667
6-F2-3	2019-04-14	6	F2	3	Finisher	Other	Docked	Slats	90	52	16	22	57.7778	24.4444	17.7778	49	decreasing	-57.8947	24	0	38	96	33.3333	0	41.6667	25	0	75	20.8333	0	4.16667	0	0	100	0	0	0	0	100	0	16	6	1	0	0.0625	0.166667	20.8333	75	4.16667
6-F2-3	2019-04-15	6	F2	3	Finisher	Other	Docked	Slats	116	61	27	28	52.5862	24.1379	23.2759	50	decreasing	-57.8947	24	0	38	96	33.3333	0	41.6667	25	0	75	20.8333	0	4.16667	0	0	100	0	0	0	0	100	0	16	6	1	0	0.0625	0.166667	20.8333	75	4.16667
6-F2-3	2019-04-16	6	F2	3	Finisher	Other	Docked	Slats	68	42	4	22	61.7647	32.3529	5.88235	51	decreasing	-57.8947	24	0	38	96	33.3333	0	41.6667	25	0	75	20.8333	0	4.16667	0	0	100	0	0	0	0	100	0	16	6	1	0	0.0625	0.166667	20.8333	75	4.16667
6-F2-3	2019-04-17	6	F2	3	Finisher	Other	Docked	Slats	144	83	31	30	57.6389	20.8333	21.5278	52	decreasing	-57.8947	24	0	38	96	33.3333	0	41.6667	25	0	75	20.8333	0	4.16667	0	0	100	0	0	0	0	100	0	16	6	1	0	0.0625	0.166667	20.8333	75	4.16667
6-F2-3	2019-04-18	6	F2	3	Finisher	Other	Docked	Slats	207	121	27	59	58.4541	28.5024	13.0435	53	decreasing	-57.8947	24	0	38	96	33.3333	0	41.6667	25	0	75	20.8333	0	4.16667	0	0	100	0	0	0	0	100	0	16	6	1	0	0.0625	0.166667	20.8333	75	4.16667
6-F2-3	2019-04-19	6	F2	3	Finisher	Other	Docked	Slats	119	59	30	30	49.5798	25.2101	25.2101	54	decreasing	-57.8947	24	0	38	96	33.3333	0	41.6667	25	0	75	20.8333	0	4.16667	0	0	100	0	0	0	0	100	0	16	6	1	0	0.0625	0.166667	20.8333	75	4.16667
6-F2-3	2019-04-20	6	F2	3	Finisher	Other	Docked	Slats	134	80	33	21	59.7015	15.6716	24.6269	55	decreasing	-57.8947	24	0	38	96	33.3333	0	41.6667	25	0	75	20.8333	0	4.16667	0	0	100	0	0	0	0	100	0	16	6	1	0	0.0625	0.166667	20.8333	75	4.16667
6-F2-3	2019-04-21	6	F2	3	Finisher	Other	Docked	Slats	94	49	18	27	52.1277	28.7234	19.1489	56	decreasing	-57.8947	24	0	38	96	33.3333	0	41.6667	25	0	75	20.8333	0	4.16667	0	0	100	0	0	0	0	100	0	16	6	1	0	0.0625	0.166667	20.8333	75	4.16667
6-F2-3	2019-04-22	6	F2	3	Finisher	Other	Docked	Slats	158	79	32	47	50	29.7468	20.2532	57	decreasing	-57.8947	24	0	38	96	33.3333	0	41.6667	25	0	75	20.8333	0	4.16667	0	0	100	0	0	0	0	100	0	16	6	1	0	0.0625	0.166667	20.8333	75	4.16667
6-F2-3	2019-04-23	6	F2	3	Finisher	Other	Docked	Slats	69	40	11	18	57.971	26.087	15.942	58	decreasing	-57.8947	24	0	38	96	33.3333	0	41.6667	25	0	75	20.8333	0	4.16667	0	0	100	0	0	0	0	100	0	16	6	1	0	0.0625	0.166667	20.8333	75	4.16667
6-F2-3	2019-04-24	6	F2	3	Finisher	Other	Docked	Slats	100	68	18	14	68	14	18	59	decreasing	-57.8947	24	0	38	96	33.3333	0	41.6667	25	0	75	20.8333	0	4.16667	0	0	100	0	0	0	0	100	0	16	6	1	0	0.0625	0.166667	20.8333	75	4.16667
6-F2-3	2019-04-25	6	F2	3	Finisher	Other	Docked	Slats	100	45	22	33	45	33	22	60	decreasing	-57.8947	24	0	38	96	33.3333	0	41.6667	25	0	75	20.8333	0	4.16667	0	0	100	0	0	0	0	100	0	16	6	1	0	0.0625	0.166667	20.8333	75	4.16667
6-F2-3	2019-04-26	6	F2	3	Finisher	Other	Docked	Slats	60	37	7	16	61.6667	26.6667	11.6667	61	decreasing	-57.8947	24	0	38	96	33.3333	0	41.6667	25	0	75	20.8333	0	4.16667	0	0	100	0	0	0	0	100	0	16	6	1	0	0.0625	0.166667	20.8333	75	4.16667
6-F2-3	2019-04-27	6	F2	3	Finisher	Other	Docked	Slats	76	41	14	21	53.9474	27.6316	18.4211	62	decreasing	-57.8947	24	0	38	96	33.3333	0	41.6667	25	0	75	20.8333	0	4.16667	0	0	100	0	0	0	0	100	0	16	6	1	0	0.0625	0.166667	20.8333	75	4.16667
6-F2-3	2019-04-28	6	F2	3	Finisher	Other	Docked	Slats	82	49	20	13	59.7561	15.8537	24.3902	63	decreasing	-57.8947	24	0	38	96	33.3333	0	41.6667	25	0	75	20.8333	0	4.16667	0	0	100	0	0	0	0	100	0	16	6	1	0	0.0625	0.166667	20.8333	75	4.16667
6-F2-3	2019-04-29	6	F2	3	Finisher	Other	Docked	Slats	100	41	16	43	41	43	16	64	decreasing	-57.8947	24	0	38	96	33.3333	0	41.6667	25	0	75	20.8333	0	4.16667	0	0	100	0	0	0	0	100	0	16	6	1	0	0.0625	0.166667	20.8333	75	4.16667
6-F2-3	2019-04-30	6	F2	3	Finisher	Other	Docked	Slats	91	48	15	28	52.7473	30.7692	16.4835	65	unknown	-57.8947	24	0	38	96	33.3333	0	41.6667	25	0	75	20.8333	0	4.16667	0	0	100	0	0	0	0	100	0	16	6	1	0	0.0625	0.166667	20.8333	75	4.16667
6-F2-5	2019-10-18	6	F2	5	Finisher	Other	Docked	Slats	638	267	238	133	41.8495	20.8464	37.3041	1	decreasing	-1.14943	30	0	88	120	0	0	10	86.6667	3.33333	10	73.3333	10	6.66667	0	0	100	0	0	0	0	100	0	30	27	2	0	0.0666667	0.0740741	13.3333	83.3333	3.33333
6-F2-5	2019-10-19	6	F2	5	Finisher	Other	Docked	Slats	1120	497	405	218	44.375	19.4643	36.1607	2	decreasing	-1.14943	30	0	87	120	0	0	13.3333	83.3333	3.33333	13.3333	70	10	6.66667	0	0	100	0	0	0	0	100	0	30	26	2	0	0.0666667	0.0769231	6.66667	73.3333	20
6-F2-5	2019-10-20	6	F2	5	Finisher	Other	Docked	Slats	935	447	308	180	47.8075	19.2513	32.9412	3	decreasing	-1.14943	30	0	87	120	0	0	13.3333	83.3333	3.33333	13.3333	70	10	6.66667	0	0	100	0	0	0	0	100	0	30	26	2	0	0.0666667	0.0769231	6.66667	73.3333	20
6-F2-5	2019-10-21	6	F2	5	Finisher	Other	Docked	Slats	1002	436	378	188	43.513	18.7625	37.7246	4	decreasing	-1.14943	30	0	87	120	0	0	13.3333	83.3333	3.33333	13.3333	70	10	6.66667	0	0	100	0	0	0	0	100	0	30	26	2	0	0.0666667	0.0769231	6.66667	73.3333	20
6-F2-5	2019-10-22	6	F2	5	Finisher	Other	Docked	Slats	838	360	321	157	42.9594	18.7351	38.3055	5	decreasing	-1.14943	30	0	87	120	0	0	13.3333	83.3333	3.33333	13.3333	70	10	6.66667	0	0	100	0	0	0	0	100	0	30	26	2	0	0.0666667	0.0769231	6.66667	73.3333	20
6-F2-5	2019-10-23	6	F2	5	Finisher	Other	Docked	Slats	1080	496	343	241	45.9259	22.3148	31.7593	6	decreasing	-1.14943	30	0	87	120	0	0	13.3333	83.3333	3.33333	13.3333	70	10	6.66667	0	0	100	0	0	0	0	100	0	30	26	2	0	0.0666667	0.0769231	6.66667	73.3333	20
6-F2-5	2019-10-24	6	F2	5	Finisher	Other	Docked	Slats	877	357	336	184	40.707	20.9806	38.3124	7	decreasing	-1.14943	30	0	87	120	0	0	13.3333	83.3333	3.33333	13.3333	70	10	6.66667	0	0	100	0	0	0	0	100	0	30	26	2	0	0.0666667	0.0769231	6.66667	73.3333	20
6-F2-5	2019-10-25	6	F2	5	Finisher	Other	Docked	Slats	945	396	323	226	41.9048	23.9153	34.1799	8	decreasing	-1.14943	30	0	87	120	0	0	13.3333	83.3333	3.33333	13.3333	70	10	6.66667	0	0	100	0	0	0	0	100	0	30	26	2	0	0.0666667	0.0769231	6.66667	73.3333	20
6-F2-5	2019-10-26	6	F2	5	Finisher	Other	Docked	Slats	672	290	214	168	43.1548	25	31.8452	9	decreasing	-1.14943	30	0	87	120	0	0	13.3333	83.3333	3.33333	13.3333	70	10	6.66667	0	0	100	0	0	0	0	100	0	30	26	2	0	0.0666667	0.0769231	6.66667	73.3333	20
6-F2-5	2019-10-27	6	F2	5	Finisher	Other	Docked	Slats	697	304	220	173	43.6155	24.8207	31.5638	10	decreasing	-1.14943	30	0	87	120	0	0	13.3333	83.3333	3.33333	13.3333	70	10	6.66667	0	0	100	0	0	0	0	100	0	30	26	2	0	0.0666667	0.0769231	6.66667	73.3333	20
6-F2-5	2019-10-28	6	F2	5	Finisher	Other	Docked	Slats	700	300	245	155	42.8571	22.1429	35	11	decreasing	-1.14943	30	0	87	120	0	0	13.3333	83.3333	3.33333	13.3333	70	10	6.66667	0	0	100	0	0	0	0	100	0	30	26	2	0	0.0666667	0.0769231	6.66667	73.3333	20
6-F2-5	2019-10-29	6	F2	5	Finisher	Other	Docked	Slats	1012	433	340	239	42.7866	23.6166	33.5968	12	decreasing	-24.2857	30	0	87	120	0	0	13.3333	83.3333	3.33333	13.3333	70	10	6.66667	0	0	100	0	0	0	0	100	0	30	26	2	0	0.0666667	0.0769231	6.66667	73.3333	20
6-F2-5	2019-10-30	6	F2	5	Finisher	Other	Docked	Slats	704	304	226	174	43.1818	24.7159	32.1023	13	decreasing	-24.2857	30	0	70	120	10	0	36.6667	53.3333	0	46.6667	50	3.33333	0	0	0	100	0	0	0	0	100	0	27	16	0	0	0	0	16.6667	83.3333	0
6-F2-5	2019-10-31	6	F2	5	Finisher	Other	Docked	Slats	797	347	279	171	43.5383	21.4555	35.0063	14	decreasing	-24.2857	30	0	70	120	10	0	36.6667	53.3333	0	46.6667	50	3.33333	0	0	0	100	0	0	0	0	100	0	27	16	0	0	0	0	16.6667	83.3333	0
6-F2-5	2019-11-01	6	F2	5	Finisher	Other	Docked	Slats	449	207	144	98	46.1024	21.8263	32.0713	15	decreasing	-24.2857	30	0	70	120	10	0	36.6667	53.3333	0	46.6667	50	3.33333	0	0	0	100	0	0	0	0	100	0	27	16	0	0	0	0	16.6667	83.3333	0
6-F2-5	2019-11-02	6	F2	5	Finisher	Other	Docked	Slats	515	235	152	128	45.6311	24.8544	29.5146	16	decreasing	-24.2857	30	0	70	120	10	0	36.6667	53.3333	0	46.6667	50	3.33333	0	0	0	100	0	0	0	0	100	0	27	16	0	0	0	0	16.6667	83.3333	0
6-F2-5	2019-11-03	6	F2	5	Finisher	Other	Docked	Slats	540	245	165	130	45.3704	24.0741	30.5556	17	decreasing	-24.2857	30	0	70	120	10	0	36.6667	53.3333	0	46.6667	50	3.33333	0	0	0	100	0	0	0	0	100	0	27	16	0	0	0	0	16.6667	83.3333	0
6-F2-5	2019-11-04	6	F2	5	Finisher	Other	Docked	Slats	559	227	205	127	40.6082	22.7191	36.6726	18	decreasing	-24.2857	30	0	70	120	10	0	36.6667	53.3333	0	46.6667	50	3.33333	0	0	0	100	0	0	0	0	100	0	27	16	0	0	0	0	16.6667	83.3333	0
6-F2-5	2019-11-05	6	F2	5	Finisher	Other	Docked	Slats	598	262	214	122	43.8127	20.4013	35.786	19	decreasing	-24.2857	30	0	70	120	10	0	36.6667	53.3333	0	46.6667	50	3.33333	0	0	0	100	0	0	0	0	100	0	27	16	0	0	0	0	16.6667	83.3333	0
6-F2-5	2019-11-06	6	F2	5	Finisher	Other	Docked	Slats	417	178	128	111	42.6859	26.6187	30.6954	20	decreasing	-24.2857	30	0	70	120	10	0	36.6667	53.3333	0	46.6667	50	3.33333	0	0	0	100	0	0	0	0	100	0	27	16	0	0	0	0	16.6667	83.3333	0
6-F2-5	2019-11-07	6	F2	5	Finisher	Other	Docked	Slats	483	225	159	99	46.5839	20.4969	32.9193	21	decreasing	-24.2857	30	0	70	120	10	0	36.6667	53.3333	0	46.6667	50	3.33333	0	0	0	100	0	0	0	0	100	0	27	16	0	0	0	0	16.6667	83.3333	0
6-F2-5	2019-11-08	6	F2	5	Finisher	Other	Docked	Slats	504	226	176	102	44.8413	20.2381	34.9206	22	increasing	15.4167	30	0	70	120	10	0	36.6667	53.3333	0	46.6667	50	3.33333	0	0	0	100	0	0	0	0	100	0	27	16	0	0	0	0	16.6667	83.3333	0
6-F2-5	2019-11-09	6	F2	5	Finisher	Other	Docked	Slats	610	290	201	119	47.541	19.5082	32.9508	23	increasing	15.4167	29	0	80	116	0	0	24.1379	75.8621	0	24.1379	75.8621	0	0	0	0	100	0	0	0	0	96.5517	3.44828	29	22	0	1	0	0	3.44828	79.3103	17.2414
6-F2-5	2019-11-10	6	F2	5	Finisher	Other	Docked	Slats	537	247	188	102	45.9963	18.9944	35.0093	24	increasing	15.4167	29	0	80	116	0	0	24.1379	75.8621	0	24.1379	75.8621	0	0	0	0	100	0	0	0	0	96.5517	3.44828	29	22	0	1	0	0	3.44828	79.3103	17.2414
6-F2-5	2019-11-11	6	F2	5	Finisher	Other	Docked	Slats	595	279	202	114	46.8908	19.1597	33.9496	25	increasing	15.4167	29	0	80	116	0	0	24.1379	75.8621	0	24.1379	75.8621	0	0	0	0	100	0	0	0	0	96.5517	3.44828	29	22	0	1	0	0	3.44828	79.3103	17.2414
6-F2-5	2019-11-12	6	F2	5	Finisher	Other	Docked	Slats	365	189	92	84	51.7808	23.0137	25.2055	26	increasing	15.4167	29	0	80	116	0	0	24.1379	75.8621	0	24.1379	75.8621	0	0	0	0	100	0	0	0	0	96.5517	3.44828	29	22	0	1	0	0	3.44828	79.3103	17.2414
6-F2-5	2019-11-13	6	F2	5	Finisher	Other	Docked	Slats	345	152	104	89	44.058	25.7971	30.1449	27	increasing	15.4167	29	0	80	116	0	0	24.1379	75.8621	0	24.1379	75.8621	0	0	0	0	100	0	0	0	0	96.5517	3.44828	29	22	0	1	0	0	3.44828	79.3103	17.2414
6-F2-5	2019-11-14	6	F2	5	Finisher	Other	Docked	Slats	379	150	123	106	39.5778	27.9683	32.4538	28	increasing	15.4167	29	0	80	116	0	0	24.1379	75.8621	0	24.1379	75.8621	0	0	0	0	100	0	0	0	0	96.5517	3.44828	29	22	0	1	0	0	3.44828	79.3103	17.2414
6-F2-5	2019-11-15	6	F2	5	Finisher	Other	Docked	Slats	501	207	146	148	41.3174	29.5409	29.1417	29	increasing	15.4167	29	0	80	116	0	0	24.1379	75.8621	0	24.1379	75.8621	0	0	0	0	100	0	0	0	0	96.5517	3.44828	29	22	0	1	0	0	3.44828	79.3103	17.2414
6-F2-5	2019-11-16	6	F2	5	Finisher	Other	Docked	Slats	440	222	117	101	50.4545	22.9545	26.5909	30	increasing	15.4167	29	0	80	116	0	0	24.1379	75.8621	0	24.1379	75.8621	0	0	0	0	100	0	0	0	0	96.5517	3.44828	29	22	0	1	0	0	3.44828	79.3103	17.2414
6-F2-5	2019-11-17	6	F2	5	Finisher	Other	Docked	Slats	418	182	114	122	43.5407	29.1866	27.2727	31	increasing	15.4167	29	0	80	116	0	0	24.1379	75.8621	0	24.1379	75.8621	0	0	0	0	100	0	0	0	0	96.5517	3.44828	29	22	0	1	0	0	3.44828	79.3103	17.2414
6-F2-5	2019-11-18	6	F2	5	Finisher	Other	Docked	Slats	486	224	169	93	46.0905	19.1358	34.7737	32	increasing	15.4167	29	0	80	116	0	0	24.1379	75.8621	0	24.1379	75.8621	0	0	0	0	100	0	0	0	0	96.5517	3.44828	29	22	0	1	0	0	3.44828	79.3103	17.2414
6-F2-5	2019-11-19	6	F2	5	Finisher	Other	Docked	Slats	630	274	226	130	43.4921	20.6349	35.873	33	increasing	15.4167	29	0	80	116	0	0	24.1379	75.8621	0	24.1379	75.8621	0	0	0	0	100	0	0	0	0	96.5517	3.44828	29	22	0	1	0	0	3.44828	79.3103	17.2414
6-F2-5	2019-11-20	6	F2	5	Finisher	Other	Docked	Slats	383	158	116	109	41.2533	28.4595	30.2872	34	increasing	15.4167	29	0	80	116	0	0	24.1379	75.8621	0	24.1379	75.8621	0	0	0	0	100	0	0	0	0	96.5517	3.44828	29	22	0	1	0	0	3.44828	79.3103	17.2414
6-F2-5	2019-11-21	6	F2	5	Finisher	Other	Docked	Slats	430	210	122	98	48.8372	22.7907	28.3721	35	increasing	15.4167	29	0	80	116	0	0	24.1379	75.8621	0	24.1379	75.8621	0	0	0	0	100	0	0	0	0	96.5517	3.44828	29	22	0	1	0	0	3.44828	79.3103	17.2414
6-F2-5	2019-11-22	6	F2	5	Finisher	Other	Docked	Slats	298	140	89	69	46.9799	23.1544	29.8658	36	increasing	15.4167	29	0	80	116	0	0	24.1379	75.8621	0	24.1379	75.8621	0	0	0	0	100	0	0	0	0	96.5517	3.44828	29	22	0	1	0	0	3.44828	79.3103	17.2414
6-F2-5	2019-11-23	6	F2	5	Finisher	Other	Docked	Slats	302	136	78	88	45.0331	29.1391	25.8278	37	increasing	15.4167	29	0	80	116	0	0	24.1379	75.8621	0	24.1379	75.8621	0	0	0	0	100	0	0	0	0	96.5517	3.44828	29	22	0	1	0	0	3.44828	79.3103	17.2414
6-F2-5	2019-11-24	6	F2	5	Finisher	Other	Docked	Slats	314	116	103	95	36.9427	30.2548	32.8025	38	increasing	15.4167	29	0	80	116	0	0	24.1379	75.8621	0	24.1379	75.8621	0	0	0	0	100	0	0	0	0	96.5517	3.44828	29	22	0	1	0	0	3.44828	79.3103	17.2414
6-F2-5	2019-11-25	6	F2	5	Finisher	Other	Docked	Slats	394	169	99	126	42.8934	31.9797	25.1269	39	increasing	15.4167	29	0	80	116	0	0	24.1379	75.8621	0	24.1379	75.8621	0	0	0	0	100	0	0	0	0	96.5517	3.44828	29	22	0	1	0	0	3.44828	79.3103	17.2414
6-F2-5	2019-11-26	6	F2	5	Finisher	Other	Docked	Slats	435	184	154	97	42.2989	22.2989	35.4023	40	increasing	15.4167	29	0	80	116	0	0	24.1379	75.8621	0	24.1379	75.8621	0	0	0	0	100	0	0	0	0	96.5517	3.44828	29	22	0	1	0	0	3.44828	79.3103	17.2414
6-F2-5	2019-11-27	6	F2	5	Finisher	Other	Docked	Slats	542	216	193	133	39.8524	24.5387	35.6089	41	increasing	15.4167	29	0	80	116	0	0	24.1379	75.8621	0	24.1379	75.8621	0	0	0	0	100	0	0	0	0	96.5517	3.44828	29	22	0	1	0	0	3.44828	79.3103	17.2414
6-F2-5	2019-11-28	6	F2	5	Finisher	Other	Docked	Slats	477	197	166	114	41.2998	23.8994	34.8008	42	increasing	15.4167	29	0	80	116	0	0	24.1379	75.8621	0	24.1379	75.8621	0	0	0	0	100	0	0	0	0	96.5517	3.44828	29	22	0	1	0	0	3.44828	79.3103	17.2414
6-F2-5	2019-11-29	6	F2	5	Finisher	Other	Docked	Slats	450	194	162	94	43.1111	20.8889	36	43	increasing	15.4167	29	0	80	116	0	0	24.1379	75.8621	0	24.1379	75.8621	0	0	0	0	100	0	0	0	0	96.5517	3.44828	29	22	0	1	0	0	3.44828	79.3103	17.2414
6-F2-5	2019-11-30	6	F2	5	Finisher	Other	Docked	Slats	378	158	135	85	41.7989	22.4868	35.7143	44	increasing	15.4167	29	0	80	116	0	0	24.1379	75.8621	0	24.1379	75.8621	0	0	0	0	100	0	0	0	0	96.5517	3.44828	29	22	0	1	0	0	3.44828	79.3103	17.2414
6-F2-5	2019-12-01	6	F2	5	Finisher	Other	Docked	Slats	394	174	120	100	44.1624	25.3807	30.4569	45	increasing	15.4167	29	0	80	116	0	0	24.1379	75.8621	0	24.1379	75.8621	0	0	0	0	100	0	0	0	0	96.5517	3.44828	29	22	0	1	0	0	3.44828	79.3103	17.2414
6-F2-5	2019-12-02	6	F2	5	Finisher	Other	Docked	Slats	432	177	145	110	40.9722	25.463	33.5648	46	increasing	15.4167	29	0	80	116	0	0	24.1379	75.8621	0	24.1379	75.8621	0	0	0	0	100	0	0	0	0	96.5517	3.44828	29	22	0	1	0	0	3.44828	79.3103	17.2414
6-F2-5	2019-12-03	6	F2	5	Finisher	Other	Docked	Slats	289	131	80	78	45.3287	26.9896	27.6817	47	increasing	15.4167	29	0	80	116	0	0	24.1379	75.8621	0	24.1379	75.8621	0	0	0	0	100	0	0	0	0	96.5517	3.44828	29	22	0	1	0	0	3.44828	79.3103	17.2414
6-F2-5	2019-12-04	6	F2	5	Finisher	Other	Docked	Slats	454	176	189	89	38.7665	19.6035	41.63	48	unknown	15.4167	29	0	80	116	0	0	24.1379	75.8621	0	24.1379	75.8621	0	0	0	0	100	0	0	0	0	96.5517	3.44828	29	22	0	1	0	0	3.44828	79.3103	17.2414
6-F3-1	2018-09-26	6	F3	1	Finisher	Other	Docked	Slats	28038	10210	5035	12793	36.4149	45.6274	17.9578	16	decreasing	-19.1067	31	0	48	124	35.4839	3.22581	32.2581	29.0323	0	67.7419	6.45161	6.45161	16.129	3.22581	0	100	0	0	0	0	100	0	20	9	6	0	0.3	0.666667	6.45161	35.4839	58.0645
6-F3-1	2018-09-27	6	F3	1	Finisher	Other	Docked	Slats	29377	10912	5173	13292	37.1447	45.2463	17.609	17	decreasing	-19.1067	30	0	39	120	46.6667	0	30	23.3333	0	63.3333	16.6667	6.66667	10	3.33333	0	86.6667	13.3333	0	0	0	100	0	16	7	4	0	0.25	0.571429	10	26.6667	63.3333
6-F3-1	2018-09-28	6	F3	1	Finisher	Other	Docked	Slats	29110	10966	4906	13238	37.6709	45.4758	16.8533	18	decreasing	-19.1067	30	0	39	120	46.6667	0	30	23.3333	0	63.3333	16.6667	6.66667	10	3.33333	0	86.6667	13.3333	0	0	0	100	0	16	7	4	0	0.25	0.571429	10	26.6667	63.3333
6-F3-1	2018-09-29	6	F3	1	Finisher	Other	Docked	Slats	28810	10356	4943	13511	35.9459	46.8969	17.1572	19	decreasing	-19.1067	30	0	39	120	46.6667	0	30	23.3333	0	63.3333	16.6667	6.66667	10	3.33333	0	86.6667	13.3333	0	0	0	100	0	16	7	4	0	0.25	0.571429	10	26.6667	63.3333
6-F3-1	2018-09-30	6	F3	1	Finisher	Other	Docked	Slats	28644	10056	4965	13623	35.1068	47.5597	17.3335	20	decreasing	-19.1067	30	0	39	120	46.6667	0	30	23.3333	0	63.3333	16.6667	6.66667	10	3.33333	0	86.6667	13.3333	0	0	0	100	0	16	7	4	0	0.25	0.571429	10	26.6667	63.3333
6-F3-1	2018-10-01	6	F3	1	Finisher	Other	Docked	Slats	29914	10266	5124	14524	34.3184	48.5525	17.1291	21	decreasing	-19.1067	30	0	39	120	46.6667	0	30	23.3333	0	63.3333	16.6667	6.66667	10	3.33333	0	86.6667	13.3333	0	0	0	100	0	16	7	4	0	0.25	0.571429	10	26.6667	63.3333
6-F3-1	2018-10-02	6	F3	1	Finisher	Other	Docked	Slats	27446	9595	4715	13136	34.9596	47.8613	17.1792	22	decreasing	-19.1067	30	0	39	120	46.6667	0	30	23.3333	0	63.3333	16.6667	6.66667	10	3.33333	0	86.6667	13.3333	0	0	0	100	0	16	7	4	0	0.25	0.571429	10	26.6667	63.3333
6-F3-1	2018-10-03	6	F3	1	Finisher	Other	Docked	Slats	29719	10310	5130	14279	34.6916	48.0467	17.2617	23	decreasing	-19.1067	30	0	39	120	46.6667	0	30	23.3333	0	63.3333	16.6667	6.66667	10	3.33333	0	86.6667	13.3333	0	0	0	100	0	16	7	4	0	0.25	0.571429	10	26.6667	63.3333
6-F3-1	2018-10-04	6	F3	1	Finisher	Other	Docked	Slats	25682	8694	4293	12695	33.8525	49.4315	16.716	24	decreasing	-19.1067	30	0	39	120	46.6667	0	30	23.3333	0	63.3333	16.6667	6.66667	10	3.33333	0	86.6667	13.3333	0	0	0	100	0	16	7	4	0	0.25	0.571429	10	26.6667	63.3333
6-F3-1	2018-10-05	6	F3	1	Finisher	Other	Docked	Slats	27655	8969	4763	13923	32.4317	50.3453	17.2229	25	decreasing	-19.1067	30	0	39	120	46.6667	0	30	23.3333	0	63.3333	16.6667	6.66667	10	3.33333	0	86.6667	13.3333	0	0	0	100	0	16	7	4	0	0.25	0.571429	10	26.6667	63.3333
6-F3-1	2018-10-06	6	F3	1	Finisher	Other	Docked	Slats	28051	9456	4735	13860	33.71	49.41	16.88	26	decreasing	-19.1067	30	0	39	120	46.6667	0	30	23.3333	0	63.3333	16.6667	6.66667	10	3.33333	0	86.6667	13.3333	0	0	0	100	0	16	7	4	0	0.25	0.571429	10	26.6667	63.3333
6-F3-1	2018-10-07	6	F3	1	Finisher	Other	Docked	Slats	22941	8069	3951	10921	35.1728	47.6047	17.2224	27	decreasing	-19.1067	30	0	39	120	46.6667	0	30	23.3333	0	63.3333	16.6667	6.66667	10	3.33333	0	86.6667	13.3333	0	0	0	100	0	16	7	4	0	0.25	0.571429	10	26.6667	63.3333
6-F3-1	2018-10-08	6	F3	1	Finisher	Other	Docked	Slats	23668	8485	3935	11248	35.8501	47.5241	16.6258	28	decreasing	-19.1067	30	0	39	120	46.6667	0	30	23.3333	0	63.3333	16.6667	6.66667	10	3.33333	0	86.6667	13.3333	0	0	0	100	0	16	7	4	0	0.25	0.571429	10	26.6667	63.3333
6-F3-1	2018-10-09	6	F3	1	Finisher	Other	Docked	Slats	22420	8123	3757	10540	36.231	47.0116	16.7574	29	decreasing	-19.1067	30	0	39	120	46.6667	0	30	23.3333	0	63.3333	16.6667	6.66667	10	3.33333	0	86.6667	13.3333	0	0	0	100	0	16	7	4	0	0.25	0.571429	10	26.6667	63.3333
6-F3-1	2018-10-10	6	F3	1	Finisher	Other	Docked	Slats	20708	7190	3695	9823	34.7209	47.4358	17.8433	30	decreasing	-19.1067	30	0	39	120	46.6667	0	30	23.3333	0	63.3333	16.6667	6.66667	10	3.33333	0	86.6667	13.3333	0	0	0	100	0	16	7	4	0	0.25	0.571429	10	26.6667	63.3333
6-F3-1	2018-10-11	6	F3	1	Finisher	Other	Docked	Slats	21859	8067	3915	9877	36.9047	45.185	17.9102	31	decreasing	-19.1067	30	0	39	120	46.6667	0	30	23.3333	0	63.3333	16.6667	6.66667	10	3.33333	0	86.6667	13.3333	0	0	0	100	0	16	7	4	0	0.25	0.571429	10	26.6667	63.3333
6-F3-1	2018-10-12	6	F3	1	Finisher	Other	Docked	Slats	21125	7650	3781	9693	36.213	45.884	17.8982	32	decreasing	-19.1067	30	0	39	120	46.6667	0	30	23.3333	0	63.3333	16.6667	6.66667	10	3.33333	0	86.6667	13.3333	0	0	0	100	0	16	7	4	0	0.25	0.571429	10	26.6667	63.3333
6-F3-1	2018-10-13	6	F3	1	Finisher	Other	Docked	Slats	21888	7845	3945	10098	35.8416	46.1349	18.0236	33	decreasing	-19.1067	30	0	39	120	46.6667	0	30	23.3333	0	63.3333	16.6667	6.66667	10	3.33333	0	86.6667	13.3333	0	0	0	100	0	16	7	4	0	0.25	0.571429	10	26.6667	63.3333
6-F3-1	2018-10-14	6	F3	1	Finisher	Other	Docked	Slats	21950	7626	3830	10494	34.7426	47.8087	17.4487	34	decreasing	-19.1067	30	0	39	120	46.6667	0	30	23.3333	0	63.3333	16.6667	6.66667	10	3.33333	0	86.6667	13.3333	0	0	0	100	0	16	7	4	0	0.25	0.571429	10	26.6667	63.3333
6-F3-1	2018-10-15	6	F3	1	Finisher	Other	Docked	Slats	23601	7636	4123	11842	32.3546	50.1758	17.4696	35	decreasing	-19.1067	30	0	39	120	46.6667	0	30	23.3333	0	63.3333	16.6667	6.66667	10	3.33333	0	86.6667	13.3333	0	0	0	100	0	16	7	4	0	0.25	0.571429	10	26.6667	63.3333
6-F3-1	2018-10-16	6	F3	1	Finisher	Other	Docked	Slats	20030	7366	3519	9145	36.7748	45.6565	17.5686	36	decreasing	-19.1067	30	0	39	120	46.6667	0	30	23.3333	0	63.3333	16.6667	6.66667	10	3.33333	0	86.6667	13.3333	0	0	0	100	0	16	7	4	0	0.25	0.571429	10	26.6667	63.3333
6-F3-1	2018-10-17	6	F3	1	Finisher	Other	Docked	Slats	20435	7325	3562	9548	35.8454	46.7238	17.4309	37	decreasing	-19.1067	30	0	39	120	46.6667	0	30	23.3333	0	63.3333	16.6667	6.66667	10	3.33333	0	86.6667	13.3333	0	0	0	100	0	16	7	4	0	0.25	0.571429	10	26.6667	63.3333
6-F3-1	2018-10-18	6	F3	1	Finisher	Other	Docked	Slats	18588	6653	3224	8711	35.7919	46.8636	17.3445	38	increasing	60.8602	30	0	39	120	46.6667	0	30	23.3333	0	63.3333	16.6667	6.66667	10	3.33333	0	86.6667	13.3333	0	0	0	100	0	16	7	4	0	0.25	0.571429	10	26.6667	63.3333
6-F3-1	2018-10-19	6	F3	1	Finisher	Other	Docked	Slats	19938	7007	3440	9491	35.1439	47.6026	17.2535	39	increasing	60.8602	28	0	93	112	0	0	10.7143	46.4286	42.8571	10.7143	25	46.4286	14.2857	0	3.57143	53.5714	7.14286	7.14286	32.1429	0	57.1429	42.8571	28	25	5	12	0.178571	0.2	50	25	25
6-F3-1	2018-10-20	6	F3	1	Finisher	Other	Docked	Slats	17790	6379	3031	8379	35.8572	47.0995	17.0377	40	increasing	60.8602	28	0	93	112	0	0	10.7143	46.4286	42.8571	10.7143	25	46.4286	14.2857	0	3.57143	53.5714	7.14286	7.14286	32.1429	0	57.1429	42.8571	28	25	5	12	0.178571	0.2	50	25	25
6-F3-1	2018-10-21	6	F3	1	Finisher	Other	Docked	Slats	19131	7215	3349	8567	37.7137	44.7807	17.5056	41	increasing	60.8602	28	0	93	112	0	0	10.7143	46.4286	42.8571	10.7143	25	46.4286	14.2857	0	3.57143	53.5714	7.14286	7.14286	32.1429	0	57.1429	42.8571	28	25	5	12	0.178571	0.2	50	25	25
6-F3-1	2018-10-22	6	F3	1	Finisher	Other	Docked	Slats	19537	6939	3379	9219	35.5172	47.1874	17.2954	42	increasing	60.8602	28	0	93	112	0	0	10.7143	46.4286	42.8571	10.7143	25	46.4286	14.2857	0	3.57143	53.5714	7.14286	7.14286	32.1429	0	57.1429	42.8571	28	25	5	12	0.178571	0.2	50	25	25
6-F3-1	2018-10-23	6	F3	1	Finisher	Other	Docked	Slats	20045	7382	3197	9466	36.8271	47.2237	15.9491	43	increasing	60.8602	28	0	93	112	0	0	10.7143	46.4286	42.8571	10.7143	25	46.4286	14.2857	0	3.57143	53.5714	7.14286	7.14286	32.1429	0	57.1429	42.8571	28	25	5	12	0.178571	0.2	50	25	25
6-F3-1	2018-10-24	6	F3	1	Finisher	Other	Docked	Slats	19667	7308	3310	9049	37.1587	46.0111	16.8302	44	increasing	60.8602	28	0	93	112	0	0	10.7143	46.4286	42.8571	10.7143	25	46.4286	14.2857	0	3.57143	53.5714	7.14286	7.14286	32.1429	0	57.1429	42.8571	28	25	5	12	0.178571	0.2	50	25	25
6-F3-1	2018-10-25	6	F3	1	Finisher	Other	Docked	Slats	20600	7759	3480	9361	37.665	45.4417	16.8932	45	increasing	60.8602	28	0	93	112	0	0	10.7143	46.4286	42.8571	10.7143	25	46.4286	14.2857	0	3.57143	53.5714	7.14286	7.14286	32.1429	0	57.1429	42.8571	28	25	5	12	0.178571	0.2	50	25	25
6-F3-1	2018-10-26	6	F3	1	Finisher	Other	Docked	Slats	20744	7734	3419	9591	37.2831	46.2351	16.4819	46	increasing	60.8602	28	0	93	112	0	0	10.7143	46.4286	42.8571	10.7143	25	46.4286	14.2857	0	3.57143	53.5714	7.14286	7.14286	32.1429	0	57.1429	42.8571	28	25	5	12	0.178571	0.2	50	25	25
6-F3-1	2018-10-29	6	F3	1	Finisher	Other	Docked	Slats	14222	5558	2378	6286	39.0803	44.1991	16.7206	49	increasing	60.8602	28	0	93	112	0	0	10.7143	46.4286	42.8571	10.7143	25	46.4286	14.2857	0	3.57143	53.5714	7.14286	7.14286	32.1429	0	57.1429	42.8571	28	25	5	12	0.178571	0.2	50	25	25
6-F3-1	2018-10-30	6	F3	1	Finisher	Other	Docked	Slats	16000	6254	2597	7149	39.0875	44.6812	16.2312	50	increasing	60.8602	28	0	93	112	0	0	10.7143	46.4286	42.8571	10.7143	25	46.4286	14.2857	0	3.57143	53.5714	7.14286	7.14286	32.1429	0	57.1429	42.8571	28	25	5	12	0.178571	0.2	50	25	25
6-F3-1	2018-10-31	6	F3	1	Finisher	Other	Docked	Slats	21445	8506	2876	10062	39.6643	46.92	13.4111	51	increasing	60.8602	28	0	93	112	0	0	10.7143	46.4286	42.8571	10.7143	25	46.4286	14.2857	0	3.57143	53.5714	7.14286	7.14286	32.1429	0	57.1429	42.8571	28	25	5	12	0.178571	0.2	50	25	25
6-F3-1	2018-11-01	6	F3	1	Finisher	Other	Docked	Slats	20427	7932	3047	9448	38.831	46.2525	14.9165	52	increasing	60.8602	28	0	93	112	0	0	10.7143	46.4286	42.8571	10.7143	25	46.4286	14.2857	0	3.57143	53.5714	7.14286	7.14286	32.1429	0	57.1429	42.8571	28	25	5	12	0.178571	0.2	50	25	25
6-F3-1	2018-11-02	6	F3	1	Finisher	Other	Docked	Slats	23049	9449	3244	10356	40.9953	44.9304	14.0744	53	increasing	60.8602	28	0	93	112	0	0	10.7143	46.4286	42.8571	10.7143	25	46.4286	14.2857	0	3.57143	53.5714	7.14286	7.14286	32.1429	0	57.1429	42.8571	28	25	5	12	0.178571	0.2	50	25	25
6-F3-1	2018-11-03	6	F3	1	Finisher	Other	Docked	Slats	22696	9561	3165	9970	42.1264	43.9284	13.9452	54	increasing	60.8602	28	0	93	112	0	0	10.7143	46.4286	42.8571	10.7143	25	46.4286	14.2857	0	3.57143	53.5714	7.14286	7.14286	32.1429	0	57.1429	42.8571	28	25	5	12	0.178571	0.2	50	25	25
6-F3-1	2018-11-04	6	F3	1	Finisher	Other	Docked	Slats	21360	9236	2989	9135	43.2397	42.7669	13.9934	55	increasing	60.8602	28	0	93	112	0	0	10.7143	46.4286	42.8571	10.7143	25	46.4286	14.2857	0	3.57143	53.5714	7.14286	7.14286	32.1429	0	57.1429	42.8571	28	25	5	12	0.178571	0.2	50	25	25
6-F3-1	2018-11-05	6	F3	1	Finisher	Other	Docked	Slats	19784	8430	2753	8601	42.6102	43.4745	13.9153	56	increasing	60.8602	28	0	93	112	0	0	10.7143	46.4286	42.8571	10.7143	25	46.4286	14.2857	0	3.57143	53.5714	7.14286	7.14286	32.1429	0	57.1429	42.8571	28	25	5	12	0.178571	0.2	50	25	25
6-F3-1	2018-11-06	6	F3	1	Finisher	Other	Docked	Slats	19658	8336	3468	7854	42.4051	39.9532	17.6417	57	increasing	60.8602	28	0	93	112	0	0	10.7143	46.4286	42.8571	10.7143	25	46.4286	14.2857	0	3.57143	53.5714	7.14286	7.14286	32.1429	0	57.1429	42.8571	28	25	5	12	0.178571	0.2	50	25	25
6-F3-1	2018-11-07	6	F3	1	Finisher	Other	Docked	Slats	18448	7971	3616	6860	43.2079	37.1856	19.601	58	unknown	60.8602	28	0	93	112	0	0	10.7143	46.4286	42.8571	10.7143	25	46.4286	14.2857	0	3.57143	53.5714	7.14286	7.14286	32.1429	0	57.1429	42.8571	28	25	5	12	0.178571	0.2	50	25	25
6-F3-3	2019-03-06	6	F3	3	Finisher	Other	Docked	Slats	1752	932	319	501	53.1963	28.5959	18.2078	10	increasing	8.92857	28	0	51	112	32.1429	0	21.4286	46.4286	0	53.5714	32.1429	10.7143	3.57143	0	0	100	0	0	0	0	100	0	19	13	1	0	0.0526316	0.0769231	25	71.4286	3.57143
6-F3-3	2019-03-07	6	F3	3	Finisher	Other	Docked	Slats	2006	900	411	695	44.8654	34.6461	20.4885	11	increasing	8.92857	27	0	54	108	18.5185	0	44.4444	37.037	0	62.963	37.037	0	0	0	0	100	0	0	0	0	100	0	22	10	0	0	0	0	37.037	59.2593	0
6-F3-3	2019-03-08	6	F3	3	Finisher	Other	Docked	Slats	3216	1472	676	1068	45.7711	33.209	21.0199	12	increasing	8.92857	27	0	54	108	18.5185	0	44.4444	37.037	0	62.963	37.037	0	0	0	0	100	0	0	0	0	100	0	22	10	0	0	0	0	37.037	59.2593	0
6-F3-3	2019-03-09	6	F3	3	Finisher	Other	Docked	Slats	2817	1373	517	927	48.7398	32.9073	18.3529	13	increasing	8.92857	27	0	54	108	18.5185	0	44.4444	37.037	0	62.963	37.037	0	0	0	0	100	0	0	0	0	100	0	22	10	0	0	0	0	37.037	59.2593	0
6-F3-3	2019-03-10	6	F3	3	Finisher	Other	Docked	Slats	2998	1386	582	1030	46.2308	34.3562	19.4129	14	increasing	8.92857	27	0	54	108	18.5185	0	44.4444	37.037	0	62.963	37.037	0	0	0	0	100	0	0	0	0	100	0	22	10	0	0	0	0	37.037	59.2593	0
6-F3-3	2019-03-11	6	F3	3	Finisher	Other	Docked	Slats	2481	1242	485	754	50.0605	30.391	19.5486	15	increasing	8.92857	27	0	54	108	18.5185	0	44.4444	37.037	0	62.963	37.037	0	0	0	0	100	0	0	0	0	100	0	22	10	0	0	0	0	37.037	59.2593	0
6-F3-3	2019-03-12	6	F3	3	Finisher	Other	Docked	Slats	3537	1856	696	985	52.4738	27.8485	19.6777	16	increasing	8.92857	27	0	54	108	18.5185	0	44.4444	37.037	0	62.963	37.037	0	0	0	0	100	0	0	0	0	100	0	22	10	0	0	0	0	37.037	59.2593	0
6-F3-3	2019-03-13	6	F3	3	Finisher	Other	Docked	Slats	3491	1865	626	1000	53.4231	28.6451	17.9318	17	increasing	8.92857	27	0	54	108	18.5185	0	44.4444	37.037	0	62.963	37.037	0	0	0	0	100	0	0	0	0	100	0	22	10	0	0	0	0	37.037	59.2593	0
6-F3-3	2019-03-14	6	F3	3	Finisher	Other	Docked	Slats	4048	2000	788	1260	49.4071	31.1265	19.4664	18	increasing	8.92857	27	0	54	108	18.5185	0	44.4444	37.037	0	62.963	37.037	0	0	0	0	100	0	0	0	0	100	0	22	10	0	0	0	0	37.037	59.2593	0
6-F3-3	2019-03-15	6	F3	3	Finisher	Other	Docked	Slats	4794	2364	899	1531	49.3116	31.9358	18.7526	19	increasing	8.92857	27	0	54	108	18.5185	0	44.4444	37.037	0	62.963	37.037	0	0	0	0	100	0	0	0	0	100	0	22	10	0	0	0	0	37.037	59.2593	0
6-F3-3	2019-03-16	6	F3	3	Finisher	Other	Docked	Slats	3927	1779	739	1409	45.3018	35.8798	18.8184	20	increasing	8.92857	27	0	54	108	18.5185	0	44.4444	37.037	0	62.963	37.037	0	0	0	0	100	0	0	0	0	100	0	22	10	0	0	0	0	37.037	59.2593	0
6-F3-3	2019-03-17	6	F3	3	Finisher	Other	Docked	Slats	4567	2285	853	1429	50.0328	31.2897	18.6775	21	increasing	8.92857	27	0	54	108	18.5185	0	44.4444	37.037	0	62.963	37.037	0	0	0	0	100	0	0	0	0	100	0	22	10	0	0	0	0	37.037	59.2593	0
6-F3-3	2019-03-18	6	F3	3	Finisher	Other	Docked	Slats	4713	2203	846	1664	46.7431	35.3066	17.9504	22	increasing	8.92857	27	0	54	108	18.5185	0	44.4444	37.037	0	62.963	37.037	0	0	0	0	100	0	0	0	0	100	0	22	10	0	0	0	0	37.037	59.2593	0
6-F3-3	2019-03-19	6	F3	3	Finisher	Other	Docked	Slats	4208	1735	807	1666	41.231	39.5913	19.1778	23	increasing	8.92857	27	0	54	108	18.5185	0	44.4444	37.037	0	62.963	37.037	0	0	0	0	100	0	0	0	0	100	0	22	10	0	0	0	0	37.037	59.2593	0
6-F3-3	2019-03-20	6	F3	3	Finisher	Other	Docked	Slats	3539	1568	666	1305	44.3063	36.8748	18.8189	24	increasing	8.92857	27	0	54	108	18.5185	0	44.4444	37.037	0	62.963	37.037	0	0	0	0	100	0	0	0	0	100	0	22	10	0	0	0	0	37.037	59.2593	0
6-F3-3	2019-03-21	6	F3	3	Finisher	Other	Docked	Slats	3931	1583	730	1618	40.2697	41.16	18.5703	25	increasing	8.92857	27	0	54	108	18.5185	0	44.4444	37.037	0	62.963	37.037	0	0	0	0	100	0	0	0	0	100	0	22	10	0	0	0	0	37.037	59.2593	0
6-F3-3	2019-03-22	6	F3	3	Finisher	Other	Docked	Slats	4016	1763	826	1427	43.8994	35.5329	20.5677	26	increasing	8.92857	27	0	54	108	18.5185	0	44.4444	37.037	0	62.963	37.037	0	0	0	0	100	0	0	0	0	100	0	22	10	0	0	0	0	37.037	59.2593	0
6-F3-3	2019-03-23	6	F3	3	Finisher	Other	Docked	Slats	4449	1919	824	1706	43.1333	38.3457	18.521	27	increasing	8.92857	27	0	54	108	18.5185	0	44.4444	37.037	0	62.963	37.037	0	0	0	0	100	0	0	0	0	100	0	22	10	0	0	0	0	37.037	59.2593	0
6-F3-3	2019-03-24	6	F3	3	Finisher	Other	Docked	Slats	4493	1941	806	1746	43.2005	38.8604	17.939	28	increasing	8.92857	27	0	54	108	18.5185	0	44.4444	37.037	0	62.963	37.037	0	0	0	0	100	0	0	0	0	100	0	22	10	0	0	0	0	37.037	59.2593	0
6-F3-3	2019-03-25	6	F3	3	Finisher	Other	Docked	Slats	4993	2021	1019	1953	40.4767	39.1148	20.4086	29	increasing	8.92857	27	0	54	108	18.5185	0	44.4444	37.037	0	62.963	37.037	0	0	0	0	100	0	0	0	0	100	0	22	10	0	0	0	0	37.037	59.2593	0
6-F3-3	2019-03-26	6	F3	3	Finisher	Other	Docked	Slats	4358	1847	816	1695	42.3818	38.894	18.7242	30	increasing	8.92857	27	0	54	108	18.5185	0	44.4444	37.037	0	62.963	37.037	0	0	0	0	100	0	0	0	0	100	0	22	10	0	0	0	0	37.037	59.2593	0
6-F3-3	2019-03-27	6	F3	3	Finisher	Other	Docked	Slats	4061	1845	787	1429	45.4322	35.1884	19.3795	31	increasing	12.9032	27	0	54	108	18.5185	0	44.4444	37.037	0	62.963	37.037	0	0	0	0	100	0	0	0	0	100	0	22	10	0	0	0	0	37.037	59.2593	0
6-F3-3	2019-03-28	6	F3	3	Finisher	Other	Docked	Slats	5274	2156	976	2142	40.8798	40.6143	18.5059	32	increasing	12.9032	27	0	62	108	7.40741	0	48.1481	44.4444	0	55.5556	40.7407	3.7037	0	0	0	100	0	0	0	0	100	0	25	12	0	0	0	0	7.40741	92.5926	0
6-F3-3	2019-03-29	6	F3	3	Finisher	Other	Docked	Slats	5040	2111	963	1966	41.8849	39.0079	19.1071	33	increasing	12.9032	27	0	62	108	7.40741	0	48.1481	44.4444	0	55.5556	40.7407	3.7037	0	0	0	100	0	0	0	0	100	0	25	12	0	0	0	0	7.40741	92.5926	0
6-F3-3	2019-03-30	6	F3	3	Finisher	Other	Docked	Slats	4378	1870	863	1645	42.7136	37.5742	19.7122	34	increasing	12.9032	27	0	62	108	7.40741	0	48.1481	44.4444	0	55.5556	40.7407	3.7037	0	0	0	100	0	0	0	0	100	0	25	12	0	0	0	0	7.40741	92.5926	0
6-F3-3	2019-03-31	6	F3	3	Finisher	Other	Docked	Slats	3965	1636	762	1567	41.261	39.5208	19.2182	35	increasing	12.9032	27	0	62	108	7.40741	0	48.1481	44.4444	0	55.5556	40.7407	3.7037	0	0	0	100	0	0	0	0	100	0	25	12	0	0	0	0	7.40741	92.5926	0
6-F3-3	2019-04-01	6	F3	3	Finisher	Other	Docked	Slats	4041	1679	708	1654	41.5491	40.9305	17.5204	36	increasing	12.9032	27	0	62	108	7.40741	0	48.1481	44.4444	0	55.5556	40.7407	3.7037	0	0	0	100	0	0	0	0	100	0	25	12	0	0	0	0	7.40741	92.5926	0
6-F3-3	2019-04-02	6	F3	3	Finisher	Other	Docked	Slats	4068	1665	724	1679	40.9292	41.2734	17.7974	37	increasing	12.9032	27	0	62	108	7.40741	0	48.1481	44.4444	0	55.5556	40.7407	3.7037	0	0	0	100	0	0	0	0	100	0	25	12	0	0	0	0	7.40741	92.5926	0
6-F3-3	2019-04-03	6	F3	3	Finisher	Other	Docked	Slats	3920	1472	742	1706	37.551	43.5204	18.9286	38	increasing	12.9032	27	0	62	108	7.40741	0	48.1481	44.4444	0	55.5556	40.7407	3.7037	0	0	0	100	0	0	0	0	100	0	25	12	0	0	0	0	7.40741	92.5926	0
6-F3-3	2019-04-04	6	F3	3	Finisher	Other	Docked	Slats	3973	1611	762	1600	40.5487	40.2718	19.1795	39	increasing	12.9032	27	0	62	108	7.40741	0	48.1481	44.4444	0	55.5556	40.7407	3.7037	0	0	0	100	0	0	0	0	100	0	25	12	0	0	0	0	7.40741	92.5926	0
6-F3-3	2019-04-05	6	F3	3	Finisher	Other	Docked	Slats	3773	1458	755	1560	38.643	41.3464	20.0106	40	increasing	12.9032	27	0	62	108	7.40741	0	48.1481	44.4444	0	55.5556	40.7407	3.7037	0	0	0	100	0	0	0	0	100	0	25	12	0	0	0	0	7.40741	92.5926	0
6-F3-3	2019-04-06	6	F3	3	Finisher	Other	Docked	Slats	3905	1502	709	1694	38.4635	43.3803	18.1562	41	increasing	12.9032	27	0	62	108	7.40741	0	48.1481	44.4444	0	55.5556	40.7407	3.7037	0	0	0	100	0	0	0	0	100	0	25	12	0	0	0	0	7.40741	92.5926	0
6-F3-3	2019-04-07	6	F3	3	Finisher	Other	Docked	Slats	5493	1996	1005	2492	36.3372	45.3668	18.296	42	increasing	12.9032	27	0	62	108	7.40741	0	48.1481	44.4444	0	55.5556	40.7407	3.7037	0	0	0	100	0	0	0	0	100	0	25	12	0	0	0	0	7.40741	92.5926	0
6-F3-3	2019-04-08	6	F3	3	Finisher	Other	Docked	Slats	5441	1928	983	2530	35.4347	46.4988	18.0665	43	increasing	12.9032	27	0	62	108	7.40741	0	48.1481	44.4444	0	55.5556	40.7407	3.7037	0	0	0	100	0	0	0	0	100	0	25	12	0	0	0	0	7.40741	92.5926	0
6-F3-3	2019-04-09	6	F3	3	Finisher	Other	Docked	Slats	3851	1432	735	1684	37.1851	43.7289	19.086	44	increasing	12.9032	27	0	62	108	7.40741	0	48.1481	44.4444	0	55.5556	40.7407	3.7037	0	0	0	100	0	0	0	0	100	0	25	12	0	0	0	0	7.40741	92.5926	0
6-F3-3	2019-04-10	6	F3	3	Finisher	Other	Docked	Slats	1417	556	254	607	39.2378	42.837	17.9252	45	increasing	12.9032	27	0	62	108	7.40741	0	48.1481	44.4444	0	55.5556	40.7407	3.7037	0	0	0	100	0	0	0	0	100	0	25	12	0	0	0	0	7.40741	92.5926	0
6-F3-3	2019-04-11	6	F3	3	Finisher	Other	Docked	Slats	2823	1081	561	1181	38.2926	41.8349	19.8725	46	increasing	12.9032	27	0	62	108	7.40741	0	48.1481	44.4444	0	55.5556	40.7407	3.7037	0	0	0	100	0	0	0	0	100	0	25	12	0	0	0	0	7.40741	92.5926	0
6-F3-3	2019-04-12	6	F3	3	Finisher	Other	Docked	Slats	3752	1330	704	1718	35.4478	45.7889	18.7633	47	decreasing	-87.1056	27	0	62	108	7.40741	0	48.1481	44.4444	0	55.5556	40.7407	3.7037	0	0	0	100	0	0	0	0	100	0	25	12	0	0	0	0	7.40741	92.5926	0
6-F3-3	2019-04-13	6	F3	3	Finisher	Other	Docked	Slats	3649	1357	687	1605	37.1883	43.9847	18.8271	48	decreasing	-87.1056	22	0	27	88	50	0	27.2727	22.7273	0	77.2727	22.7273	0	0	0	0	100	0	0	0	0	100	0	11	5	0	0	0	0	27.2727	72.7273	0
6-F3-3	2019-04-14	6	F3	3	Finisher	Other	Docked	Slats	3976	1411	728	1837	35.4879	46.2022	18.3099	49	decreasing	-87.1056	22	0	27	88	50	0	27.2727	22.7273	0	77.2727	22.7273	0	0	0	0	100	0	0	0	0	100	0	11	5	0	0	0	0	27.2727	72.7273	0
6-F3-3	2019-04-15	6	F3	3	Finisher	Other	Docked	Slats	3086	1136	561	1389	36.8114	45.0097	18.1789	50	decreasing	-87.1056	22	0	27	88	50	0	27.2727	22.7273	0	77.2727	22.7273	0	0	0	0	100	0	0	0	0	100	0	11	5	0	0	0	0	27.2727	72.7273	0
6-F3-3	2019-04-16	6	F3	3	Finisher	Other	Docked	Slats	4255	1564	819	1872	36.7568	43.9953	19.2479	51	decreasing	-87.1056	22	0	27	88	50	0	27.2727	22.7273	0	77.2727	22.7273	0	0	0	0	100	0	0	0	0	100	0	11	5	0	0	0	0	27.2727	72.7273	0
6-F3-3	2019-04-17	6	F3	3	Finisher	Other	Docked	Slats	4589	1608	875	2106	35.0403	45.8924	19.0673	52	decreasing	-87.1056	22	0	27	88	50	0	27.2727	22.7273	0	77.2727	22.7273	0	0	0	0	100	0	0	0	0	100	0	11	5	0	0	0	0	27.2727	72.7273	0
6-F3-3	2019-04-18	6	F3	3	Finisher	Other	Docked	Slats	4208	1565	759	1884	37.1911	44.7719	18.0371	53	decreasing	-87.1056	22	0	27	88	50	0	27.2727	22.7273	0	77.2727	22.7273	0	0	0	0	100	0	0	0	0	100	0	11	5	0	0	0	0	27.2727	72.7273	0
6-F3-3	2019-04-19	6	F3	3	Finisher	Other	Docked	Slats	5331	1941	908	2482	36.4097	46.5579	17.0325	54	decreasing	-87.1056	22	0	27	88	50	0	27.2727	22.7273	0	77.2727	22.7273	0	0	0	0	100	0	0	0	0	100	0	11	5	0	0	0	0	27.2727	72.7273	0
6-F3-3	2019-04-20	6	F3	3	Finisher	Other	Docked	Slats	5139	2026	899	2214	39.424	43.0823	17.4937	55	decreasing	-87.1056	22	0	27	88	50	0	27.2727	22.7273	0	77.2727	22.7273	0	0	0	0	100	0	0	0	0	100	0	11	5	0	0	0	0	27.2727	72.7273	0
6-F3-3	2019-04-21	6	F3	3	Finisher	Other	Docked	Slats	5015	1771	866	2378	35.3141	47.4177	17.2682	56	decreasing	-87.1056	22	0	27	88	50	0	27.2727	22.7273	0	77.2727	22.7273	0	0	0	0	100	0	0	0	0	100	0	11	5	0	0	0	0	27.2727	72.7273	0
6-F3-3	2019-04-22	6	F3	3	Finisher	Other	Docked	Slats	5023	1777	875	2371	35.3773	47.2029	17.4199	57	decreasing	-87.1056	22	0	27	88	50	0	27.2727	22.7273	0	77.2727	22.7273	0	0	0	0	100	0	0	0	0	100	0	11	5	0	0	0	0	27.2727	72.7273	0
6-F3-3	2019-04-23	6	F3	3	Finisher	Other	Docked	Slats	4528	1618	920	1990	35.7332	43.9488	20.318	58	decreasing	-87.1056	22	0	27	88	50	0	27.2727	22.7273	0	77.2727	22.7273	0	0	0	0	100	0	0	0	0	100	0	11	5	0	0	0	0	27.2727	72.7273	0
6-F3-3	2019-04-24	6	F3	3	Finisher	Other	Docked	Slats	5264	1690	976	2598	32.1049	49.3541	18.541	59	decreasing	-87.1056	22	0	27	88	50	0	27.2727	22.7273	0	77.2727	22.7273	0	0	0	0	100	0	0	0	0	100	0	11	5	0	0	0	0	27.2727	72.7273	0
6-F3-3	2019-04-25	6	F3	3	Finisher	Other	Docked	Slats	5501	1899	1087	2515	34.521	45.719	19.76	60	decreasing	-87.1056	22	0	27	88	50	0	27.2727	22.7273	0	77.2727	22.7273	0	0	0	0	100	0	0	0	0	100	0	11	5	0	0	0	0	27.2727	72.7273	0
6-F3-3	2019-04-26	6	F3	3	Finisher	Other	Docked	Slats	5460	1994	1003	2463	36.5201	45.1099	18.37	61	decreasing	-87.1056	22	0	27	88	50	0	27.2727	22.7273	0	77.2727	22.7273	0	0	0	0	100	0	0	0	0	100	0	11	5	0	0	0	0	27.2727	72.7273	0
6-F3-3	2019-04-27	6	F3	3	Finisher	Other	Docked	Slats	4949	1727	971	2251	34.8959	45.4839	19.6201	62	decreasing	-87.1056	22	0	27	88	50	0	27.2727	22.7273	0	77.2727	22.7273	0	0	0	0	100	0	0	0	0	100	0	11	5	0	0	0	0	27.2727	72.7273	0
6-F3-3	2019-04-28	6	F3	3	Finisher	Other	Docked	Slats	4540	1619	908	2013	35.6608	44.3392	20	63	decreasing	-87.1056	22	0	27	88	50	0	27.2727	22.7273	0	77.2727	22.7273	0	0	0	0	100	0	0	0	0	100	0	11	5	0	0	0	0	27.2727	72.7273	0
6-F3-3	2019-04-29	6	F3	3	Finisher	Other	Docked	Slats	5561	2088	948	2525	37.5472	45.4055	17.0473	64	decreasing	-87.1056	22	0	27	88	50	0	27.2727	22.7273	0	77.2727	22.7273	0	0	0	0	100	0	0	0	0	100	0	11	5	0	0	0	0	27.2727	72.7273	0
6-F3-3	2019-04-30	6	F3	3	Finisher	Other	Docked	Slats	4482	1666	819	1997	37.1709	44.556	18.2731	65	unknown	-87.1056	22	0	27	88	50	0	27.2727	22.7273	0	77.2727	22.7273	0	0	0	0	100	0	0	0	0	100	0	11	5	0	0	0	0	27.2727	72.7273	0
6-F3-5	2019-10-18	6	F3	5	Finisher	Other	Docked	Slats	421	120	89	212	28.5036	50.3563	21.1401	26	decreasing	-1.44033	30	0	85	120	0	0	16.6667	83.3333	0	16.6667	60	23.3333	0	0	0	100	0	0	0	0	100	0	30	25	0	0	0	0	23.3333	76.6667	0
6-F3-5	2019-10-19	6	F3	5	Finisher	Other	Docked	Slats	1195	398	305	492	33.3054	41.1715	25.523	27	decreasing	-1.44033	29	1	81	116	0	0	24.1379	72.4138	3.44828	24.1379	65.5172	6.89655	3.44828	0	0	100	0	0	0	0	100	0	29	22	1	0	0.0344828	0.0454545	17.2414	79.3103	3.44828
6-F3-5	2019-10-20	6	F3	5	Finisher	Other	Docked	Slats	977	301	256	420	30.8086	42.9887	26.2027	28	decreasing	-1.44033	29	1	81	116	0	0	24.1379	72.4138	3.44828	24.1379	65.5172	6.89655	3.44828	0	0	100	0	0	0	0	100	0	29	22	1	0	0.0344828	0.0454545	17.2414	79.3103	3.44828
6-F3-5	2019-10-21	6	F3	5	Finisher	Other	Docked	Slats	953	303	222	428	31.7943	44.9108	23.2949	29	decreasing	-1.44033	29	1	81	116	0	0	24.1379	72.4138	3.44828	24.1379	65.5172	6.89655	3.44828	0	0	100	0	0	0	0	100	0	29	22	1	0	0.0344828	0.0454545	17.2414	79.3103	3.44828
6-F3-5	2019-10-22	6	F3	5	Finisher	Other	Docked	Slats	1747	545	438	764	31.1963	43.7321	25.0716	30	decreasing	-1.44033	29	1	81	116	0	0	24.1379	72.4138	3.44828	24.1379	65.5172	6.89655	3.44828	0	0	100	0	0	0	0	100	0	29	22	1	0	0.0344828	0.0454545	17.2414	79.3103	3.44828
6-F3-5	2019-10-23	6	F3	5	Finisher	Other	Docked	Slats	1605	613	397	595	38.1931	37.0717	24.7352	31	decreasing	-1.44033	29	1	81	116	0	0	24.1379	72.4138	3.44828	24.1379	65.5172	6.89655	3.44828	0	0	100	0	0	0	0	100	0	29	22	1	0	0.0344828	0.0454545	17.2414	79.3103	3.44828
6-F3-5	2019-10-24	6	F3	5	Finisher	Other	Docked	Slats	1705	558	443	704	32.7273	41.2903	25.9824	32	decreasing	-1.44033	29	1	81	116	0	0	24.1379	72.4138	3.44828	24.1379	65.5172	6.89655	3.44828	0	0	100	0	0	0	0	100	0	29	22	1	0	0.0344828	0.0454545	17.2414	79.3103	3.44828
6-F3-5	2019-10-25	6	F3	5	Finisher	Other	Docked	Slats	1909	688	480	741	36.0398	38.8161	25.1441	33	decreasing	-1.44033	29	1	81	116	0	0	24.1379	72.4138	3.44828	24.1379	65.5172	6.89655	3.44828	0	0	100	0	0	0	0	100	0	29	22	1	0	0.0344828	0.0454545	17.2414	79.3103	3.44828
6-F3-5	2019-10-26	6	F3	5	Finisher	Other	Docked	Slats	2358	788	610	960	33.4182	40.7125	25.8694	34	decreasing	-1.44033	29	1	81	116	0	0	24.1379	72.4138	3.44828	24.1379	65.5172	6.89655	3.44828	0	0	100	0	0	0	0	100	0	29	22	1	0	0.0344828	0.0454545	17.2414	79.3103	3.44828
6-F3-5	2019-10-27	6	F3	5	Finisher	Other	Docked	Slats	2209	736	561	912	33.3182	41.2856	25.3961	35	decreasing	-1.44033	29	1	81	116	0	0	24.1379	72.4138	3.44828	24.1379	65.5172	6.89655	3.44828	0	0	100	0	0	0	0	100	0	29	22	1	0	0.0344828	0.0454545	17.2414	79.3103	3.44828
6-F3-5	2019-10-28	6	F3	5	Finisher	Other	Docked	Slats	2572	822	687	1063	31.9596	41.3297	26.7107	36	decreasing	-1.44033	29	1	81	116	0	0	24.1379	72.4138	3.44828	24.1379	65.5172	6.89655	3.44828	0	0	100	0	0	0	0	100	0	29	22	1	0	0.0344828	0.0454545	17.2414	79.3103	3.44828
6-F3-5	2019-10-29	6	F3	5	Finisher	Other	Docked	Slats	2005	596	525	884	29.7257	44.0898	26.1845	37	decreasing	-47.0054	29	1	81	116	0	0	24.1379	72.4138	3.44828	24.1379	65.5172	6.89655	3.44828	0	0	100	0	0	0	0	100	0	29	22	1	0	0.0344828	0.0454545	17.2414	79.3103	3.44828
6-F3-5	2019-10-30	6	F3	5	Finisher	Other	Docked	Slats	2711	933	678	1100	34.4153	40.5754	25.0092	38	decreasing	-47.0054	30	0	57	120	16.6667	0	60	23.3333	0	76.6667	20	0	3.33333	0	0	100	0	0	0	0	100	0	25	7	1	0	0.04	0.142857	13.3333	83.3333	3.33333
6-F3-5	2019-10-31	6	F3	5	Finisher	Other	Docked	Slats	2727	804	644	1279	29.4829	46.9014	23.6157	39	decreasing	-47.0054	30	0	57	120	16.6667	0	60	23.3333	0	76.6667	20	0	3.33333	0	0	100	0	0	0	0	100	0	25	7	1	0	0.04	0.142857	13.3333	83.3333	3.33333
6-F3-5	2019-11-01	6	F3	5	Finisher	Other	Docked	Slats	2233	689	579	965	30.8554	43.2154	25.9292	40	decreasing	-47.0054	30	0	57	120	16.6667	0	60	23.3333	0	76.6667	20	0	3.33333	0	0	100	0	0	0	0	100	0	25	7	1	0	0.04	0.142857	13.3333	83.3333	3.33333
6-F3-5	2019-11-02	6	F3	5	Finisher	Other	Docked	Slats	2923	988	746	1189	33.8009	40.6774	25.5217	41	decreasing	-47.0054	30	0	57	120	16.6667	0	60	23.3333	0	76.6667	20	0	3.33333	0	0	100	0	0	0	0	100	0	25	7	1	0	0.04	0.142857	13.3333	83.3333	3.33333
6-F3-5	2019-11-03	6	F3	5	Finisher	Other	Docked	Slats	3743	1117	1001	1625	29.8424	43.4144	26.7433	42	decreasing	-47.0054	30	0	57	120	16.6667	0	60	23.3333	0	76.6667	20	0	3.33333	0	0	100	0	0	0	0	100	0	25	7	1	0	0.04	0.142857	13.3333	83.3333	3.33333
6-F3-5	2019-11-04	6	F3	5	Finisher	Other	Docked	Slats	3336	1092	890	1354	32.7338	40.5875	26.6787	43	decreasing	-47.0054	30	0	57	120	16.6667	0	60	23.3333	0	76.6667	20	0	3.33333	0	0	100	0	0	0	0	100	0	25	7	1	0	0.04	0.142857	13.3333	83.3333	3.33333
6-F3-5	2019-11-05	6	F3	5	Finisher	Other	Docked	Slats	3750	1167	937	1646	31.12	43.8933	24.9867	44	decreasing	-47.0054	30	0	57	120	16.6667	0	60	23.3333	0	76.6667	20	0	3.33333	0	0	100	0	0	0	0	100	0	25	7	1	0	0.04	0.142857	13.3333	83.3333	3.33333
6-F3-5	2019-11-06	6	F3	5	Finisher	Other	Docked	Slats	3541	1083	889	1569	30.5846	44.3095	25.1059	45	decreasing	-47.0054	30	0	57	120	16.6667	0	60	23.3333	0	76.6667	20	0	3.33333	0	0	100	0	0	0	0	100	0	25	7	1	0	0.04	0.142857	13.3333	83.3333	3.33333
6-F3-5	2019-11-07	6	F3	5	Finisher	Other	Docked	Slats	3855	1172	943	1740	30.4021	45.1362	24.4617	46	decreasing	-47.0054	30	0	57	120	16.6667	0	60	23.3333	0	76.6667	20	0	3.33333	0	0	100	0	0	0	0	100	0	25	7	1	0	0.04	0.142857	13.3333	83.3333	3.33333
6-F3-5	2019-11-08	6	F3	5	Finisher	Other	Docked	Slats	3732	1047	939	1746	28.0547	46.7846	25.1608	47	increasing	35.2273	30	0	57	120	16.6667	0	60	23.3333	0	76.6667	20	0	3.33333	0	0	100	0	0	0	0	100	0	25	7	1	0	0.04	0.142857	13.3333	83.3333	3.33333
6-F3-5	2019-11-09	6	F3	5	Finisher	Other	Docked	Slats	4330	1240	1111	1979	28.6374	45.7044	25.6582	48	increasing	35.2273	30	0	88	120	0	0	10	86.6667	3.33333	10	83.3333	6.66667	0	0	0	100	0	0	0	0	100	0	30	27	0	0	0	0	13.3333	73.3333	13.3333
6-F3-5	2019-11-10	6	F3	5	Finisher	Other	Docked	Slats	4413	1338	1117	1958	30.3195	44.3689	25.3116	49	increasing	35.2273	30	0	88	120	0	0	10	86.6667	3.33333	10	83.3333	6.66667	0	0	0	100	0	0	0	0	100	0	30	27	0	0	0	0	13.3333	73.3333	13.3333
6-F3-5	2019-11-11	6	F3	5	Finisher	Other	Docked	Slats	5299	1795	1322	2182	33.8743	41.1776	24.9481	50	increasing	35.2273	30	0	88	120	0	0	10	86.6667	3.33333	10	83.3333	6.66667	0	0	0	100	0	0	0	0	100	0	30	27	0	0	0	0	13.3333	73.3333	13.3333
6-F3-5	2019-11-12	6	F3	5	Finisher	Other	Docked	Slats	3852	1243	987	1622	32.269	42.108	25.6231	51	increasing	35.2273	30	0	88	120	0	0	10	86.6667	3.33333	10	83.3333	6.66667	0	0	0	100	0	0	0	0	100	0	30	27	0	0	0	0	13.3333	73.3333	13.3333
6-F3-5	2019-11-13	6	F3	5	Finisher	Other	Docked	Slats	5204	1507	1225	2472	28.9585	47.5019	23.5396	52	increasing	35.2273	30	0	88	120	0	0	10	86.6667	3.33333	10	83.3333	6.66667	0	0	0	100	0	0	0	0	100	0	30	27	0	0	0	0	13.3333	73.3333	13.3333
6-F3-5	2019-11-14	6	F3	5	Finisher	Other	Docked	Slats	4757	1432	1195	2130	30.103	44.7761	25.1209	53	increasing	35.2273	30	0	88	120	0	0	10	86.6667	3.33333	10	83.3333	6.66667	0	0	0	100	0	0	0	0	100	0	30	27	0	0	0	0	13.3333	73.3333	13.3333
6-F3-5	2019-11-15	6	F3	5	Finisher	Other	Docked	Slats	5357	1674	1296	2387	31.2488	44.5585	24.1926	54	increasing	35.2273	30	0	88	120	0	0	10	86.6667	3.33333	10	83.3333	6.66667	0	0	0	100	0	0	0	0	100	0	30	27	0	0	0	0	13.3333	73.3333	13.3333
6-F3-5	2019-11-16	6	F3	5	Finisher	Other	Docked	Slats	5076	1495	1265	2316	29.4523	45.6265	24.9212	55	increasing	35.2273	30	0	88	120	0	0	10	86.6667	3.33333	10	83.3333	6.66667	0	0	0	100	0	0	0	0	100	0	30	27	0	0	0	0	13.3333	73.3333	13.3333
6-F3-5	2019-11-17	6	F3	5	Finisher	Other	Docked	Slats	6226	1952	1497	2777	31.3524	44.6033	24.0443	56	increasing	35.2273	30	0	88	120	0	0	10	86.6667	3.33333	10	83.3333	6.66667	0	0	0	100	0	0	0	0	100	0	30	27	0	0	0	0	13.3333	73.3333	13.3333
6-F3-5	2019-11-18	6	F3	5	Finisher	Other	Docked	Slats	6322	1812	1469	3041	28.6618	48.1019	23.2363	57	increasing	35.2273	30	0	88	120	0	0	10	86.6667	3.33333	10	83.3333	6.66667	0	0	0	100	0	0	0	0	100	0	30	27	0	0	0	0	13.3333	73.3333	13.3333
6-F3-5	2019-11-19	6	F3	5	Finisher	Other	Docked	Slats	6609	2027	1617	2965	30.6703	44.8631	24.4666	58	increasing	35.2273	30	0	88	120	0	0	10	86.6667	3.33333	10	83.3333	6.66667	0	0	0	100	0	0	0	0	100	0	30	27	0	0	0	0	13.3333	73.3333	13.3333
6-F3-5	2019-11-20	6	F3	5	Finisher	Other	Docked	Slats	5648	1720	1275	2653	30.4533	46.9724	22.5744	59	increasing	35.2273	30	0	88	120	0	0	10	86.6667	3.33333	10	83.3333	6.66667	0	0	0	100	0	0	0	0	100	0	30	27	0	0	0	0	13.3333	73.3333	13.3333
6-F3-5	2019-11-21	6	F3	5	Finisher	Other	Docked	Slats	5892	1708	1486	2698	28.9885	45.7909	25.2206	60	increasing	35.2273	30	0	88	120	0	0	10	86.6667	3.33333	10	83.3333	6.66667	0	0	0	100	0	0	0	0	100	0	30	27	0	0	0	0	13.3333	73.3333	13.3333
6-F3-5	2019-11-22	6	F3	5	Finisher	Other	Docked	Slats	3442	1093	833	1516	31.7548	44.0442	24.201	61	increasing	35.2273	30	0	88	120	0	0	10	86.6667	3.33333	10	83.3333	6.66667	0	0	0	100	0	0	0	0	100	0	30	27	0	0	0	0	13.3333	73.3333	13.3333
6-F3-5	2019-11-23	6	F3	5	Finisher	Other	Docked	Slats	819	265	190	364	32.3565	44.4444	23.199	62	increasing	35.2273	30	0	88	120	0	0	10	86.6667	3.33333	10	83.3333	6.66667	0	0	0	100	0	0	0	0	100	0	30	27	0	0	0	0	13.3333	73.3333	13.3333
6-F3-5	2019-11-25	6	F3	5	Finisher	Other	Docked	Slats	3284	1022	801	1461	31.1206	44.4884	24.391	64	increasing	35.2273	30	0	88	120	0	0	10	86.6667	3.33333	10	83.3333	6.66667	0	0	0	100	0	0	0	0	100	0	30	27	0	0	0	0	13.3333	73.3333	13.3333
6-F3-5	2019-11-26	6	F3	5	Finisher	Other	Docked	Slats	6446	2047	1565	2834	31.7561	43.9652	24.2786	65	increasing	35.2273	30	0	88	120	0	0	10	86.6667	3.33333	10	83.3333	6.66667	0	0	0	100	0	0	0	0	100	0	30	27	0	0	0	0	13.3333	73.3333	13.3333
6-F3-5	2019-11-27	6	F3	5	Finisher	Other	Docked	Slats	5704	1768	1419	2517	30.9958	44.1269	24.8773	66	increasing	35.2273	30	0	88	120	0	0	10	86.6667	3.33333	10	83.3333	6.66667	0	0	0	100	0	0	0	0	100	0	30	27	0	0	0	0	13.3333	73.3333	13.3333
6-F3-5	2019-11-28	6	F3	5	Finisher	Other	Docked	Slats	5013	1438	1204	2371	28.6854	47.297	24.0176	67	increasing	35.2273	30	0	88	120	0	0	10	86.6667	3.33333	10	83.3333	6.66667	0	0	0	100	0	0	0	0	100	0	30	27	0	0	0	0	13.3333	73.3333	13.3333
6-F3-5	2019-11-29	6	F3	5	Finisher	Other	Docked	Slats	4466	1345	1151	1970	30.1164	44.1111	25.7725	68	increasing	35.2273	30	0	88	120	0	0	10	86.6667	3.33333	10	83.3333	6.66667	0	0	0	100	0	0	0	0	100	0	30	27	0	0	0	0	13.3333	73.3333	13.3333
6-F3-5	2019-11-30	6	F3	5	Finisher	Other	Docked	Slats	4395	1340	1122	1933	30.4892	43.9818	25.529	69	increasing	35.2273	30	0	88	120	0	0	10	86.6667	3.33333	10	83.3333	6.66667	0	0	0	100	0	0	0	0	100	0	30	27	0	0	0	0	13.3333	73.3333	13.3333
6-F3-5	2019-12-01	6	F3	5	Finisher	Other	Docked	Slats	3883	1090	995	1798	28.0711	46.3044	25.6245	70	increasing	35.2273	30	0	88	120	0	0	10	86.6667	3.33333	10	83.3333	6.66667	0	0	0	100	0	0	0	0	100	0	30	27	0	0	0	0	13.3333	73.3333	13.3333
6-F3-5	2019-12-02	6	F3	5	Finisher	Other	Docked	Slats	3794	1162	944	1688	30.6273	44.4913	24.8814	71	increasing	35.2273	30	0	88	120	0	0	10	86.6667	3.33333	10	83.3333	6.66667	0	0	0	100	0	0	0	0	100	0	30	27	0	0	0	0	13.3333	73.3333	13.3333
6-F3-5	2019-12-03	6	F3	5	Finisher	Other	Docked	Slats	3238	934	839	1465	28.845	45.244	25.9111	72	increasing	35.2273	30	0	88	120	0	0	10	86.6667	3.33333	10	83.3333	6.66667	0	0	0	100	0	0	0	0	100	0	30	27	0	0	0	0	13.3333	73.3333	13.3333
6-F3-5	2019-12-04	6	F3	5	Finisher	Other	Docked	Slats	2910	807	700	1403	27.732	48.2131	24.055	73	unknown	35.2273	30	0	88	120	0	0	10	86.6667	3.33333	10	83.3333	6.66667	0	0	0	100	0	0	0	0	100	0	30	27	0	0	0	0	13.3333	73.3333	13.3333
7-F1-1	2018-10-01	7	F1	1	Finisher	Straw	Docked	Straw	25373	16128	7791	1454	63.5636	5.7305	30.7059	1	decreasing	-900	15	0	20	60	60	0	0	26.6667	13.3333	60	20	6.66667	13.3333	0	0	93.3333	6.66667	0	0	0	100	0	6	6	2	0	0.333333	0.333333	86.6667	0	13.3333
7-F1-1	2018-10-02	7	F1	1	Finisher	Straw	Docked	Straw	43359	27010	12519	3830	62.2939	8.83323	28.8729	2	decreasing	-900	15	0	2	60	93.3333	0	6.66667	0	0	100	0	0	0	0	0	100	0	0	0	0	100	0	1	0	0	0	0	0	80	6.66667	13.3333
7-F1-1	2018-10-03	7	F1	1	Finisher	Straw	Docked	Straw	40217	25100	11565	3552	62.4114	8.83209	28.7565	3	decreasing	-900	15	0	2	60	93.3333	0	6.66667	0	0	100	0	0	0	0	0	100	0	0	0	0	100	0	1	0	0	0	0	0	80	6.66667	13.3333
7-F1-1	2018-10-04	7	F1	1	Finisher	Straw	Docked	Straw	24557	14254	8374	1929	58.0445	7.85519	34.1003	4	decreasing	-900	15	0	2	60	93.3333	0	6.66667	0	0	100	0	0	0	0	0	100	0	0	0	0	100	0	1	0	0	0	0	0	80	6.66667	13.3333
7-F1-1	2018-10-05	7	F1	1	Finisher	Straw	Docked	Straw	29137	18332	8070	2735	62.9166	9.38669	27.6967	5	decreasing	-900	15	0	2	60	93.3333	0	6.66667	0	0	100	0	0	0	0	0	100	0	0	0	0	100	0	1	0	0	0	0	0	80	6.66667	13.3333
7-F1-1	2018-10-06	7	F1	1	Finisher	Straw	Docked	Straw	56411	34032	15716	6663	60.3287	11.8115	27.8598	6	decreasing	-900	15	0	2	60	93.3333	0	6.66667	0	0	100	0	0	0	0	0	100	0	0	0	0	100	0	1	0	0	0	0	0	80	6.66667	13.3333
7-F1-1	2018-10-07	7	F1	1	Finisher	Straw	Docked	Straw	44912	25220	13611	6081	56.1543	13.5398	30.3059	7	decreasing	-900	15	0	2	60	93.3333	0	6.66667	0	0	100	0	0	0	0	0	100	0	0	0	0	100	0	1	0	0	0	0	0	80	6.66667	13.3333
7-F1-1	2018-10-08	7	F1	1	Finisher	Straw	Docked	Straw	49438	28810	14325	6303	58.275	12.7493	28.9757	8	decreasing	-900	15	0	2	60	93.3333	0	6.66667	0	0	100	0	0	0	0	0	100	0	0	0	0	100	0	1	0	0	0	0	0	80	6.66667	13.3333
7-F1-1	2018-10-09	7	F1	1	Finisher	Straw	Docked	Straw	54750	31741	16825	6184	57.9744	11.295	30.7306	9	decreasing	-900	15	0	2	60	93.3333	0	6.66667	0	0	100	0	0	0	0	0	100	0	0	0	0	100	0	1	0	0	0	0	0	80	6.66667	13.3333
7-F1-1	2018-10-10	7	F1	1	Finisher	Straw	Docked	Straw	8583	5175	2235	1173	60.2936	13.6666	26.0398	10	decreasing	-900	15	0	2	60	93.3333	0	6.66667	0	0	100	0	0	0	0	0	100	0	0	0	0	100	0	1	0	0	0	0	0	80	6.66667	13.3333
7-F1-1	2018-10-11	7	F1	1	Finisher	Straw	Docked	Straw	3803	2096	1176	531	55.1144	13.9627	30.923	11	decreasing	-900	15	0	2	60	93.3333	0	6.66667	0	0	100	0	0	0	0	0	100	0	0	0	0	100	0	1	0	0	0	0	0	80	6.66667	13.3333
7-F1-1	2018-10-12	7	F1	1	Finisher	Straw	Docked	Straw	1706	932	454	320	54.6307	18.7573	26.612	12	decreasing	-900	15	0	2	60	93.3333	0	6.66667	0	0	100	0	0	0	0	0	100	0	0	0	0	100	0	1	0	0	0	0	0	80	6.66667	13.3333
7-F1-1	2018-10-13	7	F1	1	Finisher	Straw	Docked	Straw	24027	12664	6920	4443	52.7074	18.4917	28.8009	13	decreasing	-900	15	0	2	60	93.3333	0	6.66667	0	0	100	0	0	0	0	0	100	0	0	0	0	100	0	1	0	0	0	0	0	80	6.66667	13.3333
7-F1-1	2018-10-14	7	F1	1	Finisher	Straw	Docked	Straw	49194	25482	15075	8637	51.799	17.557	30.644	14	decreasing	-900	15	0	2	60	93.3333	0	6.66667	0	0	100	0	0	0	0	0	100	0	0	0	0	100	0	1	0	0	0	0	0	80	6.66667	13.3333
7-F1-1	2018-10-15	7	F1	1	Finisher	Straw	Docked	Straw	41346	21067	12379	7900	50.9529	19.107	29.94	15	decreasing	#NAME?	15	0	2	60	93.3333	0	6.66667	0	0	100	0	0	0	0	0	100	0	0	0	0	100	0	1	0	0	0	0	0	80	6.66667	13.3333
7-F1-1	2018-10-16	7	F1	1	Finisher	Straw	Docked	Straw	43963	22619	13579	7765	51.4501	17.6626	30.8873	16	decreasing	#NAME?	15	0	0	60	100	0	0	0	0	100	0	0	0	0	0	100	0	0	0	0	100	0	0	0	0	0	0	0	100	0	0
7-F1-1	2018-10-17	7	F1	1	Finisher	Straw	Docked	Straw	45827	23054	13444	9329	50.3066	20.357	29.3364	17	decreasing	#NAME?	15	0	0	60	100	0	0	0	0	100	0	0	0	0	0	100	0	0	0	0	100	0	0	0	0	0	0	0	100	0	0
7-F1-1	2018-10-18	7	F1	1	Finisher	Straw	Docked	Straw	50445	22917	13468	14060	45.4297	27.8719	26.6984	18	decreasing	#NAME?	15	0	0	60	100	0	0	0	0	100	0	0	0	0	0	100	0	0	0	0	100	0	0	0	0	0	0	0	100	0	0
7-F1-1	2018-10-19	7	F1	1	Finisher	Straw	Docked	Straw	17973	8461	4371	5140	47.0762	28.5985	24.3198	19	decreasing	#NAME?	15	0	0	60	100	0	0	0	0	100	0	0	0	0	0	100	0	0	0	0	100	0	0	0	0	0	0	0	100	0	0
7-F1-1	2018-10-20	7	F1	1	Finisher	Straw	Docked	Straw	14345	6918	3638	3789	48.2259	26.4134	25.3608	20	decreasing	#NAME?	15	0	0	60	100	0	0	0	0	100	0	0	0	0	0	100	0	0	0	0	100	0	0	0	0	0	0	0	100	0	0
7-F1-1	2018-10-21	7	F1	1	Finisher	Straw	Docked	Straw	13856	6818	3267	3771	49.2061	27.2156	23.5782	21	decreasing	#NAME?	15	0	0	60	100	0	0	0	0	100	0	0	0	0	0	100	0	0	0	0	100	0	0	0	0	0	0	0	100	0	0
7-F1-1	2018-10-22	7	F1	1	Finisher	Straw	Docked	Straw	19292	8080	4970	6242	41.8826	32.3554	25.762	22	decreasing	#NAME?	15	0	0	60	100	0	0	0	0	100	0	0	0	0	0	100	0	0	0	0	100	0	0	0	0	0	0	0	100	0	0
7-F1-1	2018-10-23	7	F1	1	Finisher	Straw	Docked	Straw	30297	13801	7710	8786	45.5524	28.9996	25.4481	23	decreasing	#NAME?	15	0	0	60	100	0	0	0	0	100	0	0	0	0	0	100	0	0	0	0	100	0	0	0	0	0	0	0	100	0	0
7-F1-1	2018-10-24	7	F1	1	Finisher	Straw	Docked	Straw	35412	16381	8646	10385	46.2583	29.3262	24.4155	24	decreasing	#NAME?	15	0	0	60	100	0	0	0	0	100	0	0	0	0	0	100	0	0	0	0	100	0	0	0	0	0	0	0	100	0	0
7-F1-1	2018-10-25	7	F1	1	Finisher	Straw	Docked	Straw	34304	13937	8001	12366	40.6279	36.0483	23.3238	25	decreasing	#NAME?	15	0	0	60	100	0	0	0	0	100	0	0	0	0	0	100	0	0	0	0	100	0	0	0	0	0	0	0	100	0	0
7-F1-1	2018-10-26	7	F1	1	Finisher	Straw	Docked	Straw	40935	16314	10524	14097	39.8534	34.4375	25.7091	26	decreasing	#NAME?	15	0	0	60	100	0	0	0	0	100	0	0	0	0	0	100	0	0	0	0	100	0	0	0	0	0	0	0	100	0	0
7-F1-1	2018-10-27	7	F1	1	Finisher	Straw	Docked	Straw	46023	18695	10055	17273	40.621	37.5312	21.8478	27	decreasing	#NAME?	15	0	0	60	100	0	0	0	0	100	0	0	0	0	0	100	0	0	0	0	100	0	0	0	0	0	0	0	100	0	0
7-F1-1	2018-10-28	7	F1	1	Finisher	Straw	Docked	Straw	51360	20668	11062	19630	40.2414	38.2204	21.5382	28	decreasing	#NAME?	15	0	0	60	100	0	0	0	0	100	0	0	0	0	0	100	0	0	0	0	100	0	0	0	0	0	0	0	100	0	0
7-F1-1	2018-10-29	7	F1	1	Finisher	Straw	Docked	Straw	36547	14490	8301	13756	39.6476	37.6392	22.7132	29	decreasing	NA	15	0	0	60	100	0	0	0	0	100	0	0	0	0	0	100	0	0	0	0	100	0	0	0	0	0	0	0	100	0	0
7-F1-1	2018-10-30	7	F1	1	Finisher	Straw	Docked	Straw	41595	16615	9253	15727	39.9447	37.8098	22.2455	30	decreasing	NA	14	1	0	56	100	0	0	0	0	100	0	0	0	0	0	100	0	0	0	0	100	0	0	0	0	0	0	0	85.7143	14.2857	0
7-F1-1	2018-10-31	7	F1	1	Finisher	Straw	Docked	Straw	31007	12568	7179	11260	40.5328	36.3144	23.1528	31	decreasing	NA	14	1	0	56	100	0	0	0	0	100	0	0	0	0	0	100	0	0	0	0	100	0	0	0	0	0	0	0	85.7143	14.2857	0
7-F1-1	2018-11-01	7	F1	1	Finisher	Straw	Docked	Straw	32109	14050	6918	11141	43.7572	34.6974	21.5454	32	decreasing	NA	14	1	0	56	100	0	0	0	0	100	0	0	0	0	0	100	0	0	0	0	100	0	0	0	0	0	0	0	85.7143	14.2857	0
7-F1-1	2018-11-02	7	F1	1	Finisher	Straw	Docked	Straw	22494	9556	4817	8121	42.4824	36.103	21.4146	33	decreasing	NA	14	1	0	56	100	0	0	0	0	100	0	0	0	0	0	100	0	0	0	0	100	0	0	0	0	0	0	0	85.7143	14.2857	0
7-F1-1	2018-11-03	7	F1	1	Finisher	Straw	Docked	Straw	33626	12840	6632	14154	38.1847	42.0924	19.7228	34	decreasing	NA	14	1	0	56	100	0	0	0	0	100	0	0	0	0	0	100	0	0	0	0	100	0	0	0	0	0	0	0	85.7143	14.2857	0
7-F1-1	2018-11-04	7	F1	1	Finisher	Straw	Docked	Straw	31617	11871	6009	13737	37.5463	43.4481	19.0056	35	decreasing	NA	14	1	0	56	100	0	0	0	0	100	0	0	0	0	0	100	0	0	0	0	100	0	0	0	0	0	0	0	85.7143	14.2857	0
7-F1-1	2018-11-05	7	F1	1	Finisher	Straw	Docked	Straw	18815	7282	3492	8041	38.7032	42.7372	18.5597	36	decreasing	NA	14	1	0	56	100	0	0	0	0	100	0	0	0	0	0	100	0	0	0	0	100	0	0	0	0	0	0	0	85.7143	14.2857	0
7-F1-1	2018-11-06	7	F1	1	Finisher	Straw	Docked	Straw	21406	8911	4113	8382	41.6285	39.1572	19.2142	37	decreasing	NA	14	1	0	56	100	0	0	0	0	100	0	0	0	0	0	100	0	0	0	0	100	0	0	0	0	0	0	0	85.7143	14.2857	0
7-F1-1	2018-11-07	7	F1	1	Finisher	Straw	Docked	Straw	16646	6276	3743	6627	37.7028	39.8114	22.4859	38	decreasing	NA	14	1	0	56	100	0	0	0	0	100	0	0	0	0	0	100	0	0	0	0	100	0	0	0	0	0	0	0	85.7143	14.2857	0
7-F1-1	2018-11-08	7	F1	1	Finisher	Straw	Docked	Straw	1793	837	372	584	46.6815	32.5711	20.7474	39	decreasing	NA	14	1	0	56	100	0	0	0	0	100	0	0	0	0	0	100	0	0	0	0	100	0	0	0	0	0	0	0	85.7143	14.2857	0
7-F1-1	2018-11-09	7	F1	1	Finisher	Straw	Docked	Straw	19485	6961	3718	8806	35.7249	45.1937	19.0813	40	decreasing	NA	14	1	0	56	100	0	0	0	0	100	0	0	0	0	0	100	0	0	0	0	100	0	0	0	0	0	0	0	85.7143	14.2857	0
7-F1-1	2018-11-10	7	F1	1	Finisher	Straw	Docked	Straw	8720	3516	1927	3277	40.3211	37.5803	22.0986	41	decreasing	NA	14	1	0	56	100	0	0	0	0	100	0	0	0	0	0	100	0	0	0	0	100	0	0	0	0	0	0	0	85.7143	14.2857	0
7-F1-1	2018-11-11	7	F1	1	Finisher	Straw	Docked	Straw	5731	2145	1323	2263	37.428	39.487	23.085	42	decreasing	NA	14	1	0	56	100	0	0	0	0	100	0	0	0	0	0	100	0	0	0	0	100	0	0	0	0	0	0	0	85.7143	14.2857	0
7-F1-1	2018-11-12	7	F1	1	Finisher	Straw	Docked	Straw	8739	3191	1825	3723	36.5145	42.6021	20.8834	43	unknown	NA	14	1	0	56	100	0	0	0	0	100	0	0	0	0	0	100	0	0	0	0	100	0	0	0	0	0	0	0	85.7143	14.2857	0
7-F1-3	2019-02-04	7	F1	3	Finisher	Straw	Docked	Straw	2081	1210	746	125	58.1451	6.00673	35.8481	1	decreasing	-2000	15	0	21	60	46.6667	0	20	33.3333	0	66.6667	0	0	33.3333	0	0	100	0	0	0	0	100	0	8	5	5	0	0.625	1	53.3333	46.6667	0
7-F1-3	2019-02-05	7	F1	3	Finisher	Straw	Docked	Straw	2893	1795	980	118	62.0463	4.07881	33.8749	2	decreasing	-2000	15	0	1	60	93.3333	6.66667	0	0	0	100	0	0	0	0	0	100	0	0	0	0	100	0	1	0	0	0	0	0	26.6667	53.3333	20
7-F1-3	2019-02-06	7	F1	3	Finisher	Straw	Docked	Straw	3245	2370	808	67	73.0354	2.06471	24.8998	3	decreasing	-2000	15	0	1	60	93.3333	6.66667	0	0	0	100	0	0	0	0	0	100	0	0	0	0	100	0	1	0	0	0	0	0	26.6667	53.3333	20
7-F1-3	2019-02-07	7	F1	3	Finisher	Straw	Docked	Straw	3783	2586	1065	132	68.3584	3.48929	28.1523	4	decreasing	-2000	15	0	1	60	93.3333	6.66667	0	0	0	100	0	0	0	0	0	100	0	0	0	0	100	0	1	0	0	0	0	0	26.6667	53.3333	20
7-F1-3	2019-02-08	7	F1	3	Finisher	Straw	Docked	Straw	3825	2727	967	131	71.2941	3.42484	25.281	5	decreasing	-2000	15	0	1	60	93.3333	6.66667	0	0	0	100	0	0	0	0	0	100	0	0	0	0	100	0	1	0	0	0	0	0	26.6667	53.3333	20
7-F1-3	2019-02-09	7	F1	3	Finisher	Straw	Docked	Straw	3078	2198	724	156	71.41	5.06823	23.5218	6	decreasing	-2000	15	0	1	60	93.3333	6.66667	0	0	0	100	0	0	0	0	0	100	0	0	0	0	100	0	1	0	0	0	0	0	26.6667	53.3333	20
7-F1-3	2019-02-14	7	F1	3	Finisher	Straw	Docked	Straw	8018	5338	2059	621	66.5752	7.74507	25.6797	11	decreasing	-2000	15	0	1	60	93.3333	6.66667	0	0	0	100	0	0	0	0	0	100	0	0	0	0	100	0	1	0	0	0	0	0	26.6667	53.3333	20
7-F1-3	2019-02-15	7	F1	3	Finisher	Straw	Docked	Straw	15416	10547	3667	1202	68.4159	7.79709	23.787	12	decreasing	-2000	15	0	1	60	93.3333	6.66667	0	0	0	100	0	0	0	0	0	100	0	0	0	0	100	0	1	0	0	0	0	0	26.6667	53.3333	20
7-F1-3	2019-02-16	7	F1	3	Finisher	Straw	Docked	Straw	16289	11154	3829	1306	68.4757	8.01768	23.5067	13	decreasing	-2000	15	0	1	60	93.3333	6.66667	0	0	0	100	0	0	0	0	0	100	0	0	0	0	100	0	1	0	0	0	0	0	26.6667	53.3333	20
7-F1-3	2019-02-17	7	F1	3	Finisher	Straw	Docked	Straw	17856	12331	3775	1750	69.058	9.80063	21.1414	14	decreasing	-2000	15	0	1	60	93.3333	6.66667	0	0	0	100	0	0	0	0	0	100	0	0	0	0	100	0	1	0	0	0	0	0	26.6667	53.3333	20
7-F1-3	2019-02-18	7	F1	3	Finisher	Straw	Docked	Straw	16427	11452	3317	1658	69.7145	10.0931	20.1924	15	decreasing	#NAME?	15	0	1	60	93.3333	6.66667	0	0	0	100	0	0	0	0	0	100	0	0	0	0	100	0	1	0	0	0	0	0	26.6667	53.3333	20
7-F1-3	2019-02-19	7	F1	3	Finisher	Straw	Docked	Straw	16307	11395	3286	1626	69.878	9.97118	20.1509	16	decreasing	#NAME?	15	0	0	60	100	0	0	0	0	100	0	0	0	0	0	100	0	0	0	0	100	0	0	0	0	0	0	0	60	33.3333	6.66667
7-F1-3	2019-02-20	7	F1	3	Finisher	Straw	Docked	Straw	15474	10656	3151	1667	68.8639	10.7729	20.3632	17	decreasing	#NAME?	15	0	0	60	100	0	0	0	0	100	0	0	0	0	0	100	0	0	0	0	100	0	0	0	0	0	0	0	60	33.3333	6.66667
7-F1-3	2019-02-21	7	F1	3	Finisher	Straw	Docked	Straw	15996	10921	3186	1889	68.2733	11.8092	19.9175	18	decreasing	#NAME?	15	0	0	60	100	0	0	0	0	100	0	0	0	0	0	100	0	0	0	0	100	0	0	0	0	0	0	0	60	33.3333	6.66667
7-F1-3	2019-02-22	7	F1	3	Finisher	Straw	Docked	Straw	16798	11503	3334	1961	68.4784	11.674	19.8476	19	decreasing	#NAME?	15	0	0	60	100	0	0	0	0	100	0	0	0	0	0	100	0	0	0	0	100	0	0	0	0	0	0	0	60	33.3333	6.66667
7-F1-3	2019-02-23	7	F1	3	Finisher	Straw	Docked	Straw	16492	11137	3385	1970	67.5297	11.9452	20.5251	20	decreasing	#NAME?	15	0	0	60	100	0	0	0	0	100	0	0	0	0	0	100	0	0	0	0	100	0	0	0	0	0	0	0	60	33.3333	6.66667
7-F1-3	2019-02-24	7	F1	3	Finisher	Straw	Docked	Straw	15798	10268	3225	2305	64.9956	14.5905	20.414	21	decreasing	#NAME?	15	0	0	60	100	0	0	0	0	100	0	0	0	0	0	100	0	0	0	0	100	0	0	0	0	0	0	0	60	33.3333	6.66667
7-F1-3	2019-02-25	7	F1	3	Finisher	Straw	Docked	Straw	14819	9926	2983	1910	66.9816	12.8889	20.1296	22	decreasing	#NAME?	15	0	0	60	100	0	0	0	0	100	0	0	0	0	0	100	0	0	0	0	100	0	0	0	0	0	0	0	60	33.3333	6.66667
7-F1-3	2019-02-26	7	F1	3	Finisher	Straw	Docked	Straw	15130	10094	3060	1976	66.7151	13.0601	20.2247	23	decreasing	#NAME?	15	0	0	60	100	0	0	0	0	100	0	0	0	0	0	100	0	0	0	0	100	0	0	0	0	0	0	0	60	33.3333	6.66667
7-F1-3	2019-02-27	7	F1	3	Finisher	Straw	Docked	Straw	14311	9331	2923	2057	65.2016	14.3736	20.4248	24	decreasing	#NAME?	15	0	0	60	100	0	0	0	0	100	0	0	0	0	0	100	0	0	0	0	100	0	0	0	0	0	0	0	60	33.3333	6.66667
7-F1-3	2019-02-28	7	F1	3	Finisher	Straw	Docked	Straw	15639	9908	3147	2584	63.3544	16.5228	20.1228	25	decreasing	#NAME?	15	0	0	60	100	0	0	0	0	100	0	0	0	0	0	100	0	0	0	0	100	0	0	0	0	0	0	0	60	33.3333	6.66667
7-F1-3	2019-03-01	7	F1	3	Finisher	Straw	Docked	Straw	15055	9591	2923	2541	63.7064	16.8781	19.4155	26	decreasing	#NAME?	15	0	0	60	100	0	0	0	0	100	0	0	0	0	0	100	0	0	0	0	100	0	0	0	0	0	0	0	60	33.3333	6.66667
7-F1-3	2019-03-02	7	F1	3	Finisher	Straw	Docked	Straw	16106	9840	3307	2959	61.0952	18.372	20.5327	27	decreasing	#NAME?	15	0	0	60	100	0	0	0	0	100	0	0	0	0	0	100	0	0	0	0	100	0	0	0	0	0	0	0	60	33.3333	6.66667
7-F1-3	2019-03-03	7	F1	3	Finisher	Straw	Docked	Straw	17990	10714	3583	3693	59.5553	20.5281	19.9166	28	decreasing	#NAME?	15	0	0	60	100	0	0	0	0	100	0	0	0	0	0	100	0	0	0	0	100	0	0	0	0	0	0	0	60	33.3333	6.66667
7-F1-3	2019-03-04	7	F1	3	Finisher	Straw	Docked	Straw	18469	10902	3635	3932	59.0286	21.2897	19.6816	29	increasing	100	15	0	0	60	100	0	0	0	0	100	0	0	0	0	0	100	0	0	0	0	100	0	0	0	0	0	0	0	60	33.3333	6.66667
7-F1-3	2019-03-05	7	F1	3	Finisher	Straw	Docked	Straw	18173	10865	3504	3804	59.7865	20.9322	19.2814	30	increasing	100	14	1	2	56	92.8571	0	7.14286	0	0	100	0	0	0	0	0	100	0	0	0	0	100	0	1	0	0	0	0	0	78.5714	21.4286	0
7-F1-3	2019-03-06	7	F1	3	Finisher	Straw	Docked	Straw	16285	9980	3017	3288	61.2834	20.1904	18.5263	31	increasing	100	14	1	2	56	92.8571	0	7.14286	0	0	100	0	0	0	0	0	100	0	0	0	0	100	0	1	0	0	0	0	0	78.5714	21.4286	0
7-F1-3	2019-03-07	7	F1	3	Finisher	Straw	Docked	Straw	16845	9795	3085	3965	58.1478	23.5381	18.314	32	increasing	100	14	1	2	56	92.8571	0	7.14286	0	0	100	0	0	0	0	0	100	0	0	0	0	100	0	1	0	0	0	0	0	78.5714	21.4286	0
7-F1-3	2019-03-08	7	F1	3	Finisher	Straw	Docked	Straw	15848	9319	3099	3430	58.8024	21.6431	19.5545	33	increasing	100	14	1	2	56	92.8571	0	7.14286	0	0	100	0	0	0	0	0	100	0	0	0	0	100	0	1	0	0	0	0	0	78.5714	21.4286	0
7-F1-3	2019-03-09	7	F1	3	Finisher	Straw	Docked	Straw	16932	10189	3163	3580	60.176	21.1434	18.6806	34	increasing	100	14	1	2	56	92.8571	0	7.14286	0	0	100	0	0	0	0	0	100	0	0	0	0	100	0	1	0	0	0	0	0	78.5714	21.4286	0
7-F1-3	2019-03-10	7	F1	3	Finisher	Straw	Docked	Straw	17228	9389	3376	4463	54.4985	25.9055	19.596	35	increasing	100	14	1	2	56	92.8571	0	7.14286	0	0	100	0	0	0	0	0	100	0	0	0	0	100	0	1	0	0	0	0	0	78.5714	21.4286	0
7-F1-3	2019-03-11	7	F1	3	Finisher	Straw	Docked	Straw	15578	8715	2967	3896	55.9443	25.0096	19.0461	36	increasing	100	14	1	2	56	92.8571	0	7.14286	0	0	100	0	0	0	0	0	100	0	0	0	0	100	0	1	0	0	0	0	0	78.5714	21.4286	0
7-F1-3	2019-03-12	7	F1	3	Finisher	Straw	Docked	Straw	16160	8969	3250	3941	55.5012	24.3874	20.1114	37	increasing	100	14	1	2	56	92.8571	0	7.14286	0	0	100	0	0	0	0	0	100	0	0	0	0	100	0	1	0	0	0	0	0	78.5714	21.4286	0
7-F1-3	2019-03-13	7	F1	3	Finisher	Straw	Docked	Straw	17423	9937	3382	4104	57.0338	23.5551	19.4111	38	increasing	100	14	1	2	56	92.8571	0	7.14286	0	0	100	0	0	0	0	0	100	0	0	0	0	100	0	1	0	0	0	0	0	78.5714	21.4286	0
7-F1-3	2019-03-14	7	F1	3	Finisher	Straw	Docked	Straw	11501	6108	2265	3128	53.1084	27.1976	19.6939	39	increasing	100	14	1	2	56	92.8571	0	7.14286	0	0	100	0	0	0	0	0	100	0	0	0	0	100	0	1	0	0	0	0	0	78.5714	21.4286	0
7-F1-3	2019-03-15	7	F1	3	Finisher	Straw	Docked	Straw	10770	6341	2152	2277	58.8765	21.1421	19.9814	40	increasing	100	14	1	2	56	92.8571	0	7.14286	0	0	100	0	0	0	0	0	100	0	0	0	0	100	0	1	0	0	0	0	0	78.5714	21.4286	0
7-F1-3	2019-03-16	7	F1	3	Finisher	Straw	Docked	Straw	17648	10037	3548	4063	56.8733	23.0224	20.1043	41	increasing	100	14	1	2	56	92.8571	0	7.14286	0	0	100	0	0	0	0	0	100	0	0	0	0	100	0	1	0	0	0	0	0	78.5714	21.4286	0
7-F1-3	2019-03-17	7	F1	3	Finisher	Straw	Docked	Straw	16719	8623	3435	4661	51.5761	27.8785	20.5455	42	increasing	100	14	1	2	56	92.8571	0	7.14286	0	0	100	0	0	0	0	0	100	0	0	0	0	100	0	1	0	0	0	0	0	78.5714	21.4286	0
7-F1-3	2019-03-18	7	F1	3	Finisher	Straw	Docked	Straw	12824	7833	2276	2715	61.0808	21.1712	17.748	43	unknown	100	14	1	2	56	92.8571	0	7.14286	0	0	100	0	0	0	0	0	100	0	0	0	0	100	0	1	0	0	0	0	0	78.5714	21.4286	0
7-F1-5	2019-06-11	7	F1	5	Finisher	Straw	Docked	Straw	6495	4816	1264	415	74.1493	6.38953	19.4611	1	decreasing	-50	15	0	3	60	93.3333	0	0	6.66667	0	93.3333	0	0	6.66667	0	0	100	0	0	0	0	100	0	1	1	1	0	1	1	73.3333	6.66667	13.3333
7-F1-5	2019-06-12	7	F1	5	Finisher	Straw	Docked	Straw	7744	5505	1718	521	71.0873	6.72779	22.1849	2	decreasing	-50	15	0	2	60	93.3333	0	6.66667	0	0	100	0	0	0	0	0	100	0	0	0	0	100	0	1	0	0	0	0	0	80	13.3333	6.66667
7-F1-5	2019-06-13	7	F1	5	Finisher	Straw	Docked	Straw	7385	5437	1412	536	73.6222	7.25796	19.1198	3	decreasing	-50	15	0	2	60	93.3333	0	6.66667	0	0	100	0	0	0	0	0	100	0	0	0	0	100	0	1	0	0	0	0	0	80	13.3333	6.66667
7-F1-5	2019-06-14	7	F1	5	Finisher	Straw	Docked	Straw	5515	3993	1110	412	72.4025	7.47053	20.1269	4	decreasing	-50	15	0	2	60	93.3333	0	6.66667	0	0	100	0	0	0	0	0	100	0	0	0	0	100	0	1	0	0	0	0	0	80	13.3333	6.66667
7-F1-5	2019-06-17	7	F1	5	Finisher	Straw	Docked	Straw	4425	3294	850	281	74.4407	6.35028	19.209	7	decreasing	-50	15	0	2	60	93.3333	0	6.66667	0	0	100	0	0	0	0	0	100	0	0	0	0	100	0	1	0	0	0	0	0	80	13.3333	6.66667
7-F1-5	2019-06-18	7	F1	5	Finisher	Straw	Docked	Straw	7222	5291	1466	465	73.2623	6.43866	20.2991	8	decreasing	-50	15	0	2	60	93.3333	0	6.66667	0	0	100	0	0	0	0	0	100	0	0	0	0	100	0	1	0	0	0	0	0	80	13.3333	6.66667
7-F1-5	2019-06-19	7	F1	5	Finisher	Straw	Docked	Straw	3296	2454	602	240	74.4539	7.28155	18.2646	9	decreasing	-50	15	0	2	60	93.3333	0	6.66667	0	0	100	0	0	0	0	0	100	0	0	0	0	100	0	1	0	0	0	0	0	80	13.3333	6.66667
7-F1-5	2019-06-20	7	F1	5	Finisher	Straw	Docked	Straw	640	426	139	75	66.5625	11.7188	21.7188	10	decreasing	-50	15	0	2	60	93.3333	0	6.66667	0	0	100	0	0	0	0	0	100	0	0	0	0	100	0	1	0	0	0	0	0	80	13.3333	6.66667
7-F1-5	2019-06-21	7	F1	5	Finisher	Straw	Docked	Straw	294	206	54	34	70.068	11.5646	18.3673	11	decreasing	-50	15	0	2	60	93.3333	0	6.66667	0	0	100	0	0	0	0	0	100	0	0	0	0	100	0	1	0	0	0	0	0	80	13.3333	6.66667
7-F1-5	2019-06-22	7	F1	5	Finisher	Straw	Docked	Straw	185	123	43	19	66.4865	10.2703	23.2432	12	decreasing	-50	15	0	2	60	93.3333	0	6.66667	0	0	100	0	0	0	0	0	100	0	0	0	0	100	0	1	0	0	0	0	0	80	13.3333	6.66667
7-F1-5	2019-06-23	7	F1	5	Finisher	Straw	Docked	Straw	144	103	29	12	71.5278	8.33333	20.1389	13	decreasing	-50	15	0	2	60	93.3333	0	6.66667	0	0	100	0	0	0	0	0	100	0	0	0	0	100	0	1	0	0	0	0	0	80	13.3333	6.66667
7-F1-5	2019-06-24	7	F1	5	Finisher	Straw	Docked	Straw	3053	2125	561	367	69.6037	12.021	18.3754	14	increasing	33.3333	15	0	2	60	93.3333	0	6.66667	0	0	100	0	0	0	0	0	100	0	0	0	0	100	0	1	0	0	0	0	0	80	13.3333	6.66667
7-F1-5	2019-06-25	7	F1	5	Finisher	Straw	Docked	Straw	5243	3629	958	656	69.2161	12.5119	18.272	15	increasing	33.3333	15	0	3	60	93.3333	0	0	6.66667	0	93.3333	6.66667	0	0	0	0	100	0	0	0	0	100	0	1	1	0	0	0	0	80	20	0
7-F1-5	2019-06-26	7	F1	5	Finisher	Straw	Docked	Straw	5278	3773	916	589	71.4854	11.1595	17.3551	16	increasing	33.3333	15	0	3	60	93.3333	0	0	6.66667	0	93.3333	6.66667	0	0	0	0	100	0	0	0	0	100	0	1	1	0	0	0	0	80	20	0
7-F1-5	2019-06-27	7	F1	5	Finisher	Straw	Docked	Straw	3502	2551	569	382	72.8441	10.9081	16.2479	17	increasing	33.3333	15	0	3	60	93.3333	0	0	6.66667	0	93.3333	6.66667	0	0	0	0	100	0	0	0	0	100	0	1	1	0	0	0	0	80	20	0
7-F1-5	2019-06-28	7	F1	5	Finisher	Straw	Docked	Straw	1269	841	243	185	66.2727	14.5784	19.1489	18	increasing	33.3333	15	0	3	60	93.3333	0	0	6.66667	0	93.3333	6.66667	0	0	0	0	100	0	0	0	0	100	0	1	1	0	0	0	0	80	20	0
7-F1-5	2019-06-29	7	F1	5	Finisher	Straw	Docked	Straw	226	137	58	31	60.6195	13.7168	25.6637	19	increasing	33.3333	15	0	3	60	93.3333	0	0	6.66667	0	93.3333	6.66667	0	0	0	0	100	0	0	0	0	100	0	1	1	0	0	0	0	80	20	0
7-F1-5	2019-06-30	7	F1	5	Finisher	Straw	Docked	Straw	589	361	150	78	61.2903	13.2428	25.4669	20	increasing	33.3333	15	0	3	60	93.3333	0	0	6.66667	0	93.3333	6.66667	0	0	0	0	100	0	0	0	0	100	0	1	1	0	0	0	0	80	20	0
7-F1-5	2019-07-01	7	F1	5	Finisher	Straw	Docked	Straw	371	261	73	37	70.3504	9.97305	19.6765	21	increasing	33.3333	15	0	3	60	93.3333	0	0	6.66667	0	93.3333	6.66667	0	0	0	0	100	0	0	0	0	100	0	1	1	0	0	0	0	80	20	0
7-F1-5	2019-07-02	7	F1	5	Finisher	Straw	Docked	Straw	155	101	30	24	65.1613	15.4839	19.3548	22	increasing	33.3333	15	0	3	60	93.3333	0	0	6.66667	0	93.3333	6.66667	0	0	0	0	100	0	0	0	0	100	0	1	1	0	0	0	0	80	20	0
7-F1-5	2019-07-03	7	F1	5	Finisher	Straw	Docked	Straw	37	25	9	3	67.5676	8.10811	24.3243	23	increasing	33.3333	15	0	3	60	93.3333	0	0	6.66667	0	93.3333	6.66667	0	0	0	0	100	0	0	0	0	100	0	1	1	0	0	0	0	80	20	0
7-F1-5	2019-07-04	7	F1	5	Finisher	Straw	Docked	Straw	25	16	5	4	64	16	20	24	increasing	33.3333	15	0	3	60	93.3333	0	0	6.66667	0	93.3333	6.66667	0	0	0	0	100	0	0	0	0	100	0	1	1	0	0	0	0	80	20	0
7-F1-5	2019-07-05	7	F1	5	Finisher	Straw	Docked	Straw	40	31	7	2	77.5	5	17.5	25	increasing	33.3333	15	0	3	60	93.3333	0	0	6.66667	0	93.3333	6.66667	0	0	0	0	100	0	0	0	0	100	0	1	1	0	0	0	0	80	20	0
7-F1-5	2019-07-06	7	F1	5	Finisher	Straw	Docked	Straw	25	21	2	2	84	8	8	26	increasing	33.3333	15	0	3	60	93.3333	0	0	6.66667	0	93.3333	6.66667	0	0	0	0	100	0	0	0	0	100	0	1	1	0	0	0	0	80	20	0
7-F1-5	2019-07-08	7	F1	5	Finisher	Straw	Docked	Straw	85	54	23	8	63.5294	9.41176	27.0588	28	increasing	66.6667	15	0	3	60	93.3333	0	0	6.66667	0	93.3333	6.66667	0	0	0	0	100	0	0	0	0	100	0	1	1	0	0	0	0	80	20	0
7-F1-5	2019-07-09	7	F1	5	Finisher	Straw	Docked	Straw	142	87	36	19	61.2676	13.3803	25.3521	29	increasing	66.6667	15	0	9	60	80	0	0	20	0	80	6.66667	0	13.3333	0	0	100	0	0	0	0	100	0	3	3	2	0	0.666667	0.666667	93.3333	0	6.66667
7-F1-5	2019-07-10	7	F1	5	Finisher	Straw	Docked	Straw	63	45	5	13	71.4286	20.6349	7.93651	30	increasing	66.6667	15	0	9	60	80	0	0	20	0	80	6.66667	0	13.3333	0	0	100	0	0	0	0	100	0	3	3	2	0	0.666667	0.666667	93.3333	0	6.66667
7-F1-5	2019-07-11	7	F1	5	Finisher	Straw	Docked	Straw	21	16	4	1	76.1905	4.7619	19.0476	31	increasing	66.6667	15	0	9	60	80	0	0	20	0	80	6.66667	0	13.3333	0	0	100	0	0	0	0	100	0	3	3	2	0	0.666667	0.666667	93.3333	0	6.66667
7-F1-5	2019-07-22	7	F1	5	Finisher	Straw	Docked	Straw	6025	3811	1103	1111	63.2531	18.4398	18.3071	42	unknown	66.6667	15	0	9	60	80	0	0	20	0	80	6.66667	0	13.3333	0	0	100	0	0	0	0	100	0	3	3	2	0	0.666667	0.666667	93.3333	0	6.66667
7-F1-7	2019-10-15	7	F1	7	Finisher	Straw	Docked	Straw	3293	2396	812	85	72.7604	2.58123	24.6584	1	decreasing	-133.333	10	0	7	40	70	0	20	10	0	90	10	0	0	0	0	100	0	0	0	0	100	0	3	1	0	0	0	0	60	20	20
7-F1-7	2019-10-16	7	F1	7	Finisher	Straw	Docked	Straw	3308	2306	875	127	69.7098	3.83918	26.451	2	decreasing	-133.333	10	0	3	40	90	0	0	10	0	90	10	0	0	0	0	100	0	0	0	0	100	0	1	1	0	0	0	0	70	20	10
7-F1-7	2019-10-17	7	F1	7	Finisher	Straw	Docked	Straw	1368	946	316	106	69.152	7.74854	23.0994	3	decreasing	-133.333	10	0	3	40	90	0	0	10	0	90	10	0	0	0	0	100	0	0	0	0	100	0	1	1	0	0	0	0	70	20	10
7-F1-7	2019-10-18	7	F1	7	Finisher	Straw	Docked	Straw	1322	939	287	96	71.0287	7.26172	21.7095	4	decreasing	-133.333	10	0	3	40	90	0	0	10	0	90	10	0	0	0	0	100	0	0	0	0	100	0	1	1	0	0	0	0	70	20	10
7-F1-7	2019-10-19	7	F1	7	Finisher	Straw	Docked	Straw	1234	825	331	78	66.8558	6.32091	26.8233	5	decreasing	-133.333	10	0	3	40	90	0	0	10	0	90	10	0	0	0	0	100	0	0	0	0	100	0	1	1	0	0	0	0	70	20	10
7-F1-7	2019-10-20	7	F1	7	Finisher	Straw	Docked	Straw	995	654	233	108	65.7286	10.8543	23.4171	6	decreasing	-133.333	10	0	3	40	90	0	0	10	0	90	10	0	0	0	0	100	0	0	0	0	100	0	1	1	0	0	0	0	70	20	10
7-F1-7	2019-10-21	7	F1	7	Finisher	Straw	Docked	Straw	225	153	48	24	68	10.6667	21.3333	7	decreasing	-133.333	10	0	3	40	90	0	0	10	0	90	10	0	0	0	0	100	0	0	0	0	100	0	1	1	0	0	0	0	70	20	10
7-F1-7	2019-10-22	7	F1	7	Finisher	Straw	Docked	Straw	122	76	23	23	62.2951	18.8525	18.8525	8	decreasing	-133.333	10	0	3	40	90	0	0	10	0	90	10	0	0	0	0	100	0	0	0	0	100	0	1	1	0	0	0	0	70	20	10
7-F1-7	2019-10-24	7	F1	7	Finisher	Straw	Docked	Straw	36	19	10	7	52.7778	19.4444	27.7778	10	decreasing	-133.333	10	0	3	40	90	0	0	10	0	90	10	0	0	0	0	100	0	0	0	0	100	0	1	1	0	0	0	0	70	20	10
7-F1-7	2019-10-25	7	F1	7	Finisher	Straw	Docked	Straw	45	25	14	6	55.5556	13.3333	31.1111	11	decreasing	-133.333	10	0	3	40	90	0	0	10	0	90	10	0	0	0	0	100	0	0	0	0	100	0	1	1	0	0	0	0	70	20	10
7-F1-7	2019-10-27	7	F1	7	Finisher	Straw	Docked	Straw	24	15	5	4	62.5	16.6667	20.8333	13	decreasing	-133.333	10	0	3	40	90	0	0	10	0	90	10	0	0	0	0	100	0	0	0	0	100	0	1	1	0	0	0	0	70	20	10
7-F1-7	2019-10-29	7	F1	7	Finisher	Straw	Docked	Straw	5662	4324	1113	225	76.3688	3.97386	19.6574	15	decreasing	#NAME?	10	0	3	40	90	0	0	10	0	90	10	0	0	0	0	100	0	0	0	0	100	0	1	1	0	0	0	0	70	20	10
7-F1-7	2019-10-30	7	F1	7	Finisher	Straw	Docked	Straw	11290	8379	2428	483	74.2161	4.27812	21.5058	16	decreasing	#NAME?	9	1	0	36	100	0	0	0	0	100	0	0	0	0	0	88.8889	11.1111	0	0	0	100	0	0	0	0	0	0	0	100	0	0
7-F1-7	2019-10-31	7	F1	7	Finisher	Straw	Docked	Straw	8129	5606	2083	440	68.963	5.41272	25.6243	17	decreasing	#NAME?	9	1	0	36	100	0	0	0	0	100	0	0	0	0	0	88.8889	11.1111	0	0	0	100	0	0	0	0	0	0	0	100	0	0
7-F1-7	2019-11-01	7	F1	7	Finisher	Straw	Docked	Straw	7785	5432	1972	381	69.7752	4.89403	25.3308	18	decreasing	#NAME?	9	1	0	36	100	0	0	0	0	100	0	0	0	0	0	88.8889	11.1111	0	0	0	100	0	0	0	0	0	0	0	100	0	0
7-F1-7	2019-11-02	7	F1	7	Finisher	Straw	Docked	Straw	6896	4625	1829	442	67.0679	6.40951	26.5226	19	decreasing	#NAME?	9	1	0	36	100	0	0	0	0	100	0	0	0	0	0	88.8889	11.1111	0	0	0	100	0	0	0	0	0	0	0	100	0	0
7-F1-7	2019-11-03	7	F1	7	Finisher	Straw	Docked	Straw	6339	4252	1730	357	67.0768	5.6318	27.2914	20	decreasing	#NAME?	9	1	0	36	100	0	0	0	0	100	0	0	0	0	0	88.8889	11.1111	0	0	0	100	0	0	0	0	0	0	0	100	0	0
7-F1-7	2019-11-04	7	F1	7	Finisher	Straw	Docked	Straw	4317	2667	1367	283	61.779	6.55548	31.6655	21	decreasing	#NAME?	9	1	0	36	100	0	0	0	0	100	0	0	0	0	0	88.8889	11.1111	0	0	0	100	0	0	0	0	0	0	0	100	0	0
7-F1-7	2019-11-05	7	F1	7	Finisher	Straw	Docked	Straw	623	384	162	77	61.6372	12.3596	26.0032	22	decreasing	#NAME?	9	1	0	36	100	0	0	0	0	100	0	0	0	0	0	88.8889	11.1111	0	0	0	100	0	0	0	0	0	0	0	100	0	0
7-F1-7	2019-11-06	7	F1	7	Finisher	Straw	Docked	Straw	506	319	127	60	63.0435	11.8577	25.0988	23	decreasing	#NAME?	9	1	0	36	100	0	0	0	0	100	0	0	0	0	0	88.8889	11.1111	0	0	0	100	0	0	0	0	0	0	0	100	0	0
7-F1-7	2019-11-07	7	F1	7	Finisher	Straw	Docked	Straw	264	178	64	22	67.4242	8.33333	24.2424	24	decreasing	#NAME?	9	1	0	36	100	0	0	0	0	100	0	0	0	0	0	88.8889	11.1111	0	0	0	100	0	0	0	0	0	0	0	100	0	0
7-F1-7	2019-11-08	7	F1	7	Finisher	Straw	Docked	Straw	244	176	46	22	72.1311	9.01639	18.8525	25	decreasing	#NAME?	9	1	0	36	100	0	0	0	0	100	0	0	0	0	0	88.8889	11.1111	0	0	0	100	0	0	0	0	0	0	0	100	0	0
7-F1-7	2019-11-09	7	F1	7	Finisher	Straw	Docked	Straw	234	176	38	20	75.2137	8.54701	16.2393	26	decreasing	#NAME?	9	1	0	36	100	0	0	0	0	100	0	0	0	0	0	88.8889	11.1111	0	0	0	100	0	0	0	0	0	0	0	100	0	0
7-F1-7	2019-11-10	7	F1	7	Finisher	Straw	Docked	Straw	86	62	15	9	72.093	10.4651	17.4419	27	decreasing	#NAME?	9	1	0	36	100	0	0	0	0	100	0	0	0	0	0	88.8889	11.1111	0	0	0	100	0	0	0	0	0	0	0	100	0	0
7-F1-7	2019-11-11	7	F1	7	Finisher	Straw	Docked	Straw	6785	4566	1537	682	67.2955	10.0516	22.6529	28	increasing	100	9	1	0	36	100	0	0	0	0	100	0	0	0	0	0	88.8889	11.1111	0	0	0	100	0	0	0	0	0	0	0	100	0	0
7-F1-7	2019-11-12	7	F1	7	Finisher	Straw	Docked	Straw	11416	7737	2543	1136	67.7733	9.95095	22.2758	29	increasing	100	9	1	3	36	88.8889	0	0	11.1111	0	88.8889	11.1111	0	0	0	0	88.8889	11.1111	0	0	0	100	0	1	1	0	0	0	0	100	0	0
7-F1-7	2019-11-13	7	F1	7	Finisher	Straw	Docked	Straw	8695	5922	1875	898	68.1081	10.3278	21.5641	30	increasing	100	9	1	3	36	88.8889	0	0	11.1111	0	88.8889	11.1111	0	0	0	0	88.8889	11.1111	0	0	0	100	0	1	1	0	0	0	0	100	0	0
7-F1-7	2019-11-14	7	F1	7	Finisher	Straw	Docked	Straw	9365	6060	2125	1180	64.709	12.6001	22.6909	31	increasing	100	9	1	3	36	88.8889	0	0	11.1111	0	88.8889	11.1111	0	0	0	0	88.8889	11.1111	0	0	0	100	0	1	1	0	0	0	0	100	0	0
7-F1-7	2019-11-15	7	F1	7	Finisher	Straw	Docked	Straw	9213	5882	2165	1166	63.8446	12.656	23.4994	32	increasing	100	9	1	3	36	88.8889	0	0	11.1111	0	88.8889	11.1111	0	0	0	0	88.8889	11.1111	0	0	0	100	0	1	1	0	0	0	0	100	0	0
7-F1-7	2019-11-16	7	F1	7	Finisher	Straw	Docked	Straw	8702	5741	1804	1157	65.9733	13.2958	20.7309	33	increasing	100	9	1	3	36	88.8889	0	0	11.1111	0	88.8889	11.1111	0	0	0	0	88.8889	11.1111	0	0	0	100	0	1	1	0	0	0	0	100	0	0
7-F1-7	2019-11-17	7	F1	7	Finisher	Straw	Docked	Straw	8591	5595	1834	1162	65.1263	13.5258	21.3479	34	increasing	100	9	1	3	36	88.8889	0	0	11.1111	0	88.8889	11.1111	0	0	0	0	88.8889	11.1111	0	0	0	100	0	1	1	0	0	0	0	100	0	0
7-F1-7	2019-11-18	7	F1	7	Finisher	Straw	Docked	Straw	9593	6060	2059	1474	63.1711	15.3654	21.4636	35	increasing	100	9	1	3	36	88.8889	0	0	11.1111	0	88.8889	11.1111	0	0	0	0	88.8889	11.1111	0	0	0	100	0	1	1	0	0	0	0	100	0	0
7-F1-7	2019-11-19	7	F1	7	Finisher	Straw	Docked	Straw	9361	5844	2027	1490	62.4292	15.9171	21.6537	36	increasing	100	9	1	3	36	88.8889	0	0	11.1111	0	88.8889	11.1111	0	0	0	0	88.8889	11.1111	0	0	0	100	0	1	1	0	0	0	0	100	0	0
7-F1-7	2019-11-20	7	F1	7	Finisher	Straw	Docked	Straw	9953	5949	2208	1796	59.7709	18.0448	22.1843	37	increasing	100	9	1	3	36	88.8889	0	0	11.1111	0	88.8889	11.1111	0	0	0	0	88.8889	11.1111	0	0	0	100	0	1	1	0	0	0	0	100	0	0
7-F1-7	2019-11-21	7	F1	7	Finisher	Straw	Docked	Straw	10795	6498	2373	1924	60.1945	17.8231	21.9824	38	increasing	100	9	1	3	36	88.8889	0	0	11.1111	0	88.8889	11.1111	0	0	0	0	88.8889	11.1111	0	0	0	100	0	1	1	0	0	0	0	100	0	0
7-F1-7	2019-11-22	7	F1	7	Finisher	Straw	Docked	Straw	4880	2988	1071	821	61.2295	16.8238	21.9467	39	increasing	100	9	1	3	36	88.8889	0	0	11.1111	0	88.8889	11.1111	0	0	0	0	88.8889	11.1111	0	0	0	100	0	1	1	0	0	0	0	100	0	0
7-F1-7	2019-11-23	7	F1	7	Finisher	Straw	Docked	Straw	2429	1419	553	457	58.4191	18.8143	22.7666	40	increasing	100	9	1	3	36	88.8889	0	0	11.1111	0	88.8889	11.1111	0	0	0	0	88.8889	11.1111	0	0	0	100	0	1	1	0	0	0	0	100	0	0
7-F1-7	2019-11-24	7	F1	7	Finisher	Straw	Docked	Straw	2058	1153	485	420	56.0253	20.4082	23.5666	41	increasing	100	9	1	3	36	88.8889	0	0	11.1111	0	88.8889	11.1111	0	0	0	0	88.8889	11.1111	0	0	0	100	0	1	1	0	0	0	0	100	0	0
7-F1-7	2019-11-25	7	F1	7	Finisher	Straw	Docked	Straw	2436	1565	515	356	64.2447	14.6141	21.1412	42	unknown	100	9	1	3	36	88.8889	0	0	11.1111	0	88.8889	11.1111	0	0	0	0	88.8889	11.1111	0	0	0	100	0	1	1	0	0	0	0	100	0	0
7-F2-3	2019-02-21	7	F2	3	Finisher	Straw	Docked	Straw	10944	6241	1960	2743	57.0267	25.064	17.9094	8	decreasing	#NAME?	15	0	0	60	100	0	0	0	0	100	0	0	0	0	0	100	0	0	0	0	100	0	0	0	0	0	0	0	80	13.3333	6.66667
7-F2-3	2019-02-22	7	F2	3	Finisher	Straw	Docked	Straw	14298	7108	2734	4456	49.7132	31.1652	19.1216	9	decreasing	#NAME?	15	0	0	60	100	0	0	0	0	100	0	0	0	0	0	100	0	0	0	0	100	0	0	0	0	0	0	0	80	13.3333	6.66667
7-F2-3	2019-02-23	7	F2	3	Finisher	Straw	Docked	Straw	12419	6389	2316	3714	51.4454	29.9058	18.6488	10	decreasing	#NAME?	15	0	0	60	100	0	0	0	0	100	0	0	0	0	0	100	0	0	0	0	100	0	0	0	0	0	0	0	80	13.3333	6.66667
7-F2-3	2019-02-24	7	F2	3	Finisher	Straw	Docked	Straw	15845	8232	2734	4879	51.9533	30.792	17.2547	11	decreasing	#NAME?	15	0	0	60	100	0	0	0	0	100	0	0	0	0	0	100	0	0	0	0	100	0	0	0	0	0	0	0	80	13.3333	6.66667
7-F2-3	2019-02-25	7	F2	3	Finisher	Straw	Docked	Straw	13323	6431	2231	4661	48.2699	34.9846	16.7455	12	decreasing	#NAME?	15	0	0	60	100	0	0	0	0	100	0	0	0	0	0	100	0	0	0	0	100	0	0	0	0	0	0	0	80	13.3333	6.66667
7-F2-3	2019-02-26	7	F2	3	Finisher	Straw	Docked	Straw	11752	5849	1977	3926	49.7703	33.4071	16.8227	13	decreasing	#NAME?	15	0	0	60	100	0	0	0	0	100	0	0	0	0	0	100	0	0	0	0	100	0	0	0	0	0	0	0	80	13.3333	6.66667
7-F2-3	2019-02-27	7	F2	3	Finisher	Straw	Docked	Straw	12948	6994	2403	3551	54.0161	27.4251	18.5589	14	decreasing	#NAME?	15	0	0	60	100	0	0	0	0	100	0	0	0	0	0	100	0	0	0	0	100	0	0	0	0	0	0	0	80	13.3333	6.66667
7-F2-3	2019-02-28	7	F2	3	Finisher	Straw	Docked	Straw	17834	8332	3391	6111	46.7197	34.266	19.0142	15	decreasing	#NAME?	15	0	0	60	100	0	0	0	0	100	0	0	0	0	0	100	0	0	0	0	100	0	0	0	0	0	0	0	80	13.3333	6.66667
7-F2-3	2019-03-01	7	F2	3	Finisher	Straw	Docked	Straw	16962	8121	3219	5622	47.8776	33.1447	18.9777	16	decreasing	#NAME?	15	0	0	60	100	0	0	0	0	100	0	0	0	0	0	100	0	0	0	0	100	0	0	0	0	0	0	0	80	13.3333	6.66667
7-F2-3	2019-03-02	7	F2	3	Finisher	Straw	Docked	Straw	18313	9011	3373	5929	49.2055	32.3759	18.4186	17	decreasing	#NAME?	15	0	0	60	100	0	0	0	0	100	0	0	0	0	0	100	0	0	0	0	100	0	0	0	0	0	0	0	80	13.3333	6.66667
7-F2-3	2019-03-03	7	F2	3	Finisher	Straw	Docked	Straw	16964	8186	3119	5659	48.2551	33.3589	18.386	18	decreasing	#NAME?	15	0	0	60	100	0	0	0	0	100	0	0	0	0	0	100	0	0	0	0	100	0	0	0	0	0	0	0	80	13.3333	6.66667
7-F2-3	2019-03-04	7	F2	3	Finisher	Straw	Docked	Straw	16309	7769	2809	5731	47.6363	35.1401	17.2236	19	increasing	100	15	0	0	60	100	0	0	0	0	100	0	0	0	0	0	100	0	0	0	0	100	0	0	0	0	0	0	0	80	13.3333	6.66667
7-F2-3	2019-03-05	7	F2	3	Finisher	Straw	Docked	Straw	17490	7858	3083	6549	44.9285	37.4443	17.6272	20	increasing	100	15	0	8	60	86.6667	0	0	0	13.3333	86.6667	13.3333	0	0	0	0	86.6667	13.3333	0	0	0	100	0	2	2	0	0	0	0	73.3333	20	6.66667
7-F2-3	2019-03-06	7	F2	3	Finisher	Straw	Docked	Straw	12604	6126	2378	4100	48.6036	32.5294	18.867	21	increasing	100	15	0	8	60	86.6667	0	0	0	13.3333	86.6667	13.3333	0	0	0	0	86.6667	13.3333	0	0	0	100	0	2	2	0	0	0	0	73.3333	20	6.66667
7-F2-3	2019-03-07	7	F2	3	Finisher	Straw	Docked	Straw	14444	7196	3027	4221	49.82	29.2232	20.9568	22	increasing	100	15	0	8	60	86.6667	0	0	0	13.3333	86.6667	13.3333	0	0	0	0	86.6667	13.3333	0	0	0	100	0	2	2	0	0	0	0	73.3333	20	6.66667
7-F2-3	2019-03-08	7	F2	3	Finisher	Straw	Docked	Straw	13007	6990	2466	3551	53.7403	27.3007	18.959	23	increasing	100	15	0	8	60	86.6667	0	0	0	13.3333	86.6667	13.3333	0	0	0	0	86.6667	13.3333	0	0	0	100	0	2	2	0	0	0	0	73.3333	20	6.66667
7-F2-3	2019-03-09	7	F2	3	Finisher	Straw	Docked	Straw	12243	6422	2510	3311	52.4545	27.044	20.5015	24	increasing	100	15	0	8	60	86.6667	0	0	0	13.3333	86.6667	13.3333	0	0	0	0	86.6667	13.3333	0	0	0	100	0	2	2	0	0	0	0	73.3333	20	6.66667
7-F2-3	2019-03-10	7	F2	3	Finisher	Straw	Docked	Straw	1928	953	375	600	49.4295	31.1203	19.4502	25	increasing	100	15	0	8	60	86.6667	0	0	0	13.3333	86.6667	13.3333	0	0	0	0	86.6667	13.3333	0	0	0	100	0	2	2	0	0	0	0	73.3333	20	6.66667
7-F2-3	2019-03-11	7	F2	3	Finisher	Straw	Docked	Straw	1550	771	341	438	49.7419	28.2581	22	26	increasing	100	15	0	8	60	86.6667	0	0	0	13.3333	86.6667	13.3333	0	0	0	0	86.6667	13.3333	0	0	0	100	0	2	2	0	0	0	0	73.3333	20	6.66667
7-F2-3	2019-03-12	7	F2	3	Finisher	Straw	Docked	Straw	1690	777	332	581	45.9763	34.3787	19.645	27	increasing	100	15	0	8	60	86.6667	0	0	0	13.3333	86.6667	13.3333	0	0	0	0	86.6667	13.3333	0	0	0	100	0	2	2	0	0	0	0	73.3333	20	6.66667
7-F2-3	2019-03-13	7	F2	3	Finisher	Straw	Docked	Straw	1388	701	276	411	50.5043	29.611	19.8847	28	increasing	100	15	0	8	60	86.6667	0	0	0	13.3333	86.6667	13.3333	0	0	0	0	86.6667	13.3333	0	0	0	100	0	2	2	0	0	0	0	73.3333	20	6.66667
7-F2-3	2019-03-14	7	F2	3	Finisher	Straw	Docked	Straw	1154	567	257	330	49.1334	28.5962	22.2704	29	increasing	100	15	0	8	60	86.6667	0	0	0	13.3333	86.6667	13.3333	0	0	0	0	86.6667	13.3333	0	0	0	100	0	2	2	0	0	0	0	73.3333	20	6.66667
7-F2-3	2019-03-15	7	F2	3	Finisher	Straw	Docked	Straw	970	461	191	318	47.5258	32.7835	19.6907	30	increasing	100	15	0	8	60	86.6667	0	0	0	13.3333	86.6667	13.3333	0	0	0	0	86.6667	13.3333	0	0	0	100	0	2	2	0	0	0	0	73.3333	20	6.66667
7-F2-3	2019-03-16	7	F2	3	Finisher	Straw	Docked	Straw	1194	548	252	394	45.8961	32.9983	21.1055	31	increasing	100	15	0	8	60	86.6667	0	0	0	13.3333	86.6667	13.3333	0	0	0	0	86.6667	13.3333	0	0	0	100	0	2	2	0	0	0	0	73.3333	20	6.66667
7-F2-3	2019-03-17	7	F2	3	Finisher	Straw	Docked	Straw	2163	1145	418	600	52.9357	27.7393	19.325	32	increasing	100	15	0	8	60	86.6667	0	0	0	13.3333	86.6667	13.3333	0	0	0	0	86.6667	13.3333	0	0	0	100	0	2	2	0	0	0	0	73.3333	20	6.66667
7-F2-3	2019-03-18	7	F2	3	Finisher	Straw	Docked	Straw	10763	5291	2076	3396	49.1592	31.5525	19.2883	33	unknown	100	15	0	8	60	86.6667	0	0	0	13.3333	86.6667	13.3333	0	0	0	0	86.6667	13.3333	0	0	0	100	0	2	2	0	0	0	0	73.3333	20	6.66667
7-F2-5	2019-06-11	7	F2	5	Finisher	Straw	Docked	Straw	3407	2497	533	377	73.2903	11.0655	15.6443	8	decreasing	NA	15	0	0	60	100	0	0	0	0	100	0	0	0	0	0	100	0	0	0	0	100	0	0	0	0	0	0	0	46.6667	20	33.3333
7-F2-5	2019-06-12	7	F2	5	Finisher	Straw	Docked	Straw	5198	3748	868	582	72.1047	11.1966	16.6987	9	decreasing	NA	15	0	0	60	100	0	0	0	0	100	0	0	0	0	0	93.3333	6.66667	0	0	0	100	0	0	0	0	0	0	0	93.3333	6.66667	0
7-F2-5	2019-06-13	7	F2	5	Finisher	Straw	Docked	Straw	5760	4039	1000	721	70.1215	12.5174	17.3611	10	decreasing	NA	15	0	0	60	100	0	0	0	0	100	0	0	0	0	0	93.3333	6.66667	0	0	0	100	0	0	0	0	0	0	0	93.3333	6.66667	0
7-F2-5	2019-06-14	7	F2	5	Finisher	Straw	Docked	Straw	5498	3835	903	760	69.7526	13.8232	16.4242	11	decreasing	NA	15	0	0	60	100	0	0	0	0	100	0	0	0	0	0	93.3333	6.66667	0	0	0	100	0	0	0	0	0	0	0	93.3333	6.66667	0
7-F2-5	2019-06-15	7	F2	5	Finisher	Straw	Docked	Straw	6159	4308	1046	805	69.9464	13.0703	16.9833	12	decreasing	NA	15	0	0	60	100	0	0	0	0	100	0	0	0	0	0	93.3333	6.66667	0	0	0	100	0	0	0	0	0	0	0	93.3333	6.66667	0
7-F2-5	2019-06-16	7	F2	5	Finisher	Straw	Docked	Straw	6340	4472	1051	817	70.5363	12.8864	16.5773	13	decreasing	NA	15	0	0	60	100	0	0	0	0	100	0	0	0	0	0	93.3333	6.66667	0	0	0	100	0	0	0	0	0	0	0	93.3333	6.66667	0
7-F2-5	2019-06-17	7	F2	5	Finisher	Straw	Docked	Straw	5178	3628	918	632	70.0657	12.2055	17.7289	14	decreasing	NA	15	0	0	60	100	0	0	0	0	100	0	0	0	0	0	93.3333	6.66667	0	0	0	100	0	0	0	0	0	0	0	93.3333	6.66667	0
7-F2-5	2019-06-18	7	F2	5	Finisher	Straw	Docked	Straw	5161	3634	798	729	70.4127	14.1252	15.4621	15	decreasing	NA	15	0	0	60	100	0	0	0	0	100	0	0	0	0	0	93.3333	6.66667	0	0	0	100	0	0	0	0	0	0	0	93.3333	6.66667	0
7-F2-5	2019-06-19	7	F2	5	Finisher	Straw	Docked	Straw	5748	4038	891	819	70.2505	14.2484	15.501	16	decreasing	NA	15	0	0	60	100	0	0	0	0	100	0	0	0	0	0	93.3333	6.66667	0	0	0	100	0	0	0	0	0	0	0	93.3333	6.66667	0
7-F2-5	2019-06-20	7	F2	5	Finisher	Straw	Docked	Straw	5423	3672	927	824	67.7116	15.1945	17.0939	17	decreasing	NA	15	0	0	60	100	0	0	0	0	100	0	0	0	0	0	93.3333	6.66667	0	0	0	100	0	0	0	0	0	0	0	93.3333	6.66667	0
7-F2-5	2019-06-21	7	F2	5	Finisher	Straw	Docked	Straw	4063	2777	714	572	68.3485	14.0783	17.5732	18	decreasing	NA	15	0	0	60	100	0	0	0	0	100	0	0	0	0	0	93.3333	6.66667	0	0	0	100	0	0	0	0	0	0	0	93.3333	6.66667	0
7-F2-5	2019-06-22	7	F2	5	Finisher	Straw	Docked	Straw	3053	2031	533	489	66.5247	16.017	17.4582	19	decreasing	NA	15	0	0	60	100	0	0	0	0	100	0	0	0	0	0	93.3333	6.66667	0	0	0	100	0	0	0	0	0	0	0	93.3333	6.66667	0
7-F2-5	2019-06-23	7	F2	5	Finisher	Straw	Docked	Straw	3898	2563	682	653	65.7517	16.7522	17.4962	20	decreasing	NA	15	0	0	60	100	0	0	0	0	100	0	0	0	0	0	93.3333	6.66667	0	0	0	100	0	0	0	0	0	0	0	93.3333	6.66667	0
7-F2-5	2019-06-24	7	F2	5	Finisher	Straw	Docked	Straw	4930	3477	729	724	70.5274	14.6856	14.787	21	increasing	100	15	0	0	60	100	0	0	0	0	100	0	0	0	0	0	93.3333	6.66667	0	0	0	100	0	0	0	0	0	0	0	93.3333	6.66667	0
7-F2-5	2019-06-25	7	F2	5	Finisher	Straw	Docked	Straw	8589	6118	1222	1249	71.2306	14.5419	14.2275	22	increasing	100	14	1	8	56	85.7143	0	0	0	14.2857	85.7143	14.2857	0	0	0	0	92.8571	7.14286	0	0	0	100	0	2	2	0	0	0	0	100	0	0
7-F2-5	2019-06-26	7	F2	5	Finisher	Straw	Docked	Straw	10846	7943	1463	1440	73.2344	13.2768	13.4888	23	increasing	100	14	1	8	56	85.7143	0	0	0	14.2857	85.7143	14.2857	0	0	0	0	92.8571	7.14286	0	0	0	100	0	2	2	0	0	0	0	100	0	0
7-F2-5	2019-06-27	7	F2	5	Finisher	Straw	Docked	Straw	4454	3092	672	690	69.4207	15.4917	15.0876	24	increasing	100	14	1	8	56	85.7143	0	0	0	14.2857	85.7143	14.2857	0	0	0	0	92.8571	7.14286	0	0	0	100	0	2	2	0	0	0	0	100	0	0
7-F2-5	2019-06-28	7	F2	5	Finisher	Straw	Docked	Straw	3674	2423	657	594	65.9499	16.1677	17.8824	25	increasing	100	14	1	8	56	85.7143	0	0	0	14.2857	85.7143	14.2857	0	0	0	0	92.8571	7.14286	0	0	0	100	0	2	2	0	0	0	0	100	0	0
7-F2-5	2019-06-29	7	F2	5	Finisher	Straw	Docked	Straw	3829	2436	672	721	63.6197	18.83	17.5503	26	increasing	100	14	1	8	56	85.7143	0	0	0	14.2857	85.7143	14.2857	0	0	0	0	92.8571	7.14286	0	0	0	100	0	2	2	0	0	0	0	100	0	0
7-F2-5	2019-06-30	7	F2	5	Finisher	Straw	Docked	Straw	5654	3657	957	1040	64.6799	18.3941	16.9261	27	increasing	100	14	1	8	56	85.7143	0	0	0	14.2857	85.7143	14.2857	0	0	0	0	92.8571	7.14286	0	0	0	100	0	2	2	0	0	0	0	100	0	0
7-F2-5	2019-07-01	7	F2	5	Finisher	Straw	Docked	Straw	2312	1409	371	532	60.9429	23.0104	16.0467	28	increasing	100	14	1	8	56	85.7143	0	0	0	14.2857	85.7143	14.2857	0	0	0	0	92.8571	7.14286	0	0	0	100	0	2	2	0	0	0	0	100	0	0
7-F2-5	2019-07-02	7	F2	5	Finisher	Straw	Docked	Straw	1188	681	256	251	57.3232	21.1279	21.5488	29	increasing	100	14	1	8	56	85.7143	0	0	0	14.2857	85.7143	14.2857	0	0	0	0	92.8571	7.14286	0	0	0	100	0	2	2	0	0	0	0	100	0	0
7-F2-5	2019-07-03	7	F2	5	Finisher	Straw	Docked	Straw	845	483	195	167	57.1598	19.7633	23.0769	30	increasing	100	14	1	8	56	85.7143	0	0	0	14.2857	85.7143	14.2857	0	0	0	0	92.8571	7.14286	0	0	0	100	0	2	2	0	0	0	0	100	0	0
7-F2-5	2019-07-04	7	F2	5	Finisher	Straw	Docked	Straw	555	239	106	210	43.0631	37.8378	19.0991	31	increasing	100	14	1	8	56	85.7143	0	0	0	14.2857	85.7143	14.2857	0	0	0	0	92.8571	7.14286	0	0	0	100	0	2	2	0	0	0	0	100	0	0
7-F2-5	2019-07-05	7	F2	5	Finisher	Straw	Docked	Straw	498	255	124	119	51.2048	23.8956	24.8996	32	increasing	100	14	1	8	56	85.7143	0	0	0	14.2857	85.7143	14.2857	0	0	0	0	92.8571	7.14286	0	0	0	100	0	2	2	0	0	0	0	100	0	0
7-F2-5	2019-07-06	7	F2	5	Finisher	Straw	Docked	Straw	868	469	188	211	54.0323	24.3088	21.659	33	increasing	100	14	1	8	56	85.7143	0	0	0	14.2857	85.7143	14.2857	0	0	0	0	92.8571	7.14286	0	0	0	100	0	2	2	0	0	0	0	100	0	0
7-F2-5	2019-07-07	7	F2	5	Finisher	Straw	Docked	Straw	1207	627	265	315	51.947	26.0978	21.9553	34	increasing	100	14	1	8	56	85.7143	0	0	0	14.2857	85.7143	14.2857	0	0	0	0	92.8571	7.14286	0	0	0	100	0	2	2	0	0	0	0	100	0	0
7-F2-5	2019-07-08	7	F2	5	Finisher	Straw	Docked	Straw	683	324	155	204	47.4378	29.8682	22.694	35	decreasing	-147.619	14	1	8	56	85.7143	0	0	0	14.2857	85.7143	14.2857	0	0	0	0	92.8571	7.14286	0	0	0	100	0	2	2	0	0	0	0	100	0	0
7-F2-5	2019-07-09	7	F2	5	Finisher	Straw	Docked	Straw	32	25	3	4	78.125	12.5	9.375	36	decreasing	-147.619	13	2	3	52	92.3077	0	0	7.69231	0	92.3077	0	0	7.69231	0	0	92.3077	7.69231	0	0	0	100	0	1	1	1	0	1	1	100	0	0
7-F2-5	2019-07-10	7	F2	5	Finisher	Straw	Docked	Straw	50	35	8	7	70	14	16	37	decreasing	-147.619	13	2	3	52	92.3077	0	0	7.69231	0	92.3077	0	0	7.69231	0	0	92.3077	7.69231	0	0	0	100	0	1	1	1	0	1	1	100	0	0
7-F2-5	2019-07-11	7	F2	5	Finisher	Straw	Docked	Straw	37	24	7	6	64.8649	16.2162	18.9189	38	decreasing	-147.619	13	2	3	52	92.3077	0	0	7.69231	0	92.3077	0	0	7.69231	0	0	92.3077	7.69231	0	0	0	100	0	1	1	1	0	1	1	100	0	0
7-F2-5	2019-07-12	7	F2	5	Finisher	Straw	Docked	Straw	41	29	7	5	70.7317	12.1951	17.0732	39	decreasing	-147.619	13	2	3	52	92.3077	0	0	7.69231	0	92.3077	0	0	7.69231	0	0	92.3077	7.69231	0	0	0	100	0	1	1	1	0	1	1	100	0	0
7-F2-5	2019-07-13	7	F2	5	Finisher	Straw	Docked	Straw	50	34	5	11	68	22	10	40	decreasing	-147.619	13	2	3	52	92.3077	0	0	7.69231	0	92.3077	0	0	7.69231	0	0	92.3077	7.69231	0	0	0	100	0	1	1	1	0	1	1	100	0	0
7-F2-5	2019-07-14	7	F2	5	Finisher	Straw	Docked	Straw	35	25	3	7	71.4286	20	8.57143	41	decreasing	-147.619	13	2	3	52	92.3077	0	0	7.69231	0	92.3077	0	0	7.69231	0	0	92.3077	7.69231	0	0	0	100	0	1	1	1	0	1	1	100	0	0
7-F2-5	2019-07-15	7	F2	5	Finisher	Straw	Docked	Straw	50	39	6	5	78	10	12	42	decreasing	-147.619	13	2	3	52	92.3077	0	0	7.69231	0	92.3077	0	0	7.69231	0	0	92.3077	7.69231	0	0	0	100	0	1	1	1	0	1	1	100	0	0
7-F2-5	2019-07-22	7	F2	5	Finisher	Straw	Docked	Straw	5415	2962	854	1599	54.6999	29.5291	15.771	49	unknown	-147.619	13	2	3	52	92.3077	0	0	7.69231	0	92.3077	0	0	7.69231	0	0	92.3077	7.69231	0	0	0	100	0	1	1	1	0	1	1	100	0	0
7-F2-7	2019-10-29	7	F2	7	Finisher	Straw	Docked	Straw	5078	3174	1335	569	62.5049	11.2052	26.2899	9	decreasing	-505	10	1	11	40	60	0	10	30	0	70	20	10	0	0	0	100	0	0	0	0	100	0	4	3	0	0	0	0	50	30	20
7-F2-7	2019-10-30	7	F2	7	Finisher	Straw	Docked	Straw	3646	2249	872	525	61.684	14.3993	23.9166	10	decreasing	-505	11	0	2	44	90.9091	0	9.09091	0	0	100	0	0	0	0	0	90.9091	9.09091	0	0	0	100	0	1	0	0	0	0	0	100	0	0
7-F2-7	2019-10-31	7	F2	7	Finisher	Straw	Docked	Straw	1120	639	299	182	57.0536	16.25	26.6964	11	decreasing	-505	11	0	2	44	90.9091	0	9.09091	0	0	100	0	0	0	0	0	90.9091	9.09091	0	0	0	100	0	1	0	0	0	0	0	100	0	0
7-F2-7	2019-11-01	7	F2	7	Finisher	Straw	Docked	Straw	944	575	227	142	60.911	15.0424	24.0466	12	decreasing	-505	11	0	2	44	90.9091	0	9.09091	0	0	100	0	0	0	0	0	90.9091	9.09091	0	0	0	100	0	1	0	0	0	0	0	100	0	0
7-F2-7	2019-11-02	7	F2	7	Finisher	Straw	Docked	Straw	1011	647	239	125	63.996	12.364	23.64	13	decreasing	-505	11	0	2	44	90.9091	0	9.09091	0	0	100	0	0	0	0	0	90.9091	9.09091	0	0	0	100	0	1	0	0	0	0	0	100	0	0
7-F2-7	2019-11-03	7	F2	7	Finisher	Straw	Docked	Straw	800	451	229	120	56.375	15	28.625	14	decreasing	-505	11	0	2	44	90.9091	0	9.09091	0	0	100	0	0	0	0	0	90.9091	9.09091	0	0	0	100	0	1	0	0	0	0	0	100	0	0
7-F2-7	2019-11-04	7	F2	7	Finisher	Straw	Docked	Straw	615	359	158	98	58.374	15.935	25.6911	15	decreasing	-505	11	0	2	44	90.9091	0	9.09091	0	0	100	0	0	0	0	0	90.9091	9.09091	0	0	0	100	0	1	0	0	0	0	0	100	0	0
7-F2-7	2019-11-05	7	F2	7	Finisher	Straw	Docked	Straw	629	360	180	89	57.2337	14.1494	28.6169	16	decreasing	-505	11	0	2	44	90.9091	0	9.09091	0	0	100	0	0	0	0	0	90.9091	9.09091	0	0	0	100	0	1	0	0	0	0	0	100	0	0
7-F2-7	2019-11-06	7	F2	7	Finisher	Straw	Docked	Straw	410	233	114	63	56.8293	15.3659	27.8049	17	decreasing	-505	11	0	2	44	90.9091	0	9.09091	0	0	100	0	0	0	0	0	90.9091	9.09091	0	0	0	100	0	1	0	0	0	0	0	100	0	0
7-F2-7	2019-11-07	7	F2	7	Finisher	Straw	Docked	Straw	561	324	160	77	57.754	13.7255	28.5205	18	decreasing	-505	11	0	2	44	90.9091	0	9.09091	0	0	100	0	0	0	0	0	90.9091	9.09091	0	0	0	100	0	1	0	0	0	0	0	100	0	0
7-F2-7	2019-11-08	7	F2	7	Finisher	Straw	Docked	Straw	319	171	86	62	53.605	19.4357	26.9592	19	decreasing	-505	11	0	2	44	90.9091	0	9.09091	0	0	100	0	0	0	0	0	90.9091	9.09091	0	0	0	100	0	1	0	0	0	0	0	100	0	0
7-F2-7	2019-11-09	7	F2	7	Finisher	Straw	Docked	Straw	184	98	58	28	53.2609	15.2174	31.5217	20	decreasing	-505	11	0	2	44	90.9091	0	9.09091	0	0	100	0	0	0	0	0	90.9091	9.09091	0	0	0	100	0	1	0	0	0	0	0	100	0	0
7-F2-7	2019-11-10	7	F2	7	Finisher	Straw	Docked	Straw	205	110	59	36	53.6585	17.561	28.7805	21	decreasing	-505	11	0	2	44	90.9091	0	9.09091	0	0	100	0	0	0	0	0	90.9091	9.09091	0	0	0	100	0	1	0	0	0	0	0	100	0	0
7-F2-7	2019-11-11	7	F2	7	Finisher	Straw	Docked	Straw	7038	3882	1369	1787	55.1577	25.3907	19.4515	22	decreasing	0	11	0	2	44	90.9091	0	9.09091	0	0	100	0	0	0	0	0	90.9091	9.09091	0	0	0	100	0	1	0	0	0	0	0	100	0	0
7-F2-7	2019-11-12	7	F2	7	Finisher	Straw	Docked	Straw	9412	5616	1707	2089	59.6685	22.1951	18.1364	23	decreasing	0	11	0	2	44	90.9091	0	9.09091	0	0	100	0	0	0	0	0	90.9091	9.09091	0	0	0	100	0	1	0	0	0	0	0	100	0	0
7-F2-7	2019-11-13	7	F2	7	Finisher	Straw	Docked	Straw	10658	6383	2019	2256	59.8893	21.1672	18.9435	24	decreasing	0	11	0	2	44	90.9091	0	9.09091	0	0	100	0	0	0	0	0	90.9091	9.09091	0	0	0	100	0	1	0	0	0	0	0	100	0	0
7-F2-7	2019-11-14	7	F2	7	Finisher	Straw	Docked	Straw	11826	6475	2195	3156	54.7522	26.687	18.5608	25	decreasing	0	11	0	2	44	90.9091	0	9.09091	0	0	100	0	0	0	0	0	90.9091	9.09091	0	0	0	100	0	1	0	0	0	0	0	100	0	0
7-F2-7	2019-11-15	7	F2	7	Finisher	Straw	Docked	Straw	11041	5933	2090	3018	53.7361	27.3345	18.9294	26	decreasing	0	11	0	2	44	90.9091	0	9.09091	0	0	100	0	0	0	0	0	90.9091	9.09091	0	0	0	100	0	1	0	0	0	0	0	100	0	0
7-F2-7	2019-11-16	7	F2	7	Finisher	Straw	Docked	Straw	11584	6336	2192	3056	54.6961	26.3812	18.9227	27	decreasing	0	11	0	2	44	90.9091	0	9.09091	0	0	100	0	0	0	0	0	90.9091	9.09091	0	0	0	100	0	1	0	0	0	0	0	100	0	0
7-F2-7	2019-11-17	7	F2	7	Finisher	Straw	Docked	Straw	11612	6019	2172	3421	51.8343	29.4609	18.7048	28	decreasing	0	11	0	2	44	90.9091	0	9.09091	0	0	100	0	0	0	0	0	90.9091	9.09091	0	0	0	100	0	1	0	0	0	0	0	100	0	0
7-F2-7	2019-11-18	7	F2	7	Finisher	Straw	Docked	Straw	10656	5590	1954	3112	52.4587	29.2042	18.3371	29	decreasing	0	11	0	2	44	90.9091	0	9.09091	0	0	100	0	0	0	0	0	90.9091	9.09091	0	0	0	100	0	1	0	0	0	0	0	100	0	0
7-F2-7	2019-11-19	7	F2	7	Finisher	Straw	Docked	Straw	9637	5406	1771	2460	56.0963	25.5266	18.3771	30	decreasing	0	11	0	2	44	90.9091	0	9.09091	0	0	100	0	0	0	0	0	90.9091	9.09091	0	0	0	100	0	1	0	0	0	0	0	100	0	0
7-F2-7	2019-11-20	7	F2	7	Finisher	Straw	Docked	Straw	11661	5900	2174	3587	50.596	30.7607	18.6433	31	decreasing	0	11	0	2	44	90.9091	0	9.09091	0	0	100	0	0	0	0	0	90.9091	9.09091	0	0	0	100	0	1	0	0	0	0	0	100	0	0
7-F2-7	2019-11-21	7	F2	7	Finisher	Straw	Docked	Straw	11618	5738	2301	3579	49.3889	30.8056	19.8055	32	decreasing	0	11	0	2	44	90.9091	0	9.09091	0	0	100	0	0	0	0	0	90.9091	9.09091	0	0	0	100	0	1	0	0	0	0	0	100	0	0
7-F2-7	2019-11-22	7	F2	7	Finisher	Straw	Docked	Straw	5895	2825	1160	1910	47.922	32.4003	19.6777	33	decreasing	0	11	0	2	44	90.9091	0	9.09091	0	0	100	0	0	0	0	0	90.9091	9.09091	0	0	0	100	0	1	0	0	0	0	0	100	0	0
7-F2-7	2019-11-23	7	F2	7	Finisher	Straw	Docked	Straw	2473	1159	530	784	46.8662	31.7024	21.4315	34	decreasing	0	11	0	2	44	90.9091	0	9.09091	0	0	100	0	0	0	0	0	90.9091	9.09091	0	0	0	100	0	1	0	0	0	0	0	100	0	0
7-F2-7	2019-11-24	7	F2	7	Finisher	Straw	Docked	Straw	2298	1003	477	818	43.6466	35.5962	20.7572	35	decreasing	0	11	0	2	44	90.9091	0	9.09091	0	0	100	0	0	0	0	0	90.9091	9.09091	0	0	0	100	0	1	0	0	0	0	0	100	0	0
7-F2-7	2019-11-25	7	F2	7	Finisher	Straw	Docked	Straw	5597	2631	1042	1924	47.0073	34.3756	18.6171	36	increasing	27.2727	11	0	2	44	90.9091	0	9.09091	0	0	100	0	0	0	0	0	90.9091	9.09091	0	0	0	100	0	1	0	0	0	0	0	100	0	0
7-F2-7	2019-11-26	7	F2	7	Finisher	Straw	Docked	Straw	6230	2644	1230	2356	42.4398	37.817	19.7432	37	increasing	27.2727	12	0	3	48	91.6667	0	0	8.33333	0	91.6667	8.33333	0	0	0	0	100	0	0	0	0	100	0	1	1	0	0	0	0	91.6667	8.33333	0
7-F2-7	2019-11-27	7	F2	7	Finisher	Straw	Docked	Straw	6787	3009	1250	2528	44.3348	37.2477	18.4176	38	increasing	27.2727	12	0	3	48	91.6667	0	0	8.33333	0	91.6667	8.33333	0	0	0	0	100	0	0	0	0	100	0	1	1	0	0	0	0	91.6667	8.33333	0
7-F2-7	2019-11-28	7	F2	7	Finisher	Straw	Docked	Straw	6658	2559	1319	2780	38.435	41.7543	19.8108	39	increasing	27.2727	12	0	3	48	91.6667	0	0	8.33333	0	91.6667	8.33333	0	0	0	0	100	0	0	0	0	100	0	1	1	0	0	0	0	91.6667	8.33333	0
7-F2-7	2019-11-29	7	F2	7	Finisher	Straw	Docked	Straw	5613	2604	1059	1950	46.3923	34.7408	18.8669	40	increasing	27.2727	12	0	3	48	91.6667	0	0	8.33333	0	91.6667	8.33333	0	0	0	0	100	0	0	0	0	100	0	1	1	0	0	0	0	91.6667	8.33333	0
7-F2-7	2019-11-30	7	F2	7	Finisher	Straw	Docked	Straw	5294	2193	1157	1944	41.4243	36.7208	21.8549	41	increasing	27.2727	12	0	3	48	91.6667	0	0	8.33333	0	91.6667	8.33333	0	0	0	0	100	0	0	0	0	100	0	1	1	0	0	0	0	91.6667	8.33333	0
7-F2-7	2019-12-01	7	F2	7	Finisher	Straw	Docked	Straw	8321	3337	1654	3330	40.1034	40.0192	19.8774	42	increasing	27.2727	12	0	3	48	91.6667	0	0	8.33333	0	91.6667	8.33333	0	0	0	0	100	0	0	0	0	100	0	1	1	0	0	0	0	91.6667	8.33333	0
7-F2-7	2019-12-02	7	F2	7	Finisher	Straw	Docked	Straw	2146	911	382	853	42.4511	39.7484	17.8006	43	increasing	27.2727	12	0	3	48	91.6667	0	0	8.33333	0	91.6667	8.33333	0	0	0	0	100	0	0	0	0	100	0	1	1	0	0	0	0	91.6667	8.33333	0
7-F2-7	2019-12-03	7	F2	7	Finisher	Straw	Docked	Straw	140	108	2	30	77.1429	21.4286	1.42857	44	increasing	27.2727	12	0	3	48	91.6667	0	0	8.33333	0	91.6667	8.33333	0	0	0	0	100	0	0	0	0	100	0	1	1	0	0	0	0	91.6667	8.33333	0
7-F2-7	2019-12-04	7	F2	7	Finisher	Straw	Docked	Straw	2681	1859	697	125	69.3398	4.66244	25.9978	45	increasing	27.2727	12	0	3	48	91.6667	0	0	8.33333	0	91.6667	8.33333	0	0	0	0	100	0	0	0	0	100	0	1	1	0	0	0	0	91.6667	8.33333	0
7-F2-7	2019-12-05	7	F2	7	Finisher	Straw	Docked	Straw	6589	4084	2210	295	61.9821	4.47716	33.5407	46	increasing	27.2727	12	0	3	48	91.6667	0	0	8.33333	0	91.6667	8.33333	0	0	0	0	100	0	0	0	0	100	0	1	1	0	0	0	0	91.6667	8.33333	0
7-F2-7	2019-12-06	7	F2	7	Finisher	Straw	Docked	Straw	4209	2450	1531	228	58.2086	5.41696	36.3744	47	increasing	27.2727	12	0	3	48	91.6667	0	0	8.33333	0	91.6667	8.33333	0	0	0	0	100	0	0	0	0	100	0	1	1	0	0	0	0	91.6667	8.33333	0
7-F2-7	2019-12-07	7	F2	7	Finisher	Straw	Docked	Straw	4406	2794	1410	202	63.4135	4.58466	32.0018	48	increasing	27.2727	12	0	3	48	91.6667	0	0	8.33333	0	91.6667	8.33333	0	0	0	0	100	0	0	0	0	100	0	1	1	0	0	0	0	91.6667	8.33333	0
7-F2-7	2019-12-08	7	F2	7	Finisher	Straw	Docked	Straw	4280	2779	1306	195	64.9299	4.55607	30.514	49	increasing	27.2727	12	0	3	48	91.6667	0	0	8.33333	0	91.6667	8.33333	0	0	0	0	100	0	0	0	0	100	0	1	1	0	0	0	0	91.6667	8.33333	0
7-F2-7	2019-12-09	7	F2	7	Finisher	Straw	Docked	Straw	2623	1622	872	129	61.8376	4.91803	33.2444	50	increasing	27.2727	12	0	3	48	91.6667	0	0	8.33333	0	91.6667	8.33333	0	0	0	0	100	0	0	0	0	100	0	1	1	0	0	0	0	91.6667	8.33333	0
7-F2-7	2019-12-10	7	F2	7	Finisher	Straw	Docked	Straw	1295	834	380	81	64.4015	6.25483	29.3436	51	increasing	27.2727	12	0	3	48	91.6667	0	0	8.33333	0	91.6667	8.33333	0	0	0	0	100	0	0	0	0	100	0	1	1	0	0	0	0	91.6667	8.33333	0
7-F2-7	2019-12-11	7	F2	7	Finisher	Straw	Docked	Straw	1982	1175	685	122	59.2836	6.1554	34.561	52	increasing	27.2727	12	0	3	48	91.6667	0	0	8.33333	0	91.6667	8.33333	0	0	0	0	100	0	0	0	0	100	0	1	1	0	0	0	0	91.6667	8.33333	0
7-F2-7	2019-12-12	7	F2	7	Finisher	Straw	Docked	Straw	1504	954	450	100	63.4309	6.64894	29.9202	53	increasing	27.2727	12	0	3	48	91.6667	0	0	8.33333	0	91.6667	8.33333	0	0	0	0	100	0	0	0	0	100	0	1	1	0	0	0	0	91.6667	8.33333	0
7-F2-7	2019-12-13	7	F2	7	Finisher	Straw	Docked	Straw	718	499	189	30	69.4986	4.17827	26.3231	54	increasing	27.2727	12	0	3	48	91.6667	0	0	8.33333	0	91.6667	8.33333	0	0	0	0	100	0	0	0	0	100	0	1	1	0	0	0	0	91.6667	8.33333	0
7-F2-7	2019-12-14	7	F2	7	Finisher	Straw	Docked	Straw	616	415	163	38	67.3701	6.16883	26.461	55	increasing	27.2727	12	0	3	48	91.6667	0	0	8.33333	0	91.6667	8.33333	0	0	0	0	100	0	0	0	0	100	0	1	1	0	0	0	0	91.6667	8.33333	0
7-F2-7	2019-12-15	7	F2	7	Finisher	Straw	Docked	Straw	1471	1018	376	77	69.2046	5.23453	25.5608	56	increasing	27.2727	12	0	3	48	91.6667	0	0	8.33333	0	91.6667	8.33333	0	0	0	0	100	0	0	0	0	100	0	1	1	0	0	0	0	91.6667	8.33333	0
7-F2-7	2019-12-16	7	F2	7	Finisher	Straw	Docked	Straw	9620	6850	2320	450	71.2058	4.67775	24.1164	57	increasing	50	12	0	3	48	91.6667	0	0	8.33333	0	91.6667	8.33333	0	0	0	0	100	0	0	0	0	100	0	1	1	0	0	0	0	91.6667	8.33333	0
7-F2-7	2019-12-17	7	F2	7	Finisher	Straw	Docked	Straw	13526	9398	3451	677	69.481	5.00518	25.5138	58	increasing	50	10	2	5	40	80	0	10	10	0	90	10	0	0	0	0	100	0	0	0	0	100	0	2	1	0	0	0	0	60	10	30
7-F2-7	2019-12-18	7	F2	7	Finisher	Straw	Docked	Straw	9527	7003	1805	719	73.5069	7.54697	18.9462	59	increasing	50	10	2	5	40	80	0	10	10	0	90	10	0	0	0	0	100	0	0	0	0	100	0	2	1	0	0	0	0	60	10	30
7-F2-7	2019-12-19	7	F2	7	Finisher	Straw	Docked	Straw	12738	9284	2753	701	72.8843	5.50322	21.6125	60	increasing	50	10	2	5	40	80	0	10	10	0	90	10	0	0	0	0	100	0	0	0	0	100	0	2	1	0	0	0	0	60	10	30
7-F2-7	2019-12-20	7	F2	7	Finisher	Straw	Docked	Straw	10457	7064	2755	638	67.5528	6.10118	26.346	61	increasing	50	10	2	5	40	80	0	10	10	0	90	10	0	0	0	0	100	0	0	0	0	100	0	2	1	0	0	0	0	60	10	30
7-F2-7	2019-12-21	7	F2	7	Finisher	Straw	Docked	Straw	3783	2656	746	381	70.2088	10.0714	19.7198	62	increasing	50	10	2	5	40	80	0	10	10	0	90	10	0	0	0	0	100	0	0	0	0	100	0	2	1	0	0	0	0	60	10	30
7-F2-7	2019-12-22	7	F2	7	Finisher	Straw	Docked	Straw	4238	2612	1094	532	61.6328	12.5531	25.8141	63	increasing	50	10	2	5	40	80	0	10	10	0	90	10	0	0	0	0	100	0	0	0	0	100	0	2	1	0	0	0	0	60	10	30
7-F2-7	2019-12-23	7	F2	7	Finisher	Straw	Docked	Straw	5162	3311	1427	424	64.1418	8.21387	27.6443	64	increasing	50	10	2	5	40	80	0	10	10	0	90	10	0	0	0	0	100	0	0	0	0	100	0	2	1	0	0	0	0	60	10	30
7-F2-7	2019-12-24	7	F2	7	Finisher	Straw	Docked	Straw	3987	3180	565	242	79.7592	6.06973	14.1711	65	increasing	50	10	2	5	40	80	0	10	10	0	90	10	0	0	0	0	100	0	0	0	0	100	0	2	1	0	0	0	0	60	10	30
7-F2-7	2019-12-25	7	F2	7	Finisher	Straw	Docked	Straw	2767	2050	484	233	74.0875	8.42067	17.4919	66	increasing	50	10	2	5	40	80	0	10	10	0	90	10	0	0	0	0	100	0	0	0	0	100	0	2	1	0	0	0	0	60	10	30
7-F2-7	2019-12-26	7	F2	7	Finisher	Straw	Docked	Straw	2755	1831	564	360	66.461	13.0672	20.4719	67	increasing	50	10	2	5	40	80	0	10	10	0	90	10	0	0	0	0	100	0	0	0	0	100	0	2	1	0	0	0	0	60	10	30
7-F2-7	2019-12-27	7	F2	7	Finisher	Straw	Docked	Straw	2504	1765	406	333	70.4872	13.2987	16.2141	68	increasing	50	10	2	5	40	80	0	10	10	0	90	10	0	0	0	0	100	0	0	0	0	100	0	2	1	0	0	0	0	60	10	30
7-F2-7	2019-12-28	7	F2	7	Finisher	Straw	Docked	Straw	2501	1750	417	334	69.972	13.3547	16.6733	69	increasing	50	10	2	5	40	80	0	10	10	0	90	10	0	0	0	0	100	0	0	0	0	100	0	2	1	0	0	0	0	60	10	30
7-F2-7	2019-12-29	7	F2	7	Finisher	Straw	Docked	Straw	2234	1478	376	380	66.1594	17.0098	16.8308	70	increasing	50	10	2	5	40	80	0	10	10	0	90	10	0	0	0	0	100	0	0	0	0	100	0	2	1	0	0	0	0	60	10	30
7-F2-7	2019-12-30	7	F2	7	Finisher	Straw	Docked	Straw	3220	2442	385	393	75.8385	12.205	11.9565	71	unknown	50	10	2	5	40	80	0	10	10	0	90	10	0	0	0	0	100	0	0	0	0	100	0	2	1	0	0	0	0	60	10	30
8-F1-1	2018-11-23	8	F1	1	Finisher	Straw	Undocked	Straw	1492	969	324	199	64.9464	13.3378	21.7158	10	decreasing	-257.735	181	0	14	724	92.2652	7.73481	0	0	0	99.4475	0.552486	0	0	0	0	100	0	0	0	0	100	0	14	0	0	0	0	0	35.9116	57.4586	6.62983
8-F1-1	2018-11-24	8	F1	1	Finisher	Straw	Undocked	Straw	1160	726	256	178	62.5862	15.3448	22.069	11	decreasing	-257.735	185	0	4	740	98.9189	0	1.08108	0	0	100	0	0	0	0	0	100	0	0	0	0	100	0	2	0	0	0	0	0	22.7027	64.3243	12.973
8-F1-1	2018-11-25	8	F1	1	Finisher	Straw	Undocked	Straw	1154	727	244	183	62.9983	15.8579	21.1438	12	decreasing	-257.735	185	0	4	740	98.9189	0	1.08108	0	0	100	0	0	0	0	0	100	0	0	0	0	100	0	2	0	0	0	0	0	22.7027	64.3243	12.973
8-F1-1	2018-11-26	8	F1	1	Finisher	Straw	Undocked	Straw	1383	831	332	220	60.0868	15.9074	24.0058	13	decreasing	-257.735	185	0	4	740	98.9189	0	1.08108	0	0	100	0	0	0	0	0	100	0	0	0	0	100	0	2	0	0	0	0	0	22.7027	64.3243	12.973
8-F1-1	2018-11-27	8	F1	1	Finisher	Straw	Undocked	Straw	1321	817	295	209	61.8471	15.8213	22.3316	14	decreasing	-257.735	185	0	4	740	98.9189	0	1.08108	0	0	100	0	0	0	0	0	100	0	0	0	0	100	0	2	0	0	0	0	0	22.7027	64.3243	12.973
8-F1-1	2018-11-28	8	F1	1	Finisher	Straw	Undocked	Straw	1436	900	304	232	62.6741	16.156	21.1699	15	decreasing	-257.735	185	0	4	740	98.9189	0	1.08108	0	0	100	0	0	0	0	0	100	0	0	0	0	100	0	2	0	0	0	0	0	22.7027	64.3243	12.973
8-F1-1	2018-11-29	8	F1	1	Finisher	Straw	Undocked	Straw	1215	778	234	203	64.0329	16.7078	19.2593	16	decreasing	-257.735	185	0	4	740	98.9189	0	1.08108	0	0	100	0	0	0	0	0	100	0	0	0	0	100	0	2	0	0	0	0	0	22.7027	64.3243	12.973
8-F1-1	2018-11-30	8	F1	1	Finisher	Straw	Undocked	Straw	1341	809	274	258	60.3281	19.2394	20.4325	17	decreasing	-257.735	185	0	4	740	98.9189	0	1.08108	0	0	100	0	0	0	0	0	100	0	0	0	0	100	0	2	0	0	0	0	0	22.7027	64.3243	12.973
8-F1-1	2018-12-01	8	F1	1	Finisher	Straw	Undocked	Straw	595	385	136	74	64.7059	12.437	22.8571	18	decreasing	-257.735	185	0	4	740	98.9189	0	1.08108	0	0	100	0	0	0	0	0	100	0	0	0	0	100	0	2	0	0	0	0	0	22.7027	64.3243	12.973
8-F1-1	2018-12-02	8	F1	1	Finisher	Straw	Undocked	Straw	740	486	161	93	65.6757	12.5676	21.7568	19	decreasing	-257.735	185	0	4	740	98.9189	0	1.08108	0	0	100	0	0	0	0	0	100	0	0	0	0	100	0	2	0	0	0	0	0	22.7027	64.3243	12.973
8-F1-1	2018-12-03	8	F1	1	Finisher	Straw	Undocked	Straw	773	538	149	86	69.599	11.1255	19.2755	20	decreasing	-257.735	185	0	4	740	98.9189	0	1.08108	0	0	100	0	0	0	0	0	100	0	0	0	0	100	0	2	0	0	0	0	0	22.7027	64.3243	12.973
8-F1-1	2018-12-04	8	F1	1	Finisher	Straw	Undocked	Straw	618	405	134	79	65.534	12.7832	21.6828	21	decreasing	-257.735	185	0	4	740	98.9189	0	1.08108	0	0	100	0	0	0	0	0	100	0	0	0	0	100	0	2	0	0	0	0	0	22.7027	64.3243	12.973
8-F1-1	2018-12-05	8	F1	1	Finisher	Straw	Undocked	Straw	665	442	145	78	66.4662	11.7293	21.8045	22	decreasing	-257.735	185	0	4	740	98.9189	0	1.08108	0	0	100	0	0	0	0	0	100	0	0	0	0	100	0	2	0	0	0	0	0	22.7027	64.3243	12.973
8-F1-1	2018-12-06	8	F1	1	Finisher	Straw	Undocked	Straw	705	472	158	75	66.9504	10.6383	22.4113	23	decreasing	-257.735	185	0	4	740	98.9189	0	1.08108	0	0	100	0	0	0	0	0	100	0	0	0	0	100	0	2	0	0	0	0	0	22.7027	64.3243	12.973
8-F1-1	2018-12-07	8	F1	1	Finisher	Straw	Undocked	Straw	643	424	142	77	65.9409	11.9751	22.084	24	decreasing	-257.735	185	0	4	740	98.9189	0	1.08108	0	0	100	0	0	0	0	0	100	0	0	0	0	100	0	2	0	0	0	0	0	22.7027	64.3243	12.973
8-F1-1	2018-12-08	8	F1	1	Finisher	Straw	Undocked	Straw	653	470	119	64	71.9755	9.80092	18.2236	25	decreasing	-257.735	185	0	4	740	98.9189	0	1.08108	0	0	100	0	0	0	0	0	100	0	0	0	0	100	0	2	0	0	0	0	0	22.7027	64.3243	12.973
8-F1-1	2018-12-09	8	F1	1	Finisher	Straw	Undocked	Straw	712	418	168	126	58.7079	17.6966	23.5955	26	decreasing	-257.735	185	0	4	740	98.9189	0	1.08108	0	0	100	0	0	0	0	0	100	0	0	0	0	100	0	2	0	0	0	0	0	22.7027	64.3243	12.973
8-F1-1	2018-12-10	8	F1	1	Finisher	Straw	Undocked	Straw	597	394	118	85	65.9966	14.2379	19.7655	27	decreasing	-257.735	185	0	4	740	98.9189	0	1.08108	0	0	100	0	0	0	0	0	100	0	0	0	0	100	0	2	0	0	0	0	0	22.7027	64.3243	12.973
8-F1-1	2018-12-11	8	F1	1	Finisher	Straw	Undocked	Straw	567	355	129	83	62.6102	14.6384	22.7513	28	decreasing	-257.735	185	0	4	740	98.9189	0	1.08108	0	0	100	0	0	0	0	0	100	0	0	0	0	100	0	2	0	0	0	0	0	22.7027	64.3243	12.973
8-F1-1	2018-12-12	8	F1	1	Finisher	Straw	Undocked	Straw	506	327	105	74	64.6245	14.6245	20.751	29	decreasing	-257.735	185	0	4	740	98.9189	0	1.08108	0	0	100	0	0	0	0	0	100	0	0	0	0	100	0	2	0	0	0	0	0	22.7027	64.3243	12.973
8-F1-1	2018-12-13	8	F1	1	Finisher	Straw	Undocked	Straw	626	406	137	83	64.8562	13.2588	21.885	30	decreasing	-257.735	185	0	4	740	98.9189	0	1.08108	0	0	100	0	0	0	0	0	100	0	0	0	0	100	0	2	0	0	0	0	0	22.7027	64.3243	12.973
8-F1-1	2018-12-14	8	F1	1	Finisher	Straw	Undocked	Straw	544	358	127	59	65.8088	10.8456	23.3456	31	decreasing	-257.735	185	0	4	740	98.9189	0	1.08108	0	0	100	0	0	0	0	0	100	0	0	0	0	100	0	2	0	0	0	0	0	22.7027	64.3243	12.973
8-F1-1	2018-12-15	8	F1	1	Finisher	Straw	Undocked	Straw	565	368	136	61	65.1327	10.7965	24.0708	32	decreasing	-257.735	185	0	4	740	98.9189	0	1.08108	0	0	100	0	0	0	0	0	100	0	0	0	0	100	0	2	0	0	0	0	0	22.7027	64.3243	12.973
8-F1-1	2018-12-16	8	F1	1	Finisher	Straw	Undocked	Straw	118	76	19	23	64.4068	19.4915	16.1017	33	decreasing	-257.735	185	0	4	740	98.9189	0	1.08108	0	0	100	0	0	0	0	0	100	0	0	0	0	100	0	2	0	0	0	0	0	22.7027	64.3243	12.973
8-F1-1	2018-12-17	8	F1	1	Finisher	Straw	Undocked	Straw	50	30	9	11	60	22	18	34	decreasing	-257.735	185	0	4	740	98.9189	0	1.08108	0	0	100	0	0	0	0	0	100	0	0	0	0	100	0	2	0	0	0	0	0	22.7027	64.3243	12.973
8-F1-1	2018-12-18	8	F1	1	Finisher	Straw	Undocked	Straw	58	43	11	4	74.1379	6.89655	18.9655	35	decreasing	-257.735	185	0	4	740	98.9189	0	1.08108	0	0	100	0	0	0	0	0	100	0	0	0	0	100	0	2	0	0	0	0	0	22.7027	64.3243	12.973
8-F1-1	2018-12-19	8	F1	1	Finisher	Straw	Undocked	Straw	44	27	15	2	61.3636	4.54545	34.0909	36	decreasing	-257.735	185	0	4	740	98.9189	0	1.08108	0	0	100	0	0	0	0	0	100	0	0	0	0	100	0	2	0	0	0	0	0	22.7027	64.3243	12.973
8-F1-1	2018-12-20	8	F1	1	Finisher	Straw	Undocked	Straw	82	49	20	13	59.7561	15.8537	24.3902	37	increasing	90.4965	185	0	4	740	98.9189	0	1.08108	0	0	100	0	0	0	0	0	100	0	0	0	0	100	0	2	0	0	0	0	0	22.7027	64.3243	12.973
8-F1-1	2018-12-21	8	F1	1	Finisher	Straw	Undocked	Straw	61	42	8	11	68.8525	18.0328	13.1148	38	increasing	90.4965	189	0	43	756	89.9471	3.7037	1.0582	4.2328	1.0582	93.1217	4.2328	1.5873	1.0582	0	0	95.7672	4.2328	0	0	0	98.9418	1.0582	19	10	2	2	0.105263	0.2	53.4392	28.0423	18.5185
8-F1-1	2018-12-22	8	F1	1	Finisher	Straw	Undocked	Straw	116	68	24	24	58.6207	20.6897	20.6897	39	increasing	90.4965	189	0	43	756	89.9471	3.7037	1.0582	4.2328	1.0582	93.1217	4.2328	1.5873	1.0582	0	0	95.7672	4.2328	0	0	0	98.9418	1.0582	19	10	2	2	0.105263	0.2	53.4392	28.0423	18.5185
8-F1-1	2018-12-23	8	F1	1	Finisher	Straw	Undocked	Straw	61	35	18	8	57.377	13.1148	29.5082	40	increasing	90.4965	189	0	43	756	89.9471	3.7037	1.0582	4.2328	1.0582	93.1217	4.2328	1.5873	1.0582	0	0	95.7672	4.2328	0	0	0	98.9418	1.0582	19	10	2	2	0.105263	0.2	53.4392	28.0423	18.5185
8-F1-1	2018-12-24	8	F1	1	Finisher	Straw	Undocked	Straw	95	49	17	29	51.5789	30.5263	17.8947	41	increasing	90.4965	189	0	43	756	89.9471	3.7037	1.0582	4.2328	1.0582	93.1217	4.2328	1.5873	1.0582	0	0	95.7672	4.2328	0	0	0	98.9418	1.0582	19	10	2	2	0.105263	0.2	53.4392	28.0423	18.5185
8-F1-1	2018-12-25	8	F1	1	Finisher	Straw	Undocked	Straw	58	32	22	4	55.1724	6.89655	37.931	42	increasing	90.4965	189	0	43	756	89.9471	3.7037	1.0582	4.2328	1.0582	93.1217	4.2328	1.5873	1.0582	0	0	95.7672	4.2328	0	0	0	98.9418	1.0582	19	10	2	2	0.105263	0.2	53.4392	28.0423	18.5185
8-F1-1	2018-12-26	8	F1	1	Finisher	Straw	Undocked	Straw	64	42	12	10	65.625	15.625	18.75	43	increasing	90.4965	189	0	43	756	89.9471	3.7037	1.0582	4.2328	1.0582	93.1217	4.2328	1.5873	1.0582	0	0	95.7672	4.2328	0	0	0	98.9418	1.0582	19	10	2	2	0.105263	0.2	53.4392	28.0423	18.5185
8-F1-1	2018-12-27	8	F1	1	Finisher	Straw	Undocked	Straw	52	30	12	10	57.6923	19.2308	23.0769	44	increasing	90.4965	189	0	43	756	89.9471	3.7037	1.0582	4.2328	1.0582	93.1217	4.2328	1.5873	1.0582	0	0	95.7672	4.2328	0	0	0	98.9418	1.0582	19	10	2	2	0.105263	0.2	53.4392	28.0423	18.5185
8-F1-1	2018-12-28	8	F1	1	Finisher	Straw	Undocked	Straw	188	107	39	42	56.9149	22.3404	20.7447	45	increasing	90.4965	189	0	43	756	89.9471	3.7037	1.0582	4.2328	1.0582	93.1217	4.2328	1.5873	1.0582	0	0	95.7672	4.2328	0	0	0	98.9418	1.0582	19	10	2	2	0.105263	0.2	53.4392	28.0423	18.5185
8-F1-1	2018-12-29	8	F1	1	Finisher	Straw	Undocked	Straw	486	341	79	66	70.1646	13.5802	16.2551	46	increasing	90.4965	189	0	43	756	89.9471	3.7037	1.0582	4.2328	1.0582	93.1217	4.2328	1.5873	1.0582	0	0	95.7672	4.2328	0	0	0	98.9418	1.0582	19	10	2	2	0.105263	0.2	53.4392	28.0423	18.5185
8-F1-1	2018-12-30	8	F1	1	Finisher	Straw	Undocked	Straw	555	364	112	79	65.5856	14.2342	20.1802	47	increasing	90.4965	189	0	43	756	89.9471	3.7037	1.0582	4.2328	1.0582	93.1217	4.2328	1.5873	1.0582	0	0	95.7672	4.2328	0	0	0	98.9418	1.0582	19	10	2	2	0.105263	0.2	53.4392	28.0423	18.5185
8-F1-1	2018-12-31	8	F1	1	Finisher	Straw	Undocked	Straw	581	393	127	61	67.642	10.4991	21.8589	48	increasing	90.4965	189	0	43	756	89.9471	3.7037	1.0582	4.2328	1.0582	93.1217	4.2328	1.5873	1.0582	0	0	95.7672	4.2328	0	0	0	98.9418	1.0582	19	10	2	2	0.105263	0.2	53.4392	28.0423	18.5185
8-F1-1	2019-01-01	8	F1	1	Finisher	Straw	Undocked	Straw	410	249	88	73	60.7317	17.8049	21.4634	49	increasing	90.4965	189	0	43	756	89.9471	3.7037	1.0582	4.2328	1.0582	93.1217	4.2328	1.5873	1.0582	0	0	95.7672	4.2328	0	0	0	98.9418	1.0582	19	10	2	2	0.105263	0.2	53.4392	28.0423	18.5185
8-F1-1	2019-01-02	8	F1	1	Finisher	Straw	Undocked	Straw	352	207	72	73	58.8068	20.7386	20.4545	50	increasing	90.4965	189	0	43	756	89.9471	3.7037	1.0582	4.2328	1.0582	93.1217	4.2328	1.5873	1.0582	0	0	95.7672	4.2328	0	0	0	98.9418	1.0582	19	10	2	2	0.105263	0.2	53.4392	28.0423	18.5185
8-F1-1	2019-01-03	8	F1	1	Finisher	Straw	Undocked	Straw	248	170	44	34	68.5484	13.7097	17.7419	51	increasing	90.4965	189	0	43	756	89.9471	3.7037	1.0582	4.2328	1.0582	93.1217	4.2328	1.5873	1.0582	0	0	95.7672	4.2328	0	0	0	98.9418	1.0582	19	10	2	2	0.105263	0.2	53.4392	28.0423	18.5185
8-F1-1	2019-01-04	8	F1	1	Finisher	Straw	Undocked	Straw	298	189	63	46	63.4228	15.4362	21.1409	52	increasing	90.4965	189	0	43	756	89.9471	3.7037	1.0582	4.2328	1.0582	93.1217	4.2328	1.5873	1.0582	0	0	95.7672	4.2328	0	0	0	98.9418	1.0582	19	10	2	2	0.105263	0.2	53.4392	28.0423	18.5185
8-F1-1	2019-01-05	8	F1	1	Finisher	Straw	Undocked	Straw	170	109	40	21	64.1176	12.3529	23.5294	53	increasing	90.4965	189	0	43	756	89.9471	3.7037	1.0582	4.2328	1.0582	93.1217	4.2328	1.5873	1.0582	0	0	95.7672	4.2328	0	0	0	98.9418	1.0582	19	10	2	2	0.105263	0.2	53.4392	28.0423	18.5185
8-F1-1	2019-01-06	8	F1	1	Finisher	Straw	Undocked	Straw	211	126	45	40	59.7156	18.9573	21.327	54	increasing	90.4965	189	0	43	756	89.9471	3.7037	1.0582	4.2328	1.0582	93.1217	4.2328	1.5873	1.0582	0	0	95.7672	4.2328	0	0	0	98.9418	1.0582	19	10	2	2	0.105263	0.2	53.4392	28.0423	18.5185
8-F1-1	2019-01-07	8	F1	1	Finisher	Straw	Undocked	Straw	209	120	54	35	57.4163	16.7464	25.8373	55	increasing	90.4965	189	0	43	756	89.9471	3.7037	1.0582	4.2328	1.0582	93.1217	4.2328	1.5873	1.0582	0	0	95.7672	4.2328	0	0	0	98.9418	1.0582	19	10	2	2	0.105263	0.2	53.4392	28.0423	18.5185
8-F1-1	2019-01-08	8	F1	1	Finisher	Straw	Undocked	Straw	183	99	36	48	54.0984	26.2295	19.6721	56	increasing	90.4965	189	0	43	756	89.9471	3.7037	1.0582	4.2328	1.0582	93.1217	4.2328	1.5873	1.0582	0	0	95.7672	4.2328	0	0	0	98.9418	1.0582	19	10	2	2	0.105263	0.2	53.4392	28.0423	18.5185
8-F1-1	2019-01-09	8	F1	1	Finisher	Straw	Undocked	Straw	114	72	25	17	63.1579	14.9123	21.9298	57	increasing	90.4965	189	0	43	756	89.9471	3.7037	1.0582	4.2328	1.0582	93.1217	4.2328	1.5873	1.0582	0	0	95.7672	4.2328	0	0	0	98.9418	1.0582	19	10	2	2	0.105263	0.2	53.4392	28.0423	18.5185
8-F1-1	2019-01-10	8	F1	1	Finisher	Straw	Undocked	Straw	46	23	13	10	50	21.7391	28.2609	58	increasing	90.4965	189	0	43	756	89.9471	3.7037	1.0582	4.2328	1.0582	93.1217	4.2328	1.5873	1.0582	0	0	95.7672	4.2328	0	0	0	98.9418	1.0582	19	10	2	2	0.105263	0.2	53.4392	28.0423	18.5185
8-F1-1	2019-01-11	8	F1	1	Finisher	Straw	Undocked	Straw	119	71	26	22	59.6639	18.4874	21.8487	59	increasing	87.2371	189	0	43	756	89.9471	3.7037	1.0582	4.2328	1.0582	93.1217	4.2328	1.5873	1.0582	0	0	95.7672	4.2328	0	0	0	98.9418	1.0582	19	10	2	2	0.105263	0.2	53.4392	28.0423	18.5185
8-F1-1	2019-01-12	8	F1	1	Finisher	Straw	Undocked	Straw	150	93	26	31	62	20.6667	17.3333	60	increasing	87.2371	138	0	246	552	46.3768	3.62319	2.89855	19.5652	27.5362	52.8986	39.1304	3.62319	2.89855	0.724638	0.724638	84.7826	15.2174	0	0	0	95.6522	4.34783	74	65	6	6	0.0810811	0.0923077	11.5942	75.3623	12.3188
8-F1-1	2019-01-13	8	F1	1	Finisher	Straw	Undocked	Straw	286	151	77	58	52.7972	20.2797	26.9231	61	increasing	87.2371	138	0	246	552	46.3768	3.62319	2.89855	19.5652	27.5362	52.8986	39.1304	3.62319	2.89855	0.724638	0.724638	84.7826	15.2174	0	0	0	95.6522	4.34783	74	65	6	6	0.0810811	0.0923077	11.5942	75.3623	12.3188
8-F1-1	2019-01-14	8	F1	1	Finisher	Straw	Undocked	Straw	159	84	36	39	52.8302	24.5283	22.6415	62	increasing	87.2371	138	0	246	552	46.3768	3.62319	2.89855	19.5652	27.5362	52.8986	39.1304	3.62319	2.89855	0.724638	0.724638	84.7826	15.2174	0	0	0	95.6522	4.34783	74	65	6	6	0.0810811	0.0923077	11.5942	75.3623	12.3188
8-F1-1	2019-01-15	8	F1	1	Finisher	Straw	Undocked	Straw	339	190	71	78	56.0472	23.0088	20.944	63	increasing	87.2371	138	0	246	552	46.3768	3.62319	2.89855	19.5652	27.5362	52.8986	39.1304	3.62319	2.89855	0.724638	0.724638	84.7826	15.2174	0	0	0	95.6522	4.34783	74	65	6	6	0.0810811	0.0923077	11.5942	75.3623	12.3188
8-F1-1	2019-01-16	8	F1	1	Finisher	Straw	Undocked	Straw	190	109	42	39	57.3684	20.5263	22.1053	64	increasing	87.2371	138	0	246	552	46.3768	3.62319	2.89855	19.5652	27.5362	52.8986	39.1304	3.62319	2.89855	0.724638	0.724638	84.7826	15.2174	0	0	0	95.6522	4.34783	74	65	6	6	0.0810811	0.0923077	11.5942	75.3623	12.3188
8-F1-1	2019-01-17	8	F1	1	Finisher	Straw	Undocked	Straw	241	138	65	38	57.2614	15.7676	26.971	65	increasing	87.2371	138	0	246	552	46.3768	3.62319	2.89855	19.5652	27.5362	52.8986	39.1304	3.62319	2.89855	0.724638	0.724638	84.7826	15.2174	0	0	0	95.6522	4.34783	74	65	6	6	0.0810811	0.0923077	11.5942	75.3623	12.3188
8-F1-1	2019-01-18	8	F1	1	Finisher	Straw	Undocked	Straw	109	68	27	14	62.3853	12.844	24.7706	66	increasing	87.2371	138	0	246	552	46.3768	3.62319	2.89855	19.5652	27.5362	52.8986	39.1304	3.62319	2.89855	0.724638	0.724638	84.7826	15.2174	0	0	0	95.6522	4.34783	74	65	6	6	0.0810811	0.0923077	11.5942	75.3623	12.3188
8-F1-1	2019-01-19	8	F1	1	Finisher	Straw	Undocked	Straw	324	191	64	69	58.9506	21.2963	19.7531	67	increasing	87.2371	138	0	246	552	46.3768	3.62319	2.89855	19.5652	27.5362	52.8986	39.1304	3.62319	2.89855	0.724638	0.724638	84.7826	15.2174	0	0	0	95.6522	4.34783	74	65	6	6	0.0810811	0.0923077	11.5942	75.3623	12.3188
8-F1-1	2019-01-20	8	F1	1	Finisher	Straw	Undocked	Straw	97	57	17	23	58.7629	23.7113	17.5258	68	increasing	87.2371	138	0	246	552	46.3768	3.62319	2.89855	19.5652	27.5362	52.8986	39.1304	3.62319	2.89855	0.724638	0.724638	84.7826	15.2174	0	0	0	95.6522	4.34783	74	65	6	6	0.0810811	0.0923077	11.5942	75.3623	12.3188
8-F1-1	2019-01-21	8	F1	1	Finisher	Straw	Undocked	Straw	40	24	8	8	60	20	20	69	increasing	87.2371	138	0	246	552	46.3768	3.62319	2.89855	19.5652	27.5362	52.8986	39.1304	3.62319	2.89855	0.724638	0.724638	84.7826	15.2174	0	0	0	95.6522	4.34783	74	65	6	6	0.0810811	0.0923077	11.5942	75.3623	12.3188
8-F1-1	2019-01-22	8	F1	1	Finisher	Straw	Undocked	Straw	119	63	27	29	52.9412	24.3697	22.6891	70	increasing	87.2371	138	0	246	552	46.3768	3.62319	2.89855	19.5652	27.5362	52.8986	39.1304	3.62319	2.89855	0.724638	0.724638	84.7826	15.2174	0	0	0	95.6522	4.34783	74	65	6	6	0.0810811	0.0923077	11.5942	75.3623	12.3188
8-F1-1	2019-01-23	8	F1	1	Finisher	Straw	Undocked	Straw	53	29	12	12	54.717	22.6415	22.6415	71	increasing	87.2371	138	0	246	552	46.3768	3.62319	2.89855	19.5652	27.5362	52.8986	39.1304	3.62319	2.89855	0.724638	0.724638	84.7826	15.2174	0	0	0	95.6522	4.34783	74	65	6	6	0.0810811	0.0923077	11.5942	75.3623	12.3188
8-F1-1	2019-01-24	8	F1	1	Finisher	Straw	Undocked	Straw	31	18	8	5	58.0645	16.129	25.8065	72	increasing	87.2371	138	0	246	552	46.3768	3.62319	2.89855	19.5652	27.5362	52.8986	39.1304	3.62319	2.89855	0.724638	0.724638	84.7826	15.2174	0	0	0	95.6522	4.34783	74	65	6	6	0.0810811	0.0923077	11.5942	75.3623	12.3188
8-F1-1	2019-01-26	8	F1	1	Finisher	Straw	Undocked	Straw	28	17	6	5	60.7143	17.8571	21.4286	74	increasing	87.2371	138	0	246	552	46.3768	3.62319	2.89855	19.5652	27.5362	52.8986	39.1304	3.62319	2.89855	0.724638	0.724638	84.7826	15.2174	0	0	0	95.6522	4.34783	74	65	6	6	0.0810811	0.0923077	11.5942	75.3623	12.3188
8-F1-1	2019-01-27	8	F1	1	Finisher	Straw	Undocked	Straw	73	44	15	14	60.274	19.1781	20.5479	75	increasing	87.2371	138	0	246	552	46.3768	3.62319	2.89855	19.5652	27.5362	52.8986	39.1304	3.62319	2.89855	0.724638	0.724638	84.7826	15.2174	0	0	0	95.6522	4.34783	74	65	6	6	0.0810811	0.0923077	11.5942	75.3623	12.3188
8-F1-1	2019-01-28	8	F1	1	Finisher	Straw	Undocked	Straw	31	17	6	8	54.8387	25.8065	19.3548	76	increasing	87.2371	138	0	246	552	46.3768	3.62319	2.89855	19.5652	27.5362	52.8986	39.1304	3.62319	2.89855	0.724638	0.724638	84.7826	15.2174	0	0	0	95.6522	4.34783	74	65	6	6	0.0810811	0.0923077	11.5942	75.3623	12.3188
8-F1-1	2019-01-29	8	F1	1	Finisher	Straw	Undocked	Straw	26	16	5	5	61.5385	19.2308	19.2308	77	increasing	87.2371	138	0	246	552	46.3768	3.62319	2.89855	19.5652	27.5362	52.8986	39.1304	3.62319	2.89855	0.724638	0.724638	84.7826	15.2174	0	0	0	95.6522	4.34783	74	65	6	6	0.0810811	0.0923077	11.5942	75.3623	12.3188
8-F1-1	2019-02-01	8	F1	1	Finisher	Straw	Undocked	Straw	77	47	16	14	61.039	18.1818	20.7792	80	unknown	87.2371	138	0	246	552	46.3768	3.62319	2.89855	19.5652	27.5362	52.8986	39.1304	3.62319	2.89855	0.724638	0.724638	84.7826	15.2174	0	0	0	95.6522	4.34783	74	65	6	6	0.0810811	0.0923077	11.5942	75.3623	12.3188
8-F1-3	2019-07-12	8	F1	3	Finisher	Straw	Undocked	Straw	616	340	216	60	55.1948	9.74026	35.0649	5	increasing	50.7453	180	2	312	720	12.2222	25.5556	40	21.1111	1.11111	77.7778	21.6667	0.555556	0	0	0	98.8889	1.11111	0	0	0	98.8889	1.11111	158	40	0	2	0	0	6.11111	78.8889	15
8-F1-3	2019-07-13	8	F1	3	Finisher	Straw	Undocked	Straw	773	432	246	95	55.8862	12.2898	31.8241	6	increasing	50.7453	183	3	644	732	0	0	13.6612	20.765	65.5738	13.6612	37.1585	42.623	6.01093	0.546448	0	42.0765	42.0765	13.1148	2.73224	0	55.7377	44.2623	183	158	12	81	0.0655738	0.0759494	3.82514	68.306	26.776
8-F1-3	2019-07-14	8	F1	3	Finisher	Straw	Undocked	Straw	905	496	311	98	54.8066	10.8287	34.3646	7	increasing	50.7453	183	3	644	732	0	0	13.6612	20.765	65.5738	13.6612	37.1585	42.623	6.01093	0.546448	0	42.0765	42.0765	13.1148	2.73224	0	55.7377	44.2623	183	158	12	81	0.0655738	0.0759494	3.82514	68.306	26.776
8-F1-3	2019-07-15	8	F1	3	Finisher	Straw	Undocked	Straw	773	447	235	91	57.8266	11.7723	30.401	8	increasing	50.7453	183	3	644	732	0	0	13.6612	20.765	65.5738	13.6612	37.1585	42.623	6.01093	0.546448	0	42.0765	42.0765	13.1148	2.73224	0	55.7377	44.2623	183	158	12	81	0.0655738	0.0759494	3.82514	68.306	26.776
8-F1-3	2019-07-16	8	F1	3	Finisher	Straw	Undocked	Straw	872	503	254	115	57.6835	13.1881	29.1284	9	increasing	50.7453	183	3	644	732	0	0	13.6612	20.765	65.5738	13.6612	37.1585	42.623	6.01093	0.546448	0	42.0765	42.0765	13.1148	2.73224	0	55.7377	44.2623	183	158	12	81	0.0655738	0.0759494	3.82514	68.306	26.776
8-F1-3	2019-07-17	8	F1	3	Finisher	Straw	Undocked	Straw	674	378	217	79	56.0831	11.7211	32.1958	10	increasing	50.7453	183	3	644	732	0	0	13.6612	20.765	65.5738	13.6612	37.1585	42.623	6.01093	0.546448	0	42.0765	42.0765	13.1148	2.73224	0	55.7377	44.2623	183	158	12	81	0.0655738	0.0759494	3.82514	68.306	26.776
8-F1-3	2019-07-18	8	F1	3	Finisher	Straw	Undocked	Straw	768	417	259	92	54.2969	11.9792	33.724	11	increasing	50.7453	183	3	644	732	0	0	13.6612	20.765	65.5738	13.6612	37.1585	42.623	6.01093	0.546448	0	42.0765	42.0765	13.1148	2.73224	0	55.7377	44.2623	183	158	12	81	0.0655738	0.0759494	3.82514	68.306	26.776
8-F1-3	2019-07-19	8	F1	3	Finisher	Straw	Undocked	Straw	533	288	193	52	54.0338	9.7561	36.2101	12	increasing	50.7453	183	3	644	732	0	0	13.6612	20.765	65.5738	13.6612	37.1585	42.623	6.01093	0.546448	0	42.0765	42.0765	13.1148	2.73224	0	55.7377	44.2623	183	158	12	81	0.0655738	0.0759494	3.82514	68.306	26.776
8-F1-3	2019-07-20	8	F1	3	Finisher	Straw	Undocked	Straw	765	431	252	82	56.3399	10.719	32.9412	13	increasing	50.7453	183	3	644	732	0	0	13.6612	20.765	65.5738	13.6612	37.1585	42.623	6.01093	0.546448	0	42.0765	42.0765	13.1148	2.73224	0	55.7377	44.2623	183	158	12	81	0.0655738	0.0759494	3.82514	68.306	26.776
8-F1-3	2019-07-21	8	F1	3	Finisher	Straw	Undocked	Straw	496	292	152	52	58.871	10.4839	30.6452	14	increasing	50.7453	183	3	644	732	0	0	13.6612	20.765	65.5738	13.6612	37.1585	42.623	6.01093	0.546448	0	42.0765	42.0765	13.1148	2.73224	0	55.7377	44.2623	183	158	12	81	0.0655738	0.0759494	3.82514	68.306	26.776
8-F1-3	2019-07-22	8	F1	3	Finisher	Straw	Undocked	Straw	430	251	151	28	58.3721	6.51163	35.1163	15	increasing	50.7453	183	3	644	732	0	0	13.6612	20.765	65.5738	13.6612	37.1585	42.623	6.01093	0.546448	0	42.0765	42.0765	13.1148	2.73224	0	55.7377	44.2623	183	158	12	81	0.0655738	0.0759494	3.82514	68.306	26.776
8-F1-3	2019-07-23	8	F1	3	Finisher	Straw	Undocked	Straw	386	236	121	29	61.1399	7.51295	31.3472	16	increasing	50.7453	183	3	644	732	0	0	13.6612	20.765	65.5738	13.6612	37.1585	42.623	6.01093	0.546448	0	42.0765	42.0765	13.1148	2.73224	0	55.7377	44.2623	183	158	12	81	0.0655738	0.0759494	3.82514	68.306	26.776
8-F1-3	2019-07-24	8	F1	3	Finisher	Straw	Undocked	Straw	535	321	162	52	60	9.71963	30.2804	17	increasing	50.7453	183	3	644	732	0	0	13.6612	20.765	65.5738	13.6612	37.1585	42.623	6.01093	0.546448	0	42.0765	42.0765	13.1148	2.73224	0	55.7377	44.2623	183	158	12	81	0.0655738	0.0759494	3.82514	68.306	26.776
8-F1-3	2019-07-25	8	F1	3	Finisher	Straw	Undocked	Straw	627	404	170	53	64.4338	8.45295	27.1132	18	increasing	50.7453	183	3	644	732	0	0	13.6612	20.765	65.5738	13.6612	37.1585	42.623	6.01093	0.546448	0	42.0765	42.0765	13.1148	2.73224	0	55.7377	44.2623	183	158	12	81	0.0655738	0.0759494	3.82514	68.306	26.776
8-F1-3	2019-07-26	8	F1	3	Finisher	Straw	Undocked	Straw	470	279	142	49	59.3617	10.4255	30.2128	19	increasing	50.7453	183	3	644	732	0	0	13.6612	20.765	65.5738	13.6612	37.1585	42.623	6.01093	0.546448	0	42.0765	42.0765	13.1148	2.73224	0	55.7377	44.2623	183	158	12	81	0.0655738	0.0759494	3.82514	68.306	26.776
8-F1-3	2019-07-27	8	F1	3	Finisher	Straw	Undocked	Straw	562	328	183	51	58.363	9.07473	32.5623	20	increasing	50.7453	183	3	644	732	0	0	13.6612	20.765	65.5738	13.6612	37.1585	42.623	6.01093	0.546448	0	42.0765	42.0765	13.1148	2.73224	0	55.7377	44.2623	183	158	12	81	0.0655738	0.0759494	3.82514	68.306	26.776
8-F1-3	2019-07-28	8	F1	3	Finisher	Straw	Undocked	Straw	567	338	168	61	59.612	10.7584	29.6296	21	increasing	50.7453	183	3	644	732	0	0	13.6612	20.765	65.5738	13.6612	37.1585	42.623	6.01093	0.546448	0	42.0765	42.0765	13.1148	2.73224	0	55.7377	44.2623	183	158	12	81	0.0655738	0.0759494	3.82514	68.306	26.776
8-F1-3	2019-07-29	8	F1	3	Finisher	Straw	Undocked	Straw	568	337	178	53	59.331	9.33099	31.338	22	increasing	50.7453	183	3	644	732	0	0	13.6612	20.765	65.5738	13.6612	37.1585	42.623	6.01093	0.546448	0	42.0765	42.0765	13.1148	2.73224	0	55.7377	44.2623	183	158	12	81	0.0655738	0.0759494	3.82514	68.306	26.776
8-F1-3	2019-07-30	8	F1	3	Finisher	Straw	Undocked	Straw	596	343	167	86	57.5503	14.4295	28.0201	23	increasing	50.7453	183	3	644	732	0	0	13.6612	20.765	65.5738	13.6612	37.1585	42.623	6.01093	0.546448	0	42.0765	42.0765	13.1148	2.73224	0	55.7377	44.2623	183	158	12	81	0.0655738	0.0759494	3.82514	68.306	26.776
8-F1-3	2019-07-31	8	F1	3	Finisher	Straw	Undocked	Straw	868	476	278	114	54.8387	13.1336	32.0276	24	increasing	50.7453	183	3	644	732	0	0	13.6612	20.765	65.5738	13.6612	37.1585	42.623	6.01093	0.546448	0	42.0765	42.0765	13.1148	2.73224	0	55.7377	44.2623	183	158	12	81	0.0655738	0.0759494	3.82514	68.306	26.776
8-F1-3	2019-08-01	8	F1	3	Finisher	Straw	Undocked	Straw	1123	617	350	156	54.9421	13.8914	31.1665	25	increasing	50.7453	183	3	644	732	0	0	13.6612	20.765	65.5738	13.6612	37.1585	42.623	6.01093	0.546448	0	42.0765	42.0765	13.1148	2.73224	0	55.7377	44.2623	183	158	12	81	0.0655738	0.0759494	3.82514	68.306	26.776
8-F1-3	2019-08-02	8	F1	3	Finisher	Straw	Undocked	Straw	753	435	230	88	57.7689	11.6866	30.5445	26	increasing	50.7453	183	3	644	732	0	0	13.6612	20.765	65.5738	13.6612	37.1585	42.623	6.01093	0.546448	0	42.0765	42.0765	13.1148	2.73224	0	55.7377	44.2623	183	158	12	81	0.0655738	0.0759494	3.82514	68.306	26.776
8-F1-3	2019-08-03	8	F1	3	Finisher	Straw	Undocked	Straw	796	469	233	94	58.9196	11.809	29.2714	27	increasing	50.7453	183	3	644	732	0	0	13.6612	20.765	65.5738	13.6612	37.1585	42.623	6.01093	0.546448	0	42.0765	42.0765	13.1148	2.73224	0	55.7377	44.2623	183	158	12	81	0.0655738	0.0759494	3.82514	68.306	26.776
8-F1-3	2019-08-04	8	F1	3	Finisher	Straw	Undocked	Straw	1324	360	879	85	27.1903	6.41994	66.3897	28	increasing	50.7453	183	3	644	732	0	0	13.6612	20.765	65.5738	13.6612	37.1585	42.623	6.01093	0.546448	0	42.0765	42.0765	13.1148	2.73224	0	55.7377	44.2623	183	158	12	81	0.0655738	0.0759494	3.82514	68.306	26.776
8-F1-3	2019-08-05	8	F1	3	Finisher	Straw	Undocked	Straw	729	369	250	110	50.6173	15.0892	34.2936	29	increasing	50.7453	183	3	644	732	0	0	13.6612	20.765	65.5738	13.6612	37.1585	42.623	6.01093	0.546448	0	42.0765	42.0765	13.1148	2.73224	0	55.7377	44.2623	183	158	12	81	0.0655738	0.0759494	3.82514	68.306	26.776
8-F1-3	2019-08-06	8	F1	3	Finisher	Straw	Undocked	Straw	646	368	191	87	56.9659	13.4675	29.5666	30	increasing	50.7453	183	3	644	732	0	0	13.6612	20.765	65.5738	13.6612	37.1585	42.623	6.01093	0.546448	0	42.0765	42.0765	13.1148	2.73224	0	55.7377	44.2623	183	158	12	81	0.0655738	0.0759494	3.82514	68.306	26.776
8-F1-3	2019-08-07	8	F1	3	Finisher	Straw	Undocked	Straw	953	517	289	147	54.2497	15.425	30.3253	31	increasing	50.7453	183	3	644	732	0	0	13.6612	20.765	65.5738	13.6612	37.1585	42.623	6.01093	0.546448	0	42.0765	42.0765	13.1148	2.73224	0	55.7377	44.2623	183	158	12	81	0.0655738	0.0759494	3.82514	68.306	26.776
8-F1-3	2019-08-08	8	F1	3	Finisher	Straw	Undocked	Straw	881	468	265	148	53.1215	16.7991	30.0795	32	increasing	50.7453	183	3	644	732	0	0	13.6612	20.765	65.5738	13.6612	37.1585	42.623	6.01093	0.546448	0	42.0765	42.0765	13.1148	2.73224	0	55.7377	44.2623	183	158	12	81	0.0655738	0.0759494	3.82514	68.306	26.776
8-F1-3	2019-08-09	8	F1	3	Finisher	Straw	Undocked	Straw	578	314	158	106	54.3253	18.3391	27.3356	33	increasing	50.7453	183	3	644	732	0	0	13.6612	20.765	65.5738	13.6612	37.1585	42.623	6.01093	0.546448	0	42.0765	42.0765	13.1148	2.73224	0	55.7377	44.2623	183	158	12	81	0.0655738	0.0759494	3.82514	68.306	26.776
8-F1-3	2019-08-10	8	F1	3	Finisher	Straw	Undocked	Straw	765	416	229	120	54.3791	15.6863	29.9346	34	increasing	50.7453	183	3	644	732	0	0	13.6612	20.765	65.5738	13.6612	37.1585	42.623	6.01093	0.546448	0	42.0765	42.0765	13.1148	2.73224	0	55.7377	44.2623	183	158	12	81	0.0655738	0.0759494	3.82514	68.306	26.776
8-F1-3	2019-08-11	8	F1	3	Finisher	Straw	Undocked	Straw	1007	579	262	166	57.4975	16.4846	26.0179	35	increasing	50.7453	183	3	644	732	0	0	13.6612	20.765	65.5738	13.6612	37.1585	42.623	6.01093	0.546448	0	42.0765	42.0765	13.1148	2.73224	0	55.7377	44.2623	183	158	12	81	0.0655738	0.0759494	3.82514	68.306	26.776
8-F1-3	2019-08-12	8	F1	3	Finisher	Straw	Undocked	Straw	870	430	268	172	49.4253	19.7701	30.8046	36	increasing	50.7453	183	3	644	732	0	0	13.6612	20.765	65.5738	13.6612	37.1585	42.623	6.01093	0.546448	0	42.0765	42.0765	13.1148	2.73224	0	55.7377	44.2623	183	158	12	81	0.0655738	0.0759494	3.82514	68.306	26.776
8-F1-3	2019-08-13	8	F1	3	Finisher	Straw	Undocked	Straw	1071	721	245	105	67.3203	9.80392	22.8758	37	increasing	50.7453	183	3	644	732	0	0	13.6612	20.765	65.5738	13.6612	37.1585	42.623	6.01093	0.546448	0	42.0765	42.0765	13.1148	2.73224	0	55.7377	44.2623	183	158	12	81	0.0655738	0.0759494	3.82514	68.306	26.776
8-F1-3	2019-08-14	8	F1	3	Finisher	Straw	Undocked	Straw	638	329	211	98	51.5674	15.3605	33.0721	38	increasing	50.7453	183	3	644	732	0	0	13.6612	20.765	65.5738	13.6612	37.1585	42.623	6.01093	0.546448	0	42.0765	42.0765	13.1148	2.73224	0	55.7377	44.2623	183	158	12	81	0.0655738	0.0759494	3.82514	68.306	26.776
8-F1-3	2019-08-15	8	F1	3	Finisher	Straw	Undocked	Straw	1188	628	360	200	52.862	16.835	30.303	39	increasing	50.7453	183	3	644	732	0	0	13.6612	20.765	65.5738	13.6612	37.1585	42.623	6.01093	0.546448	0	42.0765	42.0765	13.1148	2.73224	0	55.7377	44.2623	183	158	12	81	0.0655738	0.0759494	3.82514	68.306	26.776
8-F1-3	2019-08-16	8	F1	3	Finisher	Straw	Undocked	Straw	1445	744	427	274	51.4879	18.9619	29.5502	40	increasing	50.7453	183	3	644	732	0	0	13.6612	20.765	65.5738	13.6612	37.1585	42.623	6.01093	0.546448	0	42.0765	42.0765	13.1148	2.73224	0	55.7377	44.2623	183	158	12	81	0.0655738	0.0759494	3.82514	68.306	26.776
8-F1-3	2019-08-17	8	F1	3	Finisher	Straw	Undocked	Straw	1263	673	389	201	53.2858	15.9145	30.7997	41	increasing	50.7453	183	3	644	732	0	0	13.6612	20.765	65.5738	13.6612	37.1585	42.623	6.01093	0.546448	0	42.0765	42.0765	13.1148	2.73224	0	55.7377	44.2623	183	158	12	81	0.0655738	0.0759494	3.82514	68.306	26.776
8-F1-3	2019-08-18	8	F1	3	Finisher	Straw	Undocked	Straw	1342	698	398	246	52.0119	18.3308	29.6572	42	increasing	50.7453	183	3	644	732	0	0	13.6612	20.765	65.5738	13.6612	37.1585	42.623	6.01093	0.546448	0	42.0765	42.0765	13.1148	2.73224	0	55.7377	44.2623	183	158	12	81	0.0655738	0.0759494	3.82514	68.306	26.776
8-F1-3	2019-08-19	8	F1	3	Finisher	Straw	Undocked	Straw	1211	575	407	229	47.4814	18.91	33.6086	43	increasing	50.7453	183	3	644	732	0	0	13.6612	20.765	65.5738	13.6612	37.1585	42.623	6.01093	0.546448	0	42.0765	42.0765	13.1148	2.73224	0	55.7377	44.2623	183	158	12	81	0.0655738	0.0759494	3.82514	68.306	26.776
8-F1-3	2019-08-20	8	F1	3	Finisher	Straw	Undocked	Straw	1009	482	298	229	47.7701	22.6957	29.5342	44	increasing	50.7453	183	3	644	732	0	0	13.6612	20.765	65.5738	13.6612	37.1585	42.623	6.01093	0.546448	0	42.0765	42.0765	13.1148	2.73224	0	55.7377	44.2623	183	158	12	81	0.0655738	0.0759494	3.82514	68.306	26.776
8-F1-3	2019-08-21	8	F1	3	Finisher	Straw	Undocked	Straw	929	500	252	177	53.8213	19.0527	27.1259	45	increasing	50.7453	183	3	644	732	0	0	13.6612	20.765	65.5738	13.6612	37.1585	42.623	6.01093	0.546448	0	42.0765	42.0765	13.1148	2.73224	0	55.7377	44.2623	183	158	12	81	0.0655738	0.0759494	3.82514	68.306	26.776
8-F1-3	2019-08-22	8	F1	3	Finisher	Straw	Undocked	Straw	1052	572	278	202	54.3726	19.2015	26.4259	46	increasing	50.7453	183	3	644	732	0	0	13.6612	20.765	65.5738	13.6612	37.1585	42.623	6.01093	0.546448	0	42.0765	42.0765	13.1148	2.73224	0	55.7377	44.2623	183	158	12	81	0.0655738	0.0759494	3.82514	68.306	26.776
8-F1-3	2019-08-23	8	F1	3	Finisher	Straw	Undocked	Straw	720	400	208	112	55.5556	15.5556	28.8889	47	increasing	50.7453	183	3	644	732	0	0	13.6612	20.765	65.5738	13.6612	37.1585	42.623	6.01093	0.546448	0	42.0765	42.0765	13.1148	2.73224	0	55.7377	44.2623	183	158	12	81	0.0655738	0.0759494	3.82514	68.306	26.776
8-F1-3	2019-08-24	8	F1	3	Finisher	Straw	Undocked	Straw	766	421	236	109	54.9608	14.2298	30.8094	48	increasing	50.7453	183	3	644	732	0	0	13.6612	20.765	65.5738	13.6612	37.1585	42.623	6.01093	0.546448	0	42.0765	42.0765	13.1148	2.73224	0	55.7377	44.2623	183	158	12	81	0.0655738	0.0759494	3.82514	68.306	26.776
8-F1-3	2019-08-25	8	F1	3	Finisher	Straw	Undocked	Straw	404	246	117	41	60.8911	10.1485	28.9604	49	increasing	50.7453	183	3	644	732	0	0	13.6612	20.765	65.5738	13.6612	37.1585	42.623	6.01093	0.546448	0	42.0765	42.0765	13.1148	2.73224	0	55.7377	44.2623	183	158	12	81	0.0655738	0.0759494	3.82514	68.306	26.776
8-F1-3	2019-08-26	8	F1	3	Finisher	Straw	Undocked	Straw	401	248	118	35	61.8454	8.72818	29.4264	50	increasing	50.7453	183	3	644	732	0	0	13.6612	20.765	65.5738	13.6612	37.1585	42.623	6.01093	0.546448	0	42.0765	42.0765	13.1148	2.73224	0	55.7377	44.2623	183	158	12	81	0.0655738	0.0759494	3.82514	68.306	26.776
8-F1-3	2019-08-27	8	F1	3	Finisher	Straw	Undocked	Straw	520	297	155	68	57.1154	13.0769	29.8077	51	increasing	50.7453	183	3	644	732	0	0	13.6612	20.765	65.5738	13.6612	37.1585	42.623	6.01093	0.546448	0	42.0765	42.0765	13.1148	2.73224	0	55.7377	44.2623	183	158	12	81	0.0655738	0.0759494	3.82514	68.306	26.776
8-F1-3	2019-08-28	8	F1	3	Finisher	Straw	Undocked	Straw	650	377	174	99	58	15.2308	26.7692	52	increasing	50.7453	183	3	644	732	0	0	13.6612	20.765	65.5738	13.6612	37.1585	42.623	6.01093	0.546448	0	42.0765	42.0765	13.1148	2.73224	0	55.7377	44.2623	183	158	12	81	0.0655738	0.0759494	3.82514	68.306	26.776
8-F1-3	2019-08-29	8	F1	3	Finisher	Straw	Undocked	Straw	469	255	137	77	54.371	16.4179	29.2111	53	increasing	50.7453	183	3	644	732	0	0	13.6612	20.765	65.5738	13.6612	37.1585	42.623	6.01093	0.546448	0	42.0765	42.0765	13.1148	2.73224	0	55.7377	44.2623	183	158	12	81	0.0655738	0.0759494	3.82514	68.306	26.776
8-F1-3	2019-08-30	8	F1	3	Finisher	Straw	Undocked	Straw	491	273	152	66	55.6008	13.442	30.9572	54	unknown	50.7453	183	3	644	732	0	0	13.6612	20.765	65.5738	13.6612	37.1585	42.623	6.01093	0.546448	0	42.0765	42.0765	13.1148	2.73224	0	55.7377	44.2623	183	158	12	81	0.0655738	0.0759494	3.82514	68.306	26.776
[truncated: 44 more columns]
